# Supplementary material for: Experimental evidence for scale-induced category convergence across populations
Source: Nat Commun. 2021 Jan 12;12:327. doi: 10.1038/s41467-020-20037-y (PMC7804416; doi:10.1038/s41467-020-20037-y)
Supplement: Supplementary file 4 — Source Data [file 41467_2020_20037_MOESM4_ESM.zip]

Archive with 7 entries (7 files):
- replication_data/all_survey_describe_shape_data.csv
- replication_data/color_palette.csv
- replication_data/data_long.csv
- replication_data/data_wide.csv
- replication_data/model_data.csv
- replication_data/n1_data.csv
- replication_data/network_size_survey.csv
