# Supplementary material for: Experimental evidence for scale-induced category convergence across populations
Source: Nat Commun. 2021 Jan 12;12:327. doi: 10.1038/s41467-020-20037-y (PMC7804416; doi:10.1038/s41467-020-20037-y)
Supplement: Supplementary file 4 — Source Data [file 41467_2020_20037_MOESM4_ESM.zip › replication_data/all_survey_describe_shape_data.csv]

instance_id	name	value	CatofInt	condition	ref_cat
532	describeShape0001	Someone sitting cross-legged with their arms up	yoga	W. Conf.	yoga
532	describeShape0001	It looks like someone doing yoga. A person making one of the yoga poses.	yoga	W. Conf.	yoga
532	describeShape0001	someone on their back bouncing a ball in the air	ball	W. Conf.	yoga
532	describeShape0001	A yoga pose or sitting 'Indian style' on knees	yoga	W. Conf.	yoga
532	describeShape0001	two opposing car gaming chairs and a ball	car+ball	W. Conf.	yoga
532	describeShape0001	people kicking a ball up	ball	W. Conf.	yoga
532	describeShape0001	yoga	yoga	W. Conf.	yoga
532	describeShape0001	yoga	yoga	W. Conf.	yoga
532	describeShape0001	A high sun risr	sunrise	W. Conf.	yoga
532	describeShape0001	yoga with arms way up	yoga	W. Conf.	yoga
532	describeShape0001	person doing yoga	yoga	W. Conf.	yoga
532	describeShape0001	Y	y	W. Conf.	yoga
532	describeShape0001	A ball in the air.	ball	W. Conf.	yoga
538	describeShape0001	Venus fly trap	venus fly trap	W. Conf.	yoga
538	describeShape0001	yoga	yoga	W. Conf.	yoga
538	describeShape0001	crocodile leaping	crocodile	W. Conf.	yoga
538	describeShape0001	Two biceps and a circle above	bicep	W. Conf.	yoga
538	describeShape0001	yoga	yoga	W. Conf.	yoga
538	describeShape0001	someone doing yoga	yoga	W. Conf.	yoga
538	describeShape0001	V-shape thing with a dot head.	v-dot	W. Conf.	yoga
538	describeShape0001	yoga	yoga	W. Conf.	yoga
538	describeShape0001	It looks like a yoga pose or someone sitting cross legged.	yoga	W. Conf.	yoga
538	describeShape0001	like a tuxedo	tuxedo	W. Conf.	yoga
538	describeShape0001	This is arms up	arms up	W. Conf.	yoga
538	describeShape0001	child	child	W. Conf.	yoga
538	describeShape0001	It looks like a person sitting down	yoga	W. Conf.	yoga
538	describeShape0001	Yoga	yoga	W. Conf.	yoga
526	describeShape0001	It looks like an individual performing a yoga maneuver.	yoga	W. Conf.	yoga
526	describeShape0001	man with arms up	yoga	W. Conf.	yoga
526	describeShape0001	a person reading	reading	W. Conf.	yoga
526	describeShape0001	yoga	yoga	W. Conf.	yoga
526	describeShape0001	A shark attacking something.	shark	W. Conf.	yoga
526	describeShape0001	A person with their hands stretched up	yoga	W. Conf.	yoga
526	describeShape0001	A yoga pose	yoga	W. Conf.	yoga
526	describeShape0001	elevation	yoga	W. Conf.	yoga
526	describeShape0001	Praying or yoga	yoga	W. Conf.	yoga
526	describeShape0001	yoga	yoga	W. Conf.	yoga
526	describeShape0001	A person sitting.	yoga	W. Conf.	yoga
526	describeShape0001	A person doing yoga	yoga	W. Conf.	yoga
532	describeShape0001	scissors	scissor	W. Conf.	yoga
519	describeShape0001	Tall kidneys	kidney	W. Conf.	yoga
519	describeShape0001	It looks like an x with a dot on top. I used "xdot" or "yoga".	yoga	W. Conf.	yoga
519	describeShape0001	jumping	jumping	W. Conf.	yoga
519	describeShape0001	scissors	scissor	W. Conf.	yoga
519	describeShape0001	Tall large person	yoga	W. Conf.	yoga
519	describeShape0001	piranha	piranha	W. Conf.	yoga
519	describeShape0001	stretching	yoga	W. Conf.	yoga
519	describeShape0001	clown with big feet	clown	W. Conf.	yoga
519	describeShape0001	An animal taking a bite.	animal	W. Conf.	yoga
519	describeShape0001	An x with a dot above it.	x dot	W. Conf.	yoga
519	describeShape0001	Scissors about to cut a ball	scissor	W. Conf.	yoga
519	describeShape0001	A cup with a ball floating over it	ball	W. Conf.	yoga
508	describeShape0304	bowtie	bowtie	W. Conf.	bowtie
508	describeShape0304	ball and butterfly	butterfly	W. Conf.	bowtie
508	describeShape0304	Hands	hands	W. Conf.	bowtie
508	describeShape0304	It looks like someone praying or reading a book.	reading	W. Conf.	bowtie
508	describeShape0304	someone reading a book	reading	W. Conf.	bowtie
508	describeShape0304	bowtie	bowtie	W. Conf.	bowtie
508	describeShape0304	It looks like a butterfly	butterfly	W. Conf.	bowtie
508	describeShape0304	A fly with a sort of detached head	fly	W. Conf.	bowtie
508	describeShape0304	a person reading	reading	W. Conf.	bowtie
508	describeShape0304	Butterfly, bowtie or someone reading a book.	bowtie	W. Conf.	bowtie
508	describeShape0304	A dragonfly and a floating orb	dragonfly	W. Conf.	bowtie
532	describeShape0304	A very large bow tie or a moth below a marble	bowtie	W. Conf.	bowtie
532	describeShape0304	It looks like a person reading a book.	reading	W. Conf.	bowtie
532	describeShape0304	moth or butterfly	butterfly	W. Conf.	bowtie
532	describeShape0304	Either a bowtie or a moth (or insect with wings)	bowtie	W. Conf.	bowtie
532	describeShape0304	dragonfly	dragonfly	W. Conf.	bowtie
532	describeShape0304	person reading a book	reading	W. Conf.	bowtie
532	describeShape0304	bow tie	bowtie	W. Conf.	bowtie
532	describeShape0304	sunrise	sunrise	W. Conf.	bowtie
532	describeShape0304	A bowtie	bowtie	W. Conf.	bowtie
532	describeShape0304	a bowtie	bowtie	W. Conf.	bowtie
532	describeShape0304	person reading a book	reading	W. Conf.	bowtie
532	describeShape0304	wings	wings	W. Conf.	bowtie
532	describeShape0304	A fly	fly	W. Conf.	bowtie
538	describeShape0304	Bowtie with a button above it	bowtie	W. Conf.	bowtie
538	describeShape0304	prayer	prayer	W. Conf.	bowtie
538	describeShape0304	moth	moth	W. Conf.	bowtie
538	describeShape0304	Butterfly	butterfly	W. Conf.	bowtie
538	describeShape0304	Bowtie	bowtie	W. Conf.	bowtie
538	describeShape0304	bowtie	bowtie	W. Conf.	bowtie
538	describeShape0304	Bowtie	bowtie	W. Conf.	bowtie
538	describeShape0304	bowtie	bowtie	W. Conf.	bowtie
538	describeShape0304	This resembles an open book.	book	W. Conf.	bowtie
538	describeShape0304	an angel with wings	angel	W. Conf.	bowtie
538	describeShape0304	A bowtie	bowtie	W. Conf.	bowtie
538	describeShape0304	wings	wings	W. Conf.	bowtie
538	describeShape0304	It looks like a bowtie	bowtie	W. Conf.	bowtie
538	describeShape0304	Mask or Dragonfly	dragonfly	W. Conf.	bowtie
526	describeShape0304	This one looks like a bowtie	bowtie	W. Conf.	bowtie
526	describeShape0304	a moth	moth	W. Conf.	bowtie
526	describeShape0304	a hawk flying	hawk	W. Conf.	bowtie
526	describeShape0304	bow tie	bowtie	W. Conf.	bowtie
526	describeShape0304	A bowtie or a smile.	bowtie	W. Conf.	bowtie
526	describeShape0304	A bowtie	bowtie	W. Conf.	bowtie
526	describeShape0304	A moth/bee	moth	W. Conf.	bowtie
526	describeShape0304	elevated	elevated	W. Conf.	bowtie
526	describeShape0304	A butterfly or bowtie	bowtie	W. Conf.	bowtie
508	describeShape0304	Butterfly	butterfly	W. Conf.	bowtie
508	describeShape0304	Bird	bird	W. Conf.	bowtie
508	describeShape0304	A person praying	prayer	W. Conf.	bowtie
526	describeShape0304	bowtie	bowtie	W. Conf.	bowtie
526	describeShape0304	A bowtie.	bowtie	W. Conf.	bowtie
526	describeShape0304	Someone reading a book	reading	W. Conf.	bowtie
532	describeShape0304	bowtie	bowtie	W. Conf.	bowtie
519	describeShape0304	Butterfly	butterfly	W. Conf.	bowtie
519	describeShape0304	This looks like a bowtie or a wingnut, I used "bowtie"	bowtie	W. Conf.	bowtie
519	describeShape0304	book	book	W. Conf.	bowtie
519	describeShape0304	a floating chair	chai	W. Conf.	bowtie
519	describeShape0304	person reading a large book	book	W. Conf.	bowtie
519	describeShape0304	reading	reading	W. Conf.	bowtie
519	describeShape0304	reading	reading	W. Conf.	bowtie
519	describeShape0304	someone reading a book.	book	W. Conf.	bowtie
519	describeShape0304	someone reading a book or something with wings	book	W. Conf.	bowtie
519	describeShape0304	A bowtie	bowtie	W. Conf.	bowtie
519	describeShape0304	A lady in a dress with her legs together.	dress	W. Conf.	bowtie
519	describeShape0304	A moth with a ball over it	moth	W. Conf.	bowtie
508	describeShape0563	crab	crab	W. Conf.	sumo
508	describeShape0563	crab	crab	W. Conf.	sumo
508	describeShape0563	Crab	crab	W. Conf.	sumo
508	describeShape0563	It looks like a crab to me, maybe with a head though.	crab	W. Conf.	sumo
508	describeShape0563	crab	crab	W. Conf.	sumo
508	describeShape0563	a crab	crab	W. Conf.	sumo
508	describeShape0563	It looks like a crab	crab	W. Conf.	sumo
508	describeShape0563	A sumo squatting down with their arms up	sumo	W. Conf.	sumo
508	describeShape0563	crab	crab	W. Conf.	sumo
508	describeShape0563	Sumo wrestler.	sumo	W. Conf.	sumo
508	describeShape0563	A person in a crab pose	sumo	W. Conf.	sumo
532	describeShape0563	crab	crab	W. Conf.	sumo
532	describeShape0563	It looks like a hermit crab.	crab	W. Conf.	sumo
532	describeShape0563	crab	crab	W. Conf.	sumo
532	describeShape0563	A crab	crab	W. Conf.	sumo
532	describeShape0563	sumo wrestler	sumo	W. Conf.	sumo
532	describeShape0563	woman crawling	sumo	W. Conf.	sumo
532	describeShape0563	crab	crab	W. Conf.	sumo
532	describeShape0563	crab	crab	W. Conf.	sumo
532	describeShape0563	A crab	crab	W. Conf.	sumo
532	describeShape0563	a crab	crab	W. Conf.	sumo
532	describeShape0563	a crab	crab	W. Conf.	sumo
532	describeShape0563	sumo	sumo	W. Conf.	sumo
532	describeShape0563	A Sumo	sumo	W. Conf.	sumo
475	describeShape0563	crab	crab	W. Conf.	sumo
475	describeShape0563	Crab	crab	W. Conf.	sumo
475	describeShape0563	To me it looks like a crab with its pinchers in the air	crab	W. Conf.	sumo
475	describeShape0563	crab	crab	W. Conf.	sumo
475	describeShape0563	Crab	crab	W. Conf.	sumo
475	describeShape0563	a crab	crab	W. Conf.	sumo
475	describeShape0563	To me, it looks like a crab.	crab	W. Conf.	sumo
538	describeShape0563	Crab	crab	W. Conf.	sumo
538	describeShape0563	spider	spider	W. Conf.	sumo
538	describeShape0563	crab	crab	W. Conf.	sumo
538	describeShape0563	A crab	crab	W. Conf.	sumo
538	describeShape0563	Crab	crab	W. Conf.	sumo
538	describeShape0563	a crab	crab	W. Conf.	sumo
538	describeShape0563	Crab	crab	W. Conf.	sumo
538	describeShape0563	lifting	sumo	W. Conf.	sumo
538	describeShape0563	This looks like a crab.	crab	W. Conf.	sumo
538	describeShape0563	like an octopus	octopus	W. Conf.	sumo
538	describeShape0563	A crab	crab	W. Conf.	sumo
538	describeShape0563	crab	crab	W. Conf.	sumo
538	describeShape0563	It looks like a crab	crab	W. Conf.	sumo
538	describeShape0563	Crab	crab	W. Conf.	sumo
475	describeShape0563	Crab	crab	W. Conf.	sumo
475	describeShape0563	crab	crab	W. Conf.	sumo
475	describeShape0563	Couch	couch	W. Conf.	sumo
526	describeShape0563	It looks like a crab	crab	W. Conf.	sumo
526	describeShape0563	a crab	crab	W. Conf.	sumo
526	describeShape0563	a crab	crab	W. Conf.	sumo
526	describeShape0563	sumo	sumo	W. Conf.	sumo
526	describeShape0563	A crab walking.	crab	W. Conf.	sumo
526	describeShape0563	A Crab	crab	W. Conf.	sumo
526	describeShape0563	A crab	crab	W. Conf.	sumo
526	describeShape0563	down	down	W. Conf.	sumo
526	describeShape0563	A crab	crab	W. Conf.	sumo
475	describeShape0563	A person looking up into the camera with arms outstretched and legs apart.	sumo	W. Conf.	sumo
475	describeShape0563	sumo wrestler	sumo	W. Conf.	sumo
508	describeShape0563	Squat	sumo	W. Conf.	sumo
508	describeShape0563	Sumo wrestler	sumo	W. Conf.	sumo
508	describeShape0563	Crab	crab	W. Conf.	sumo
526	describeShape0563	crab	crab	W. Conf.	sumo
526	describeShape0563	A person squatting.	sumo	W. Conf.	sumo
526	describeShape0563	A sumo wrestler	sumo	W. Conf.	sumo
532	describeShape0563	crab	crab	W. Conf.	sumo
519	describeShape0563	Sumo wrestler	sumo	W. Conf.	sumo
519	describeShape0563	It looks like a crab to me, I used "crab"	crab	W. Conf.	sumo
519	describeShape0563	crab	crab	W. Conf.	sumo
519	describeShape0563	squid	squid	W. Conf.	sumo
519	describeShape0563	crab	crab	W. Conf.	sumo
519	describeShape0563	crab	crab	W. Conf.	sumo
519	describeShape0563	meditating	meditate	W. Conf.	sumo
519	describeShape0563	sumo wrestler	sumo	W. Conf.	sumo
519	describeShape0563	A crab	crab	W. Conf.	sumo
519	describeShape0563	A crab	crab	W. Conf.	sumo
519	describeShape0563	The crabs from that viral crab music video	crab	W. Conf.	sumo
519	describeShape0563	A person doing squats	sumo	W. Conf.	sumo
508	describeShape0959	rabbit	rabbit	W. Conf.	twins
508	describeShape0959	twin	twins	W. Conf.	twins
508	describeShape0959	Boy	boy	W. Conf.	twins
508	describeShape0959	Two girls hugging	hug	W. Conf.	twins
508	describeShape0959	two people hugging	hug	W. Conf.	twins
508	describeShape0959	pikachu	pikachu	W. Conf.	twins
508	describeShape0959	It looks like a rabbit	rabbit	W. Conf.	twins
508	describeShape0959	a pair of pliers or tongs	pliers	W. Conf.	twins
508	describeShape0959	scissors	scissors	W. Conf.	twins
508	describeShape0959	Silhouette of someone on their knees with hands extended upwards.	person	W. Conf.	twins
508	describeShape0959	Like two people hugging	hug	W. Conf.	twins
532	describeShape0959	Two people hugging	hug	W. Conf.	twins
532	describeShape0959	It looks like a bunny rabbit sitting down.	rabbit	W. Conf.	twins
532	describeShape0959	rabbit	rabbit	W. Conf.	twins
532	describeShape0959	A helix or snakes wrapped around each other	helix	W. Conf.	twins
532	describeShape0959	cartoon rabbit	rabbit	W. Conf.	twins
532	describeShape0959	2 people hugging	hug	W. Conf.	twins
532	describeShape0959	bunny	rabbit	W. Conf.	twins
532	describeShape0959	dancing	dancing	W. Conf.	twins
532	describeShape0959	A bunny	rabbit	W. Conf.	twins
532	describeShape0959	someone with their arms way up	person	W. Conf.	twins
532	describeShape0959	a slim bunny	bunny	W. Conf.	twins
532	describeShape0959	kneeling	kneeling	W. Conf.	twins
532	describeShape0959	Pair of pliers	pliers	W. Conf.	twins
538	describeShape0959	Pliers	pliers	W. Conf.	twins
538	describeShape0959	bunny	rabbit	W. Conf.	twins
538	describeShape0959	rabbit	rabbit	W. Conf.	twins
538	describeShape0959	An ant face	ant	W. Conf.	twins
538	describeShape0959	Twins	twins	W. Conf.	twins
538	describeShape0959	twins	twins	W. Conf.	twins
538	describeShape0959	Conjoined twins	twins	W. Conf.	twins
538	describeShape0959	twins	twins	W. Conf.	twins
538	describeShape0959	This looks like two people hugging.	twins	W. Conf.	twins
538	describeShape0959	bunny ears	rabbit	W. Conf.	twins
538	describeShape0959	Twins	twins	W. Conf.	twins
538	describeShape0959	alien	alien	W. Conf.	twins
538	describeShape0959	It looks like a vase.	vase	W. Conf.	twins
538	describeShape0959	Twins	twins	W. Conf.	twins
526	describeShape0959	This one could be a bunny or a rabbit.	rabbit	W. Conf.	twins
526	describeShape0959	a rabbit	rabbit	W. Conf.	twins
526	describeShape0959	two people face to face	twins	W. Conf.	twins
526	describeShape0959	twins	twins	W. Conf.	twins
526	describeShape0959	A vibrator or twins.	twins	W. Conf.	twins
526	describeShape0959	A bunny	rabbit	W. Conf.	twins
526	describeShape0959	A rabbit	rabbit	W. Conf.	twins
526	describeShape0959	up raising	up raising	W. Conf.	twins
526	describeShape0959	Bunny ears	rabbit	W. Conf.	twins
508	describeShape0959	Kissing	kissing	W. Conf.	twins
508	describeShape0959	Rabbit	rabbit	W. Conf.	twins
508	describeShape0959	A bunny	rabbit	W. Conf.	twins
526	describeShape0959	people	twins	W. Conf.	twins
526	describeShape0959	An animal with tall ears.	animal	W. Conf.	twins
526	describeShape0959	Someone doing a high five	high five	W. Conf.	twins
532	describeShape0959	pliers	pliers	W. Conf.	twins
519	describeShape0959	Shark	shark	W. Conf.	twins
519	describeShape0959	This looks like a pair of pliers, I used "pliers"	pliers	W. Conf.	twins
519	describeShape0959	hugging	hug	W. Conf.	twins
519	describeShape0959	twins	twins	W. Conf.	twins
519	describeShape0959	pliers	pliers	W. Conf.	twins
519	describeShape0959	twins	twins	W. Conf.	twins
519	describeShape0959	hugging	hug	W. Conf.	twins
519	describeShape0959	standing tall	standing	W. Conf.	twins
519	describeShape0959	two people hugging	hug	W. Conf.	twins
519	describeShape0959	Rabbit ears	rabbit	W. Conf.	twins
519	describeShape0959	Two people hugging. Or pliers.	hug	W. Conf.	twins
519	describeShape0959	Two people joined at the waist... face to face.	twins	W. Conf.	twins
508	describeShape1099	fish	whale	W. Conf.	whale
508	describeShape1099	whale	whale	W. Conf.	whale
508	describeShape1099	Face	face	W. Conf.	whale
508	describeShape1099	A pelvic bone or cow skull.	cow	W. Conf.	whale
508	describeShape1099	an orca	whale	W. Conf.	whale
508	describeShape1099	whale	whale	W. Conf.	whale
508	describeShape1099	It looks like someone with a hood on	person	W. Conf.	whale
508	describeShape1099	A whale like an orca or something	whale	W. Conf.	whale
508	describeShape1099	whale	whale	W. Conf.	whale
508	describeShape1099	Whale, fish, etc.	whale	W. Conf.	whale
508	describeShape1099	An aerial shot of a whale	whale	W. Conf.	whale
532	describeShape1099	After the game, all I see is a whale	whale	W. Conf.	whale
532	describeShape1099	It looks like a whale from an aerial view or praying hands.	whale	W. Conf.	whale
532	describeShape1099	clamp	clamp	W. Conf.	whale
532	describeShape1099	A glowstone or some form of lamp. Possibly a lighthouse light.	lamp	W. Conf.	whale
532	describeShape1099	Orca	whale	W. Conf.	whale
532	describeShape1099	lots of thinks a keyhole a fish a whale	whale	W. Conf.	whale
532	describeShape1099	fish	whale	W. Conf.	whale
532	describeShape1099	keyhole	keyhole	W. Conf.	whale
532	describeShape1099	A whale	whale	W. Conf.	whale
532	describeShape1099	rocket ship	ship	W. Conf.	whale
532	describeShape1099	a whale	whale	W. Conf.	whale
532	describeShape1099	praying	praying	W. Conf.	whale
532	describeShape1099	Lava lamp	lamp	W. Conf.	whale
538	describeShape1099	A whale	whale	W. Conf.	whale
538	describeShape1099	whale	whale	W. Conf.	whale
538	describeShape1099	pen	pen	W. Conf.	whale
538	describeShape1099	labia	labia	W. Conf.	whale
538	describeShape1099	Whale	whale	W. Conf.	whale
538	describeShape1099	whale	whale	W. Conf.	whale
538	describeShape1099	Fish	whale	W. Conf.	whale
538	describeShape1099	whale	whale	W. Conf.	whale
538	describeShape1099	This looks like a whale.	whale	W. Conf.	whale
538	describeShape1099	this looks like a skull or atrifact	skull	W. Conf.	whale
538	describeShape1099	Whale	whale	W. Conf.	whale
538	describeShape1099	whale	whale	W. Conf.	whale
538	describeShape1099	It looks like a vagina.	vagina	W. Conf.	whale
538	describeShape1099	Animal head	whale	W. Conf.	whale
526	describeShape1099	This is definitely a whale.	whale	W. Conf.	whale
526	describeShape1099	a whale	whale	W. Conf.	whale
526	describeShape1099	whale	whale	W. Conf.	whale
526	describeShape1099	whale	whale	W. Conf.	whale
526	describeShape1099	Hair straightener.	hair straightener	W. Conf.	whale
526	describeShape1099	A whale	whale	W. Conf.	whale
526	describeShape1099	A Whale	whale	W. Conf.	whale
526	describeShape1099	praying	praying	W. Conf.	whale
526	describeShape1099	A whale	whale	W. Conf.	whale
508	describeShape1099	whale	whale	W. Conf.	whale
508	describeShape1099	Whale	whale	W. Conf.	whale
508	describeShape1099	A whale	whale	W. Conf.	whale
526	describeShape1099	whale	whale	W. Conf.	whale
526	describeShape1099	A whale.	whale	W. Conf.	whale
526	describeShape1099	A whale	whale	W. Conf.	whale
532	describeShape1099	whale	whale	W. Conf.	whale
519	describeShape1099	Whale	whale	W. Conf.	whale
519	describeShape1099	This looks like a shark or a whale, I used "shark" or "whale"	whale	W. Conf.	whale
519	describeShape1099	whale	whale	W. Conf.	whale
519	describeShape1099	kissing people	people	W. Conf.	whale
519	describeShape1099	whale/fish	whale	W. Conf.	whale
519	describeShape1099	torpedo	torpedo	W. Conf.	whale
519	describeShape1099	whale	whale	W. Conf.	whale
519	describeShape1099	fish	whale	W. Conf.	whale
519	describeShape1099	a scoop or a spoon	spoon	W. Conf.	whale
519	describeShape1099	A whale	whale	W. Conf.	whale
519	describeShape1099	A fish or whale	whale	W. Conf.	whale
519	describeShape1099	An Orca whale	whale	W. Conf.	whale
532	describeShape1488	Two people back-to-back over a ball	person-ball	W. Conf.	tent
532	describeShape1488	It looks like a downward facing dog yoga pose.	yoga	W. Conf.	tent
532	describeShape1488	ball under an x type shape	x	W. Conf.	tent
532	describeShape1488	Either a tent, a hippo mouth eating food, or legs of a child playing with a ball.	tent	W. Conf.	tent
532	describeShape1488	two people with their backs leaning against eachother and a ball	person-ball	W. Conf.	tent
532	describeShape1488	2 people leaning back to back over a ball	person-ball	W. Conf.	tent
532	describeShape1488	butterfly	butterfly	W. Conf.	tent
532	describeShape1488	tent	tent	W. Conf.	tent
532	describeShape1488	A wide tent	tent	W. Conf.	tent
532	describeShape1488	a tent with a ball in the middle	tent	W. Conf.	tent
532	describeShape1488	a wide tent	tent	W. Conf.	tent
532	describeShape1488	handstand	person-ball	W. Conf.	tent
532	describeShape1488	Ball falling out of a cup.	ball	W. Conf.	tent
538	describeShape1488	Upside down mouth eating	mouth	W. Conf.	tent
538	describeShape1488	bow	bow	W. Conf.	tent
538	describeShape1488	crocodile diving	crocodile	W. Conf.	tent
538	describeShape1488	dragon eating a marble	dragon	W. Conf.	tent
538	describeShape1488	Bell	bell	W. Conf.	tent
538	describeShape1488	bell	bell	W. Conf.	tent
538	describeShape1488	X-shape with dot	x	W. Conf.	tent
538	describeShape1488	ball	ball	W. Conf.	tent
538	describeShape1488	This looks like two people resting their backs against each other.	person	W. Conf.	tent
538	describeShape1488	i think it looks like bells... but ribbon... or somethign EATING would work too	bells	W. Conf.	tent
538	describeShape1488	Legs	legs	W. Conf.	tent
538	describeShape1488	lowdot	lowdot	W. Conf.	tent
538	describeShape1488	It looks like a person upside down	upside down	W. Conf.	tent
538	describeShape1488	Bell	bell	W. Conf.	tent
526	describeShape1488	This could have been a tent.	tent	W. Conf.	tent
526	describeShape1488	a tent	tent	W. Conf.	tent
526	describeShape1488	tent	tent	W. Conf.	tent
526	describeShape1488	tent	tent	W. Conf.	tent
526	describeShape1488	Scissors	scissors	W. Conf.	tent
526	describeShape1488	A tent	tent	W. Conf.	tent
526	describeShape1488	A bow	bow	W. Conf.	tent
526	describeShape1488	dominant	dominant	W. Conf.	tent
526	describeShape1488	A headstand	person	W. Conf.	tent
526	describeShape1488	tent	tent	W. Conf.	tent
526	describeShape1488	two people leaning on each other. or kinda sorta a tent.	tent	W. Conf.	tent
526	describeShape1488	A person doing a handstand	person	W. Conf.	tent
532	describeShape1488	bolo tie	bow tie	W. Conf.	tent
519	describeShape1488	Tent	tent	W. Conf.	tent
519	describeShape1488	This looks like some sort of Japanese letter, I think I used "lowdot" for this one.	lowdot	W. Conf.	tent
519	describeShape1488	tent	tent	W. Conf.	tent
519	describeShape1488	upside down scissors	scissors	W. Conf.	tent
519	describeShape1488	tent	tent	W. Conf.	tent
519	describeShape1488	downard facing	person	W. Conf.	tent
519	describeShape1488	golf clubs	golf	W. Conf.	tent
519	describeShape1488	tent	tent	W. Conf.	tent
519	describeShape1488	a tent with a ball in front or someone kicking a ball	tent	W. Conf.	tent
519	describeShape1488	Two people leaning	person	W. Conf.	tent
519	describeShape1488	Scissors about to cut a ball	scissors-ball	W. Conf.	tent
519	describeShape1488	Two people, back to back over a soccer ball	person-ball	W. Conf.	tent
707	describeShape0001	Yoga	yoga	No Conf.	yoga
707	describeShape0001	weight lifter	lifter	No Conf.	yoga
707	describeShape0001	someone doing yoga	yoga	No Conf.	yoga
707	describeShape0001	Standing with arms spread	person	No Conf.	yoga
707	describeShape0001	A split penis	penis	No Conf.	yoga
707	describeShape0001	Scissors	scissors	No Conf.	yoga
707	describeShape0001	This shape looks like a person raising their arms and their sleeves hanging down below their wrists.	person	No Conf.	yoga
707	describeShape0001	an x	x	No Conf.	yoga
707	describeShape0001	Scissors	scissors	No Conf.	yoga
707	describeShape0001	An open flower	flower	No Conf.	yoga
707	describeShape0001	Someone stretching	yoga	No Conf.	yoga
707	describeShape0001	spread legs	yoga	No Conf.	yoga
707	describeShape0001	fatman	fatman	No Conf.	yoga
707	describeShape0001	worship	worship	No Conf.	yoga
707	describeShape0001	Flex	flex	No Conf.	yoga
707	describeShape0001	Butterfly	butterfly	No Conf.	yoga
707	describeShape0001	Karate Person	person	No Conf.	yoga
707	describeShape0001	Someone reading a book	reading	No Conf.	yoga
707	describeShape0001	X with High Ball	ball	No Conf.	yoga
707	describeShape0001	TREE WITH SUNSET	sunset	No Conf.	yoga
707	describeShape0001	Eating a ball	ball	No Conf.	yoga
707	describeShape0001	the shape is a X with a circle above it.	dot	No Conf.	yoga
707	describeShape0001	Reaching up in yoga. Sitting on ground.	yoga	No Conf.	yoga
707	describeShape0001	a strong arm	arn	No Conf.	yoga
708	describeShape0001	A person sitting indian style and shrugging.	yoga	No Conf.	yoga
708	describeShape0001	A person shrugging.	shrug	No Conf.	yoga
708	describeShape0001	sitting	person	No Conf.	yoga
708	describeShape0001	A person kneeling.	person	No Conf.	yoga
708	describeShape0001	Butterfly	butterfly	No Conf.	yoga
708	describeShape0001	a person	person	No Conf.	yoga
708	describeShape0001	yoga	yoga	No Conf.	yoga
708	describeShape0001	Sea monster	monster	No Conf.	yoga
708	describeShape0001	someone jumping	jumping	No Conf.	yoga
708	describeShape0001	a person doing yoga	yoga	No Conf.	yoga
708	describeShape0001	A dot above an X	dot	No Conf.	yoga
708	describeShape0001	Scissors cutting a dot	scissors	No Conf.	yoga
708	describeShape0001	A sun opening up really high up.	sunset	No Conf.	yoga
708	describeShape0001	two penises with a floating ball in the center	penis	No Conf.	yoga
708	describeShape0001	A person shrugging	shrug	No Conf.	yoga
708	describeShape0001	yoga - a person holding a happy yoga pose	yoga	No Conf.	yoga
708	describeShape0001	It looks like a sun above two cats facing each other.	sunset	No Conf.	yoga
708	describeShape0001	a person in a tuxedo	tuxedo	No Conf.	yoga
708	describeShape0001	Big v	v	No Conf.	yoga
708	describeShape0001	2 ARMS FLEXING	flex	No Conf.	yoga
708	describeShape0001	Clown	clown	No Conf.	yoga
708	describeShape0001	yoga	yoga	No Conf.	yoga
708	describeShape0001	yoda	yoda	No Conf.	yoga
708	describeShape0001	Arms up to the sun	arms	No Conf.	yoga
716	describeShape0001	a person doing karate	karate	No Conf.	yoga
716	describeShape0001	Two people doing yoga	yoga	No Conf.	yoga
716	describeShape0001	It looks like a person shrugging.	shrug	No Conf.	yoga
716	describeShape0001	Someone doing yoga	yoga	No Conf.	yoga
716	describeShape0001	yoga	yoga	No Conf.	yoga
716	describeShape0001	leans	lean	No Conf.	yoga
716	describeShape0001	PERSON	person	No Conf.	yoga
716	describeShape0001	Jumping jacks or two loch ness monsters in the sun	monster	No Conf.	yoga
716	describeShape0001	Mantis	mantis	No Conf.	yoga
716	describeShape0001	Raising arms.	arms	No Conf.	yoga
716	describeShape0001	A person waving. Or an x. Or the sun.	waving	No Conf.	yoga
716	describeShape0001	this looks like a person sitting with arms in the air	arms	No Conf.	yoga
716	describeShape0001	ball up	ball	No Conf.	yoga
716	describeShape0001	Person	person	No Conf.	yoga
716	describeShape0001	A butler	butler	No Conf.	yoga
716	describeShape0001	this looks like aperson jumping with a ball	jumping	No Conf.	yoga
716	describeShape0001	leaning people	person	No Conf.	yoga
716	describeShape0001	yoga	yoga	No Conf.	yoga
716	describeShape0001	Mantis	mantis	No Conf.	yoga
716	describeShape0001	A man doing yoga.	yoga	No Conf.	yoga
716	describeShape0001	Two dildos back to back with a ball hovering above	ball	No Conf.	yoga
716	describeShape0001	This looks like a mantis.	mantis	No Conf.	yoga
716	describeShape0001	It looks like "the crane" from the movie The Karate Kid.	crane	No Conf.	yoga
717	describeShape0001	This reminds me of a sunset with mountains nearby.	sunset	No Conf.	yoga
717	describeShape0001	Person doing praying mantis	mantis	No Conf.	yoga
717	describeShape0001	It looks like a guy in a yoga pose	yoga	No Conf.	yoga
717	describeShape0001	someone sitting cross legged, doing yoga	yoga	No Conf.	yoga
717	describeShape0001	A x.	x	No Conf.	yoga
717	describeShape0001	A ball above a Y.	y	No Conf.	yoga
717	describeShape0001	Someone catching a ball	catch	No Conf.	yoga
717	describeShape0001	Yogi doing yoga/sitting down.	yoga	No Conf.	yoga
717	describeShape0001	Xman	xman	No Conf.	yoga
717	describeShape0001	A person reading a book.	reading	No Conf.	yoga
717	describeShape0001	Sunrise	sunrise	No Conf.	yoga
717	describeShape0001	A sitting teddy bear	bear	No Conf.	yoga
717	describeShape0001	A man in a tuxedo	tuxedo	No Conf.	yoga
717	describeShape0001	sunrise	sunrise	No Conf.	yoga
717	describeShape0001	It looks like someone sitting "Indian Style" holding their arms up in joy.	yoga	No Conf.	yoga
717	describeShape0001	V	v	No Conf.	yoga
717	describeShape0001	It looks like two people leaning against each other while the sun is out.	person	No Conf.	yoga
717	describeShape0001	sunset	sunset	No Conf.	yoga
717	describeShape0001	Someone doing yoga	yoga	No Conf.	yoga
717	describeShape0001	A person with their hands in the air	hands	No Conf.	yoga
717	describeShape0001	It looks like a person with its arms raised.	person	No Conf.	yoga
717	describeShape0001	It looks sunrise to me.	sunrise	No Conf.	yoga
717	describeShape0001	Human	person	No Conf.	yoga
718	describeShape0001	A person sitting and cheering	cheer	No Conf.	yoga
718	describeShape0001	Jump	jump	No Conf.	yoga
718	describeShape0001	Rising sun	sun	No Conf.	yoga
718	describeShape0001	Squat	squat	No Conf.	yoga
718	describeShape0001	alligator	alligator	No Conf.	yoga
718	describeShape0001	Two people leaning away or two arms flexed.	arms	No Conf.	yoga
718	describeShape0001	yoga	yoga	No Conf.	yoga
718	describeShape0001	A person sitting up and stretching	person	No Conf.	yoga
718	describeShape0001	person jumping	person	No Conf.	yoga
718	describeShape0001	It looks like a person with there arms up and has out.	person	No Conf.	yoga
718	describeShape0001	Person meditating with their arms up	person	No Conf.	yoga
718	describeShape0001	A ball in the middle of two arms	ball	No Conf.	yoga
718	describeShape0001	SUNRISE	sunrise	No Conf.	yoga
718	describeShape0001	this was tough one. a baby reaching to mama?	baby	No Conf.	yoga
718	describeShape0001	a person sitting with crossed legs	yoga	No Conf.	yoga
718	describeShape0001	Sitting	sit	No Conf.	yoga
726	describeShape0001	A person with arms raised	person	No Conf.	yoga
726	describeShape0001	x	x	No Conf.	yoga
726	describeShape0001	Flexing		No Conf.	yoga
726	describeShape0001	I thought of a y when I saw it.	muscle	No Conf.	yoga
726	describeShape0001	This shape looks like two arms flexing their biceps.	y	No Conf.	yoga
726	describeShape0001	Seals playing with a ball.	ball	No Conf.	yoga
726	describeShape0001	This shape looks like someone is leftish their hands in the air	person	No Conf.	yoga
726	describeShape0001	After playing it looks like seals.	seal	No Conf.	yoga
726	describeShape0001	A person sitting.	person	No Conf.	yoga
726	describeShape0001	It looks like a child dressing up in clothing that is too large.	child	No Conf.	yoga
726	describeShape0001	yoga	yoga	No Conf.	yoga
726	describeShape0001	Two biceps flexed.	muscle	No Conf.	yoga
726	describeShape0001	a sitting person	person	No Conf.	yoga
726	describeShape0001	It's hard to tell... I would say it is a sun coming out of the mountains	sun	No Conf.	yoga
726	describeShape0001	it looks a bit like a pair of marital aids	marriage	No Conf.	yoga
726	describeShape0001	Mantis	mantis	No Conf.	yoga
726	describeShape0001	This shape looks like someone lifting their hands in the air while seated.	yoga	No Conf.	yoga
726	describeShape0001	butterfly	butterfly	No Conf.	yoga
726	describeShape0001	It looks like a mantis.	mantis	No Conf.	yoga
726	describeShape0001	butterfly	butterfly	No Conf.	yoga
726	describeShape0001	a person sitting cross legged with arms raised	crosslegged	No Conf.	yoga
726	describeShape0001	fat man	fatman	No Conf.	yoga
726	describeShape0001	waves crashing	waves	No Conf.	yoga
726	describeShape0001	Yoga pose	yoga	No Conf.	yoga
727	describeShape0001	An eye	eye	No Conf.	yoga
727	describeShape0001	A tall fat man	fatman	No Conf.	yoga
727	describeShape0001	someone catching a ball.	ball	No Conf.	yoga
727	describeShape0001	A man dancing with ball	ball	No Conf.	yoga
727	describeShape0001	X	x	No Conf.	yoga
727	describeShape0001	An open scissor	scissors	No Conf.	yoga
727	describeShape0001	A sun above cliffs	sun	No Conf.	yoga
727	describeShape0001	Open book or floating ball	ball	No Conf.	yoga
727	describeShape0001	dot X	x	No Conf.	yoga
727	describeShape0001	V	v	No Conf.	yoga
727	describeShape0001	yoga	yoga	No Conf.	yoga
727	describeShape0001	Person sitting down offering a hug	hug	No Conf.	yoga
727	describeShape0001	It looks like a person cheering	cheering	No Conf.	yoga
727	describeShape0001	Looks like a pirannah plant eating a fruit	pirannah	No Conf.	yoga
727	describeShape0001	Person	person	No Conf.	yoga
727	describeShape0001	frog	frog	No Conf.	yoga
727	describeShape0001	clown	clown	No Conf.	yoga
727	describeShape0001	It looks like a person doing exercise	person	No Conf.	yoga
727	describeShape0001	Someone with their arms outstretched	yoga	No Conf.	yoga
727	describeShape0001	X with a circle at the top	x	No Conf.	yoga
727	describeShape0001	two arms flexing	flex	No Conf.	yoga
727	describeShape0001	scissors with a dot	dot	No Conf.	yoga
727	describeShape0001	i dont know what this is	don'tknow	No Conf.	yoga
728	describeShape0001	Yoga	yoga	No Conf.	yoga
728	describeShape0001	anX	sunrise	No Conf.	yoga
728	describeShape0001	Sunrise on a mountain	x	No Conf.	yoga
728	describeShape0001	A person with claws	claws	No Conf.	yoga
728	describeShape0001	yoga	yoga	No Conf.	yoga
728	describeShape0001	It looks like an X with a ball on top.	x	No Conf.	yoga
728	describeShape0001	yoga pose	yoga	No Conf.	yoga
728	describeShape0001	Arms touching elbows and a ball above	ball	No Conf.	yoga
728	describeShape0001	Yoga	yoga	No Conf.	yoga
728	describeShape0001	Frankenstein	frankenstein	No Conf.	yoga
728	describeShape0001	a man doing yoga	yoga	No Conf.	yoga
728	describeShape0001	someone reading a book	book	No Conf.	yoga
728	describeShape0001	cheer	cheer	No Conf.	yoga
728	describeShape0001	butterfly	butterfly	No Conf.	yoga
728	describeShape0001	It looks like a person stretching or doing yoga. Also an X with a ball	yoga	No Conf.	yoga
728	describeShape0001	yoga	yoga	No Conf.	yoga
728	describeShape0001	A person with really long sleeves	person	No Conf.	yoga
728	describeShape0001	Either giraffes or a plant blooming	giraffe	No Conf.	yoga
728	describeShape0001	An X with a ball on top.	x	No Conf.	yoga
728	describeShape0001	chair	chair	No Conf.	yoga
728	describeShape0001	A man meditating	meditate	No Conf.	yoga
728	describeShape0001	A human with raised arms	person	No Conf.	yoga
708	describeShape0304	A butterfly	butterfly	No Conf.	bowtie
708	describeShape0304	A bowtie.	bowtie.	No Conf.	bowtie
708	describeShape0304	butterfly	butterfly	No Conf.	bowtie
708	describeShape0304	Stretching with arms on knees	stretching	No Conf.	bowtie
708	describeShape0304	wings	wings	No Conf.	bowtie
708	describeShape0304	bow tie	bowtie.	No Conf.	bowtie
708	describeShape0304	sun and book	book	No Conf.	bowtie
708	describeShape0304	bowtie	bowtie.	No Conf.	bowtie
708	describeShape0304	reading book	book	No Conf.	bowtie
708	describeShape0304	a bee without a neck	bee	No Conf.	bowtie
708	describeShape0304	A fly	fly	No Conf.	bowtie
708	describeShape0304	A book with a dot	book	No Conf.	bowtie
708	describeShape0304	A book with a orb coming out of it.	book	No Conf.	bowtie
708	describeShape0304	a bowtie	bowtie.	No Conf.	bowtie
708	describeShape0304	A dot over a bowtie	bowtie.	No Conf.	bowtie
708	describeShape0304	reading - a person reading a big book	book	No Conf.	bowtie
708	describeShape0304	A sun above a butterfly	butterfly	No Conf.	bowtie
708	describeShape0304	a bowtie	bowtie.	No Conf.	bowtie
708	describeShape0304	Bowtie	bowtie.	No Conf.	bowtie
708	describeShape0304	BUTTER FLY	butterfly	No Conf.	bowtie
708	describeShape0304	Bowtie	bowtie.	No Conf.	bowtie
708	describeShape0304	butterfly	butterfly	No Conf.	bowtie
708	describeShape0304	moth	moth	No Conf.	bowtie
708	describeShape0304	Somebody reading a book	reading	No Conf.	bowtie
716	describeShape0304	a moth	moth	No Conf.	bowtie
716	describeShape0304	A sunset	sunset	No Conf.	bowtie
716	describeShape0304	It looks like a moth.	moth	No Conf.	bowtie
716	describeShape0304	Fly	fly	No Conf.	bowtie
716	describeShape0304	wings	wings	No Conf.	bowtie
716	describeShape0304	bowtie	bowtie.	No Conf.	bowtie
716	describeShape0304	FLY	fly	No Conf.	bowtie
716	describeShape0304	a moth	moth	No Conf.	bowtie
716	describeShape0304	Butterfly	butterfly	No Conf.	bowtie
716	describeShape0304	Moth	moth	No Conf.	bowtie
716	describeShape0304	moth	moth	No Conf.	bowtie
716	describeShape0304	this looks a moth with a ball over it	moth	No Conf.	bowtie
716	describeShape0304	sun or book	book	No Conf.	bowtie
716	describeShape0304	Fly	fly	No Conf.	bowtie
716	describeShape0304	Wings	wings	No Conf.	bowtie
716	describeShape0304	butterfly with a head	butterfly	No Conf.	bowtie
716	describeShape0304	angel	angel	No Conf.	bowtie
716	describeShape0304	fly	fly	No Conf.	bowtie
716	describeShape0304	Angel	angel	No Conf.	bowtie
716	describeShape0304	A dragonfly	dragonfly	No Conf.	bowtie
716	describeShape0304	a bow with a ball floating above	ball	No Conf.	bowtie
716	describeShape0304	A butterfly.	butterfly	No Conf.	bowtie
716	describeShape0304	It looks like a bow tie with a circle above it.	bowtie.	No Conf.	bowtie
717	describeShape0304	I decided this looked like a bowtie but later realized that it also looks like a sunrise depending on what it is up against in the line up.	sunrise	No Conf.	bowtie
717	describeShape0304	person with a bow tie	bowtie.	No Conf.	bowtie
717	describeShape0304	This looks like a weird butterfly with a detached head	butterfly	No Conf.	bowtie
717	describeShape0304	some sort of flying bug, or butterfly	bug	No Conf.	bowtie
717	describeShape0304	a BUTTERFLY.	butterfly	No Conf.	bowtie
717	describeShape0304	A butterfly with a floating ball	butterfly	No Conf.	bowtie
717	describeShape0304	A Dragonfly	dragonfly	No Conf.	bowtie
717	describeShape0304	Butterfly	butterfly	No Conf.	bowtie
717	describeShape0304	Bowtie	bowtie.	No Conf.	bowtie
717	describeShape0304	A person's head above a book.	person	No Conf.	bowtie
717	describeShape0304	Book	book	No Conf.	bowtie
717	describeShape0304	A bee	bee	No Conf.	bowtie
717	describeShape0304	Rising sun and book	book	No Conf.	bowtie
717	describeShape0304	bowtie	bowtie.	No Conf.	bowtie
717	describeShape0304	It looks like somebody about to dive into water.	person	No Conf.	bowtie
717	describeShape0304	Book	book	No Conf.	bowtie
717	describeShape0304	It looks like a person that is doing yoga and seeking peace.	yoga	No Conf.	bowtie
717	describeShape0304	yoga pose	yoga	No Conf.	bowtie
717	describeShape0304	Someone reading a big book	book	No Conf.	bowtie
717	describeShape0304	a butterfly	butterfly	No Conf.	bowtie
717	describeShape0304	It looks like a man's head with a bow tie.	bowtie.	No Conf.	bowtie
717	describeShape0304	Book and sunset	book	No Conf.	bowtie
717	describeShape0304	Reader	reader	No Conf.	bowtie
718	describeShape0304	An open book with a circle above it	book	No Conf.	bowtie
718	describeShape0304	Reading	reading	No Conf.	bowtie
718	describeShape0304	Bowtie	bowtie.	No Conf.	bowtie
718	describeShape0304	Angel	angel	No Conf.	bowtie
718	describeShape0304	book	book	No Conf.	bowtie
718	describeShape0304	A book.	book	No Conf.	bowtie
718	describeShape0304	bow tie	bowtie	No Conf.	bowtie
718	describeShape0304	A sunset	sunset	No Conf.	bowtie
718	describeShape0304	person reading	book	No Conf.	bowtie
718	describeShape0304	A open book	book	No Conf.	bowtie
718	describeShape0304	A person reading a book	book	No Conf.	bowtie
718	describeShape0304	The reading icon for the library	book	No Conf.	bowtie
718	describeShape0304	BOOK	book	No Conf.	bowtie
718	describeShape0304	a person reading a book	book	No Conf.	bowtie
718	describeShape0304	a head looking at a book	book	No Conf.	bowtie
718	describeShape0304	Butterfly	butterfly	No Conf.	bowtie
727	describeShape0304	An open book	book	No Conf.	bowtie
727	describeShape0304	Open book	book	No Conf.	bowtie
727	describeShape0304	a rising sun.	sunrise	No Conf.	bowtie
727	describeShape0304	Mustache and nose	mustache	No Conf.	bowtie
727	describeShape0304	Plane	plane	No Conf.	bowtie
727	describeShape0304	butterfly	butterfly	No Conf.	bowtie
727	describeShape0304	A Moth with a sun above	moth	No Conf.	bowtie
727	describeShape0304	moth	moth	No Conf.	bowtie
727	describeShape0304	a boxtie	boxtie	No Conf.	bowtie
727	describeShape0304	Butterfly	butterfly	No Conf.	bowtie
727	describeShape0304	book	book	No Conf.	bowtie
727	describeShape0304	A person reading an open book	book	No Conf.	bowtie
727	describeShape0304	It looks like a moth	moth	No Conf.	bowtie
727	describeShape0304	butterfly	butterfly	No Conf.	bowtie
727	describeShape0304	Butterfly	butterfly	No Conf.	bowtie
727	describeShape0304	float	float	No Conf.	bowtie
727	describeShape0304	bowtie	bowtie	No Conf.	bowtie
727	describeShape0304	It looks like a bowtie.	bowtie	No Conf.	bowtie
727	describeShape0304	Bowtie	bowtie	No Conf.	bowtie
727	describeShape0304	Closed butterfly	butterfly	No Conf.	bowtie
727	describeShape0304	bowtie	bowtie	No Conf.	bowtie
727	describeShape0304	an open clam shell	shell	No Conf.	bowtie
727	describeShape0304	looks like a butterfly	butterfly	No Conf.	bowtie
728	describeShape0304	butterfly	butterfly	No Conf.	bowtie
728	describeShape0304	seated	seated	No Conf.	bowtie
728	describeShape0304	bowtie	bowtie	No Conf.	bowtie
728	describeShape0304	A butterfly	butterfly	No Conf.	bowtie
728	describeShape0304	bowtie	bowtie	No Conf.	bowtie
728	describeShape0304	Someone reading a book.	book	No Conf.	bowtie
728	describeShape0304	butterfly	butterfly	No Conf.	bowtie
728	describeShape0304	A fly and a ball above	fly	No Conf.	bowtie
728	describeShape0304	Reading	reading	No Conf.	bowtie
728	describeShape0304	A man wearing a bowtie	bowtie	No Conf.	bowtie
728	describeShape0304	a person reading a book	book	No Conf.	bowtie
728	describeShape0304	ball	ball	No Conf.	bowtie
728	describeShape0304	butterfly	butterfly	No Conf.	bowtie
728	describeShape0304	peac	peace	No Conf.	bowtie
728	describeShape0304	This looks like a plate with floating butter	plate	No Conf.	bowtie
728	describeShape0304	ribbon	ribbon	No Conf.	bowtie
728	describeShape0304	A dragonfly	dragonfly	No Conf.	bowtie
728	describeShape0304	A bird	bird	No Conf.	bowtie
728	describeShape0304	A butterfly.	butterfly	No Conf.	bowtie
728	describeShape0304	bow tie	bowtie	No Conf.	bowtie
728	describeShape0304	A moth or a fly	moth	No Conf.	bowtie
728	describeShape0304	Bowtie	bowtie	No Conf.	bowtie
708	describeShape0563	A crab.	crab	No Conf.	sumo
708	describeShape0563	A crab.	crab	No Conf.	sumo
708	describeShape0563	crab	crab	No Conf.	sumo
708	describeShape0563	crabwalking.	crab	No Conf.	sumo
708	describeShape0563	Crab	crab	No Conf.	sumo
708	describeShape0563	a crab	crab	No Conf.	sumo
708	describeShape0563	crab	crab	No Conf.	sumo
708	describeShape0563	crab	crab	No Conf.	sumo
708	describeShape0563	crab	crab	No Conf.	sumo
708	describeShape0563	a crab	crab	No Conf.	sumo
708	describeShape0563	A crab	crab	No Conf.	sumo
708	describeShape0563	A crab	crab	No Conf.	sumo
708	describeShape0563	A crab.	crab	No Conf.	sumo
708	describeShape0563	a crab	crab	No Conf.	sumo
708	describeShape0563	An octopus	octopus	No Conf.	sumo
708	describeShape0563	squished	squished	No Conf.	sumo
708	describeShape0563	A crab with its claws out	crab	No Conf.	sumo
708	describeShape0563	a crab	crab	No Conf.	sumo
708	describeShape0563	Crab	crab	No Conf.	sumo
708	describeShape0563	CRAB	crab	No Conf.	sumo
708	describeShape0563	Crab	crab	No Conf.	sumo
708	describeShape0563	crab	crab	No Conf.	sumo
708	describeShape0563	couch	couch	No Conf.	sumo
708	describeShape0563	Crab	crab	No Conf.	sumo
716	describeShape0563	crab	crab	No Conf.	sumo
716	describeShape0563	A crab	crab	No Conf.	sumo
716	describeShape0563	It looks like a spider.	spider	No Conf.	sumo
716	describeShape0563	Crab	crab	No Conf.	sumo
716	describeShape0563	crab	crab	No Conf.	sumo
716	describeShape0563	crab	crab	No Conf.	sumo
716	describeShape0563	CRAB	crab	No Conf.	sumo
716	describeShape0563	A crab	crab	No Conf.	sumo
716	describeShape0563	Crab	crab	No Conf.	sumo
716	describeShape0563	Crab.	crab	No Conf.	sumo
716	describeShape0563	Crab	crab	No Conf.	sumo
716	describeShape0563	this looks like a crab	crab	No Conf.	sumo
716	describeShape0563	crab	crab	No Conf.	sumo
716	describeShape0563	Crab	crab	No Conf.	sumo
716	describeShape0563	A crab	crab	No Conf.	sumo
716	describeShape0563	this looks like a crab	crab	No Conf.	sumo
716	describeShape0563	couch	couch	No Conf.	sumo
716	describeShape0563	frog	frog	No Conf.	sumo
716	describeShape0563	Crab	crab	No Conf.	sumo
716	describeShape0563	An octopus	octopus	No Conf.	sumo
716	describeShape0563	A happy crab	crab	No Conf.	sumo
716	describeShape0563	A crab or a couch.	crab	No Conf.	sumo
716	describeShape0563	It looks like a crab.	crab	No Conf.	sumo
717	describeShape0563	This reminded me of a goalie but the more I stared at it, the more I realized it looks kind of like a couch too depending on what it is up against in the line up.	goalie	No Conf.	sumo
717	describeShape0563	person squatting	person	No Conf.	sumo
717	describeShape0563	This appears to look crab-ish	crab	No Conf.	sumo
717	describeShape0563	a little crab with its claws up in the air	crab	No Conf.	sumo
717	describeShape0563	A crab.	crab	No Conf.	sumo
717	describeShape0563	A crab	crab	No Conf.	sumo
717	describeShape0563	A Crab	crab	No Conf.	sumo
717	describeShape0563	Crab	crab	No Conf.	sumo
717	describeShape0563	Crab	crab	No Conf.	sumo
717	describeShape0563	A crab with a ball on it's back.	crab	No Conf.	sumo
717	describeShape0563	Crab	crab	No Conf.	sumo
717	describeShape0563	A crab	crab	No Conf.	sumo
717	describeShape0563	A crab with pincers	crab	No Conf.	sumo
717	describeShape0563	couch	couch	No Conf.	sumo
717	describeShape0563	It looks like a crab.	crab	No Conf.	sumo
717	describeShape0563	Crab	crab	No Conf.	sumo
717	describeShape0563	It looks like a crab with it's claws out.	crab	No Conf.	sumo
717	describeShape0563	crab	crab	No Conf.	sumo
717	describeShape0563	Some sort of couch or chair	couch	No Conf.	sumo
717	describeShape0563	Crab	crab	No Conf.	sumo
717	describeShape0563	It looks like a crab.	crab	No Conf.	sumo
717	describeShape0563	Crab	crab	No Conf.	sumo
717	describeShape0563	Crab	crab	No Conf.	sumo
718	describeShape0563	A crab	crab	No Conf.	sumo
718	describeShape0563	Crab	crab	No Conf.	sumo
718	describeShape0563	Crab	crab	No Conf.	sumo
718	describeShape0563	Crab	crab	No Conf.	sumo
718	describeShape0563	crab	crab	No Conf.	sumo
718	describeShape0563	A crab.	crab	No Conf.	sumo
718	describeShape0563	crab	crab	No Conf.	sumo
718	describeShape0563	A crab	crab	No Conf.	sumo
718	describeShape0563	couch	crab	No Conf.	sumo
718	describeShape0563	A angry crab	crab	No Conf.	sumo
718	describeShape0563	Person pretending to be a crab	crab	No Conf.	sumo
718	describeShape0563	A small crab	crab	No Conf.	sumo
718	describeShape0563	CRAB	crab	No Conf.	sumo
718	describeShape0563	a man doing a squat	person	No Conf.	sumo
718	describeShape0563	a crab	crab	No Conf.	sumo
718	describeShape0563	Crab	crab	No Conf.	sumo
727	describeShape0563	A crab	crab	No Conf.	sumo
727	describeShape0563	Crab	crab	No Conf.	sumo
727	describeShape0563	a crab.	crab	No Conf.	sumo
727	describeShape0563	A insect	insect	No Conf.	sumo
727	describeShape0563	Couch	couch	No Conf.	sumo
727	describeShape0563	A Crab or Sofa	crab	No Conf.	sumo
727	describeShape0563	a crab with two claws	crab	No Conf.	sumo
727	describeShape0563	crab	crab	No Conf.	sumo
727	describeShape0563	a crab	crab	No Conf.	sumo
727	describeShape0563	Crab	crab	No Conf.	sumo
727	describeShape0563	crab	crab	No Conf.	sumo
727	describeShape0563	An octopus	octopus	No Conf.	sumo
727	describeShape0563	It looks like a crab or person squatting	crab	No Conf.	sumo
727	describeShape0563	This is a crab because of its width.	crab	No Conf.	sumo
727	describeShape0563	Crab	crab	No Conf.	sumo
727	describeShape0563	crab	crab	No Conf.	sumo
727	describeShape0563	crab	crab	No Conf.	sumo
727	describeShape0563	It looks like a crab	crab	No Conf.	sumo
727	describeShape0563	Crab	crab	No Conf.	sumo
727	describeShape0563	Crab	crab	No Conf.	sumo
727	describeShape0563	crab	crab	No Conf.	sumo
727	describeShape0563	a crab	crab	No Conf.	sumo
727	describeShape0563	the shape looks like a crab	crab	No Conf.	sumo
728	describeShape0563	high ball	high ball	No Conf.	sumo
728	describeShape0563	crab	crab	No Conf.	sumo
728	describeShape0563	crab	crab	No Conf.	sumo
728	describeShape0563	A squid	squid	No Conf.	sumo
728	describeShape0563	crab	crab	No Conf.	sumo
728	describeShape0563	It looks like a crab.	crab	No Conf.	sumo
728	describeShape0563	crab	crab	No Conf.	sumo
728	describeShape0563	A crab	crab	No Conf.	sumo
728	describeShape0563	Crab	crab	No Conf.	sumo
728	describeShape0563	A crab	crab	No Conf.	sumo
728	describeShape0563	a crab	crab	No Conf.	sumo
728	describeShape0563	a crab	crab	No Conf.	sumo
728	describeShape0563	crab	crab	No Conf.	sumo
728	describeShape0563	crab	crab	No Conf.	sumo
728	describeShape0563	This looks like a crab	crab	No Conf.	sumo
728	describeShape0563	crab	crab	No Conf.	sumo
728	describeShape0563	A crab	crab	No Conf.	sumo
728	describeShape0563	It's a crab or a sumo wrestler	crab	No Conf.	sumo
728	describeShape0563	A crab.	crab	No Conf.	sumo
728	describeShape0563	crab	crab	No Conf.	sumo
728	describeShape0563	A crab	crab	No Conf.	sumo
728	describeShape0563	A crab	crab	No Conf.	sumo
708	describeShape0959	A rabbit	rabbit	No Conf.	twins
708	describeShape0959	A person with their arms raised.	person	No Conf.	twins
708	describeShape0959	lovers	lovers	No Conf.	twins
708	describeShape0959	Two people dancing	dancing	No Conf.	twins
708	describeShape0959	Kissing	kissing	No Conf.	twins
708	describeShape0959	people hugging	hug	No Conf.	twins
708	describeShape0959	hug	hug	No Conf.	twins
708	describeShape0959	dancing person	dancing	No Conf.	twins
708	describeShape0959	2 people holding ball	ball	No Conf.	twins
708	describeShape0959	a disney monster	monster	No Conf.	twins
708	describeShape0959	two beings embracing	people	No Conf.	twins
708	describeShape0959	People hugging	hugging	No Conf.	twins
708	describeShape0959	Something stretching their hands up high.	stretching	No Conf.	twins
708	describeShape0959	a rabbit	rabbit	No Conf.	twins
708	describeShape0959	Rabbit ears	rabbit	No Conf.	twins
708	describeShape0959	hug - 2 people hugging	hug	No Conf.	twins
708	describeShape0959	A rabbit	rabbit	No Conf.	twins
708	describeShape0959	two people dancing	dancing	No Conf.	twins
708	describeShape0959	Low x	low x	No Conf.	twins
708	describeShape0959	2 PEOPLE HUGGING	hugging	No Conf.	twins
708	describeShape0959	Rabbit	rabbit	No Conf.	twins
708	describeShape0959	waving	waving	No Conf.	twins
708	describeShape0959	dancing	dancing	No Conf.	twins
708	describeShape0959	Two people dancing	dancing	No Conf.	twins
716	describeShape0959	two girls	people	No Conf.	twins
716	describeShape0959	A bunny	rabbit	No Conf.	twins
716	describeShape0959	It looks like a rabbit.	rabbit	No Conf.	twins
716	describeShape0959	Looks like people talking	talking	No Conf.	twins
716	describeShape0959	clamps	clamps	No Conf.	twins
716	describeShape0959	dancing	dancing	No Conf.	twins
716	describeShape0959	RABBIT	rabbit	No Conf.	twins
716	describeShape0959	A little evil rabbit	rabbit	No Conf.	twins
716	describeShape0959	Tall crab	tall crab	No Conf.	twins
716	describeShape0959	Bunnny	rabbit	No Conf.	twins
716	describeShape0959	rabbit	rabbit	No Conf.	twins
716	describeShape0959	this looks like a bunny	rabbit	No Conf.	twins
716	describeShape0959	bunny	rabbit	No Conf.	twins
716	describeShape0959	Tongs	tongs	No Conf.	twins
716	describeShape0959	Bunny	rabbit	No Conf.	twins
716	describeShape0959	two people dancing	dancing	No Conf.	twins
716	describeShape0959	bunny	rabbit	No Conf.	twins
716	describeShape0959	rabbit	rabbit	No Conf.	twins
716	describeShape0959	Rabbit	rabbit	No Conf.	twins
716	describeShape0959	An ant head	ant	No Conf.	twins
716	describeShape0959	Two people holding each other at the waist and gazing into each other's eyes	people	No Conf.	twins
716	describeShape0959	A rabbit face.	rabbit	No Conf.	twins
716	describeShape0959	It looks like a bunny.	bunny	No Conf.	twins
717	describeShape0959	This looks like a rabbit with two big ears, but someone else called it "stare" which also made sense to me like two people staring at one another.	rabbit	No Conf.	twins
717	describeShape0959	wine opener	wine opener	No Conf.	twins
717	describeShape0959	This looks like 2 girls in a romantic embrace	hug	No Conf.	twins
717	describeShape0959	pliers, or two people holding each other about to kiss	hug	No Conf.	twins
717	describeShape0959	Two kissing.	kissing	No Conf.	twins
717	describeShape0959	Hugging	hug	No Conf.	twins
717	describeShape0959	Two people looking at each other.	people	No Conf.	twins
717	describeShape0959	Rabbit	rabbit	No Conf.	twins
717	describeShape0959	Bunny	rabbit	No Conf.	twins
717	describeShape0959	Two people sitting at a table OR a stylized rabbit.	rabbit	No Conf.	twins
717	describeShape0959	Rabbit	rabbit	No Conf.	twins
717	describeShape0959	A bunny	rabbit	No Conf.	twins
717	describeShape0959	Two lovers sitting on a table, eating.	eating	No Conf.	twins
717	describeShape0959	fc2fc	fc2fc	No Conf.	twins
717	describeShape0959	It looks like two girls facing one another, sharing a hula hoop.	dancing	No Conf.	twins
717	describeShape0959	Arms	arms	No Conf.	twins
717	describeShape0959	It looks like two females sitting and talking to each other.	talking	No Conf.	twins
717	describeShape0959	rabbit	rabbit	No Conf.	twins
717	describeShape0959	Rabbit	rabbit	No Conf.	twins
717	describeShape0959	Two people facing each other	people	No Conf.	twins
717	describeShape0959	Two people dancing	dancing	No Conf.	twins
717	describeShape0959	Hand stand, Rabbit	rabbit	No Conf.	twins
717	describeShape0959	Pliars	pliers	No Conf.	twins
718	describeShape0959	Pliers	pliers	No Conf.	twins
718	describeShape0959	Dancing	dancing	No Conf.	twins
718	describeShape0959	Hugging couple	hug	No Conf.	twins
718	describeShape0959	Hug	hug	No Conf.	twins
718	describeShape0959	bunny	rabbit	No Conf.	twins
718	describeShape0959	Two people hugging	hug	No Conf.	twins
718	describeShape0959	rabbit	rabbit	No Conf.	twins
718	describeShape0959	A rabbit	rabbit	No Conf.	twins
718	describeShape0959	couple facing each other	couple	No Conf.	twins
718	describeShape0959	A rabbit with tall ears	rabbit	No Conf.	twins
718	describeShape0959	rabbit	rabbit	No Conf.	twins
718	describeShape0959	two people hugging	hug	No Conf.	twins
718	describeShape0959	HUGGERS	hug	No Conf.	twins
718	describeShape0959	a bunny	rabbit	No Conf.	twins
718	describeShape0959	a couple hugging	hug	No Conf.	twins
718	describeShape0959	Lovers	lovers	No Conf.	twins
727	describeShape0959	A rabbit	rabbit	No Conf.	twins
727	describeShape0959	Rabbit	rabbit	No Conf.	twins
727	describeShape0959	a hole punch.	hole	No Conf.	twins
727	describeShape0959	A couple dancing	dancing	No Conf.	twins
727	describeShape0959	Rabbit	rabbit	No Conf.	twins
727	describeShape0959	Bunny	rabbit	No Conf.	twins
727	describeShape0959	A bunny with big ears	rabbit	No Conf.	twins
727	describeShape0959	bunny	rabbit	No Conf.	twins
727	describeShape0959	clamp	clamp	No Conf.	twins
727	describeShape0959	Holder	holder	No Conf.	twins
727	describeShape0959	pliers	pliers	No Conf.	twins
727	describeShape0959	A rabbit	rabbit	No Conf.	twins
727	describeShape0959	It looks like a scheming rabbit	rabbit	No Conf.	twins
727	describeShape0959	A bunny or a rabbit	rabbit	No Conf.	twins
727	describeShape0959	Dancing couple	dancing	No Conf.	twins
727	describeShape0959	bunny	rabbit	No Conf.	twins
727	describeShape0959	dancing	dancing	No Conf.	twins
727	describeShape0959	It looks like a chair	chair	No Conf.	twins
727	describeShape0959	Rabbit	rabbit	No Conf.	twins
727	describeShape0959	Lava lamp	lamp	No Conf.	twins
727	describeShape0959	rabbit	rabbit	No Conf.	twins
727	describeShape0959	a clamp	clamp	No Conf.	twins
727	describeShape0959	kind of looks like a crab	crab	No Conf.	twins
728	describeShape0959	Upside down	upside down	No Conf.	twins
728	describeShape0959	pliers	pliers	No Conf.	twins
728	describeShape0959	people hugging	hug	No Conf.	twins
728	describeShape0959	A bunny	rabbit	No Conf.	twins
728	describeShape0959	lovers	lovers	No Conf.	twins
728	describeShape0959	It looks like Stitch, from Lilo and Stitch.	stitch	No Conf.	twins
728	describeShape0959	two dancers	dancing	No Conf.	twins
728	describeShape0959	Alien	alien	No Conf.	twins
728	describeShape0959	Bunny	rabbit	No Conf.	twins
728	describeShape0959	Two people looking at each other	people	No Conf.	twins
728	describeShape0959	a rabbit	rabbit	No Conf.	twins
728	describeShape0959	rabbit	rabbit	No Conf.	twins
728	describeShape0959	bunny	rabbit	No Conf.	twins
728	describeShape0959	people	people	No Conf.	twins
728	describeShape0959	This looks like two people kissing or facing eachother	kissing	No Conf.	twins
728	describeShape0959	bunny	rabbit	No Conf.	twins
728	describeShape0959	A pair of pliers	pliers	No Conf.	twins
728	describeShape0959	Two people hugging	hug	No Conf.	twins
728	describeShape0959	A bunny.	rabbit	No Conf.	twins
728	describeShape0959	rabbit	rabbit	No Conf.	twins
728	describeShape0959	Pliers	pliers	No Conf.	twins
728	describeShape0959	Chair	chair	No Conf.	twins
708	describeShape1099	A whale	whale	No Conf.	whale
708	describeShape1099	A microphone.	microphone	No Conf.	whale
708	describeShape1099	whale	whale	No Conf.	whale
708	describeShape1099	A keyhole	keyhole	No Conf.	whale
708	describeShape1099	heyhole	keyhole	No Conf.	whale
708	describeShape1099	a whale	whale	No Conf.	whale
708	describeShape1099	whale	whale	No Conf.	whale
708	describeShape1099	Whale	whale	No Conf.	whale
708	describeShape1099	kissing	kissing	No Conf.	whale
708	describeShape1099	a whale	whale	No Conf.	whale
708	describeShape1099	A vagina	vagina	No Conf.	whale
708	describeShape1099	Fish	whale	No Conf.	whale
708	describeShape1099	A mirror image of a distorted stick.	stick	No Conf.	whale
708	describeShape1099	a hooded figure	person	No Conf.	whale
708	describeShape1099	A horse's head	horse	No Conf.	whale
708	describeShape1099	whale - the top view of a whale swimming	whale	No Conf.	whale
708	describeShape1099	A whale or fish	whale	No Conf.	whale
708	describeShape1099	a whale	whale	No Conf.	whale
708	describeShape1099	Whale	whale	No Conf.	whale
708	describeShape1099	WHALE	whale	No Conf.	whale
708	describeShape1099	Whale	whale	No Conf.	whale
708	describeShape1099	shark	shark	No Conf.	whale
708	describeShape1099	whale	whale	No Conf.	whale
708	describeShape1099	Two people kissing	kissing	No Conf.	whale
716	describeShape1099	bird	bird	No Conf.	whale
716	describeShape1099	Top view of a whale	whale	No Conf.	whale
716	describeShape1099	It looks like a cow head.	cow	No Conf.	whale
716	describeShape1099	Whale	whale	No Conf.	whale
716	describeShape1099	whale	whale	No Conf.	whale
716	describeShape1099	whale	whale	No Conf.	whale
716	describeShape1099	STATUE	statue	No Conf.	whale
716	describeShape1099	A whale	whale	No Conf.	whale
716	describeShape1099	Whale	whale	No Conf.	whale
716	describeShape1099	Whale	whale	No Conf.	whale
716	describeShape1099	kissing	kissing	No Conf.	whale
716	describeShape1099	this looks like a shark	shark	No Conf.	whale
716	describeShape1099	kiss	kissing	No Conf.	whale
716	describeShape1099	Whale	whale	No Conf.	whale
716	describeShape1099	Whale	whale	No Conf.	whale
716	describeShape1099	two people mating	love	No Conf.	whale
716	describeShape1099	whale	whale	No Conf.	whale
716	describeShape1099	boat	boat	No Conf.	whale
716	describeShape1099	Whale	whale	No Conf.	whale
716	describeShape1099	A whale from above	whale	No Conf.	whale
716	describeShape1099	A horse skull	horse	No Conf.	whale
716	describeShape1099	An antelope face.	antelope	No Conf.	whale
716	describeShape1099	It looks like an aerial view of a whale.	whale	No Conf.	whale
717	describeShape1099	This looks like a key hole in a door on a fancy lock but if there is another similar hole design nearby it, it also looks like two people kissing.	keyhole	No Conf.	whale
717	describeShape1099	penis	penis	No Conf.	whale
717	describeShape1099	A whale	whale	No Conf.	whale
717	describeShape1099	a whale from above with the white spot being a fin	whale	No Conf.	whale
717	describeShape1099	whale.	whale	No Conf.	whale
717	describeShape1099	Kissing	kissing	No Conf.	whale
717	describeShape1099	Two people kissing	kissing	No Conf.	whale
717	describeShape1099	vagina	vagina	No Conf.	whale
717	describeShape1099	Whale	whale	No Conf.	whale
717	describeShape1099	A top-view of a horse skull OR two people kissing.	horse	No Conf.	whale
717	describeShape1099	Kiss	kissing	No Conf.	whale
717	describeShape1099	A fish	whale	No Conf.	whale
717	describeShape1099	calamari	calamari	No Conf.	whale
717	describeShape1099	vagina	vagina	No Conf.	whale
717	describeShape1099	It looks the top view of a killer whale.	whale	No Conf.	whale
717	describeShape1099	Shark	shark	No Conf.	whale
717	describeShape1099	It looks like two women kissing each other.	kissing	No Conf.	whale
717	describeShape1099	two people	person	No Conf.	whale
717	describeShape1099	Horse head	horse	No Conf.	whale
717	describeShape1099	a pair of closed tongs	tong	No Conf.	whale
717	describeShape1099	It looks like a squid.	squid	No Conf.	whale
717	describeShape1099	vase	vase	No Conf.	whale
717	describeShape1099	Cow	cow	No Conf.	whale
718	describeShape1099	A whale (top-down view)	whale	No Conf.	whale
718	describeShape1099	Whale	whale	No Conf.	whale
718	describeShape1099	Whale	whale	No Conf.	whale
718	describeShape1099	Torpedo	torpedo	No Conf.	whale
718	describeShape1099	whale	whale	No Conf.	whale
718	describeShape1099	Two people kissing	kissing	No Conf.	whale
718	describeShape1099	lamp	lamp	No Conf.	whale
718	describeShape1099	A lamp	lamp	No Conf.	whale
718	describeShape1099	shark	shark	No Conf.	whale
718	describeShape1099	A missile	missile	No Conf.	whale
718	describeShape1099	top view of a whale	whale	No Conf.	whale
718	describeShape1099	a cows head	cow	No Conf.	whale
718	describeShape1099	WHALE	whale	No Conf.	whale
718	describeShape1099	an orca from above	whale	No Conf.	whale
718	describeShape1099	top down view of a whale	whale	No Conf.	whale
718	describeShape1099	Whale	whale	No Conf.	whale
727	describeShape1099	A keyhole	keyhole	No Conf.	whale
727	describeShape1099	Missile	missile	No Conf.	whale
727	describeShape1099	keyhole.	keyhole	No Conf.	whale
727	describeShape1099	statue like	status	No Conf.	whale
727	describeShape1099	Keyhol	keyhole	No Conf.	whale
727	describeShape1099	Rocket	rocket	No Conf.	whale
727	describeShape1099	A keyhole	keyhole	No Conf.	whale
727	describeShape1099	kiss	kissing	No Conf.	whale
727	describeShape1099	keyhole	keyhole	No Conf.	whale
727	describeShape1099	Keyhole	keyhole	No Conf.	whale
727	describeShape1099	keyhole	keyhole	No Conf.	whale
727	describeShape1099	A keyhole	keyhole	No Conf.	whale
727	describeShape1099	It looks like a whale from above	whale	No Conf.	whale
727	describeShape1099	airplane	airplane	No Conf.	whale
727	describeShape1099	Vase	vase	No Conf.	whale
727	describeShape1099	keyhole	keyhole	No Conf.	whale
727	describeShape1099	fachug	face	No Conf.	whale
727	describeShape1099	It looks like a black whale	whale	No Conf.	whale
727	describeShape1099	Keyhole	keyhole	No Conf.	whale
727	describeShape1099	bullet	bullet	No Conf.	whale
727	describeShape1099	keyhole	keyhole	No Conf.	whale
727	describeShape1099	a tulip	tulip	No Conf.	whale
727	describeShape1099	reminds me of a penguin for some reason	penguin	No Conf.	whale
728	describeShape1099	Squid	squid	No Conf.	whale
728	describeShape1099	dolphi	dolphin	No Conf.	whale
728	describeShape1099	prayer hands	prayer	No Conf.	whale
728	describeShape1099	Shark	shark	No Conf.	whale
728	describeShape1099	vase	vase	No Conf.	whale
728	describeShape1099	the pattern of a horse face.	horse	No Conf.	whale
728	describeShape1099	shark	shark	No Conf.	whale
728	describeShape1099	Whale	whale	No Conf.	whale
728	describeShape1099	Adult toy	adult toy	No Conf.	whale
728	describeShape1099	Praying hands	prayer	No Conf.	whale
728	describeShape1099	a horse's head without the ears	horse	No Conf.	whale
728	describeShape1099	whale	whale	No Conf.	whale
728	describeShape1099	whale	whale	No Conf.	whale
728	describeShape1099	vagina	vagina	No Conf.	whale
728	describeShape1099	shark	shark	No Conf.	whale
728	describeShape1099	whale	whale	No Conf.	whale
728	describeShape1099	A vase	vase	No Conf.	whale
728	describeShape1099	Two people kissing	kissing	No Conf.	whale
728	describeShape1099	A shark.	shark	No Conf.	whale
728	describeShape1099	horse	horse	No Conf.	whale
728	describeShape1099	A whale	whale	No Conf.	whale
728	describeShape1099	A bust	bust	No Conf.	whale
708	describeShape1488	Scissors	scissors	No Conf.	tent
708	describeShape1488	An upside down person.	person	No Conf.	tent
708	describeShape1488	back to back	person	No Conf.	tent
708	describeShape1488	Two people leaning back to back with a ball under them.	person	No Conf.	tent
708	describeShape1488	legs	legs	No Conf.	tent
708	describeShape1488	people with a ball	ball	No Conf.	tent
708	describeShape1488	scissors	scissors	No Conf.	tent
708	describeShape1488	A person playing soccer	soccer	No Conf.	tent
708	describeShape1488	bow and a dot or two people napping	bow	No Conf.	tent
708	describeShape1488	a person with a head between thier legs	person	No Conf.	tent
708	describeShape1488	two beings leaning against each other with a ball underneath them	person-ball	No Conf.	tent
708	describeShape1488	Scissors cutting a low dot	scissors	No Conf.	tent
708	describeShape1488	A dot protruding out of a exit.	dot	No Conf.	tent
708	describeShape1488	a tool trying to pick up a ball	ball	No Conf.	tent
708	describeShape1488	Two guys leaning on each other with a ball	person-ball	No Conf.	tent
708	describeShape1488	leanbk - 2 people leaning back against each other over a ball	person-ball	No Conf.	tent
708	describeShape1488	A butterfly above a sun	butterfly	No Conf.	tent
708	describeShape1488	bowtie	bowtie	No Conf.	tent
708	describeShape1488	Leaning	leaning	No Conf.	tent
708	describeShape1488	BUNNY EARS	bunny	No Conf.	tent
708	describeShape1488	Soccer	soccer	No Conf.	tent
708	describeShape1488	bottom ball	ball	No Conf.	tent
708	describeShape1488	soccer	soccer	No Conf.	tent
708	describeShape1488	Just bent over and flung his bowling ball	person-ball	No Conf.	tent
716	describeShape1488	people leaning on each others backs	person	No Conf.	tent
716	describeShape1488	A bow	bow	No Conf.	tent
716	describeShape1488	It looks like someone standing upside down	person	No Conf.	tent
716	describeShape1488	A person flipped upside down	person	No Conf.	tent
716	describeShape1488	present	present	No Conf.	tent
716	describeShape1488	lowball	ball	No Conf.	tent
716	describeShape1488	BALL	ball	No Conf.	tent
716	describeShape1488	Two guys leaning against each other back to back. And a ball.	person-ball	No Conf.	tent
716	describeShape1488	Gator	gator	No Conf.	tent
716	describeShape1488	Upside down	upside down	No Conf.	tent
716	describeShape1488	soccer	soccer	No Conf.	tent
716	describeShape1488	this looks like a person upside down or to people back to back with a ball between them	person-ball	No Conf.	tent
716	describeShape1488	low ball or gift	ball	No Conf.	tent
716	describeShape1488	Upside down person	person	No Conf.	tent
716	describeShape1488	Back to back	person	No Conf.	tent
716	describeShape1488	ribbon with a ball	ball	No Conf.	tent
716	describeShape1488	kickball	ball	No Conf.	tent
716	describeShape1488	to people leaning	person	No Conf.	tent
716	describeShape1488	Ribbon	ribbon	No Conf.	tent
716	describeShape1488	Two people leaning against eachother	person	No Conf.	tent
716	describeShape1488	Two upside-down dildos leaning against each other with a ball below	ball	No Conf.	tent
716	describeShape1488	A dog face.	dog	No Conf.	tent
716	describeShape1488	It looks like two people leaning up against each other with a ball under them.	person-ball	No Conf.	tent
717	describeShape1488	This looks like a bow but it also looks like two people leaning against each other back to back with a ball nearby.	person-ball	No Conf.	tent
717	describeShape1488	two people leaning against each other back to back with a ball in the middle	person-ball	No Conf.	tent
717	describeShape1488	I don't know. Maybe 2 people on an exercise ball	person-ball	No Conf.	tent
717	describeShape1488	a bell	bell	No Conf.	tent
717	describeShape1488	bowing.	person-ball	No Conf.	tent
717	describeShape1488	Bummed out guys with a ball.	person-ball	No Conf.	tent
717	describeShape1488	Two people leaning back to back.	person	No Conf.	tent
717	describeShape1488	Bell	bell	No Conf.	tent
717	describeShape1488	Bow	bow	No Conf.	tent
717	describeShape1488	Two people leaning shoulder-to-shoulder with their heads down and a ball on the ground between them.	person-ball	No Conf.	tent
717	describeShape1488	Back to back people	person	No Conf.	tent
717	describeShape1488	Scissors and a ball	scissors-ball	No Conf.	tent
717	describeShape1488	Scissor and ball	scissors-ball	No Conf.	tent
717	describeShape1488	bell	bell	No Conf.	tent
717	describeShape1488	It looks like two boys leaning on one another over a ball.	person-ball	No Conf.	tent
717	describeShape1488	Bell	bell	No Conf.	tent
717	describeShape1488	It looks like two teammates trying to block a ball.	person-ball	No Conf.	tent
717	describeShape1488	an ornament	ornament	No Conf.	tent
717	describeShape1488	Someone showing there ass	person	No Conf.	tent
717	describeShape1488	Scissors cutting a ball	scissors-ball	No Conf.	tent
717	describeShape1488	This looks like two people, back-to-back, with a ball in between them.	person-ball	No Conf.	tent
717	describeShape1488	2 Sad persons	person	No Conf.	tent
717	describeShape1488	Tongs	tongs	No Conf.	tent
718	describeShape1488	A ribbon with a ball underneath it	ribbon-ball	No Conf.	tent
718	describeShape1488	Leaning	leaning	No Conf.	tent
718	describeShape1488	Butterfly	butterfly	No Conf.	tent
718	describeShape1488	Nutcracker	nutcracker	No Conf.	tent
718	describeShape1488	bow	bow	No Conf.	tent
718	describeShape1488	Two people leaning against each other	person	No Conf.	tent
718	describeShape1488	no clue	don't know	No Conf.	tent
718	describeShape1488	I don't knowww! :) I always described it as 'lowball' or other people described it as 'backs,' I think.	lowball	No Conf.	tent
718	describeShape1488	two people back to back	person	No Conf.	tent
718	describeShape1488	two guys leaning on eachother.	person	No Conf.	tent
718	describeShape1488	a person bending over	person	No Conf.	tent
718	describeShape1488	Number 1 turned 180 degrees	1	No Conf.	tent
718	describeShape1488	GOLF CLUBS	golf	No Conf.	tent
718	describeShape1488	a bow and a ball	ribbon-ball	No Conf.	tent
718	describeShape1488	two people back to back standing over a ball	person-ball	No Conf.	tent
718	describeShape1488	Ribbon	ribbon	No Conf.	tent
727	describeShape1488	Scissors	scissors	No Conf.	tent
727	describeShape1488	Scissors	scissor	No Conf.	tent
727	describeShape1488	scissors cutting a grape	scissors	No Conf.	tent
727	describeShape1488	A man playing soccer	soccer	No Conf.	tent
727	describeShape1488	Couple sleeping	person	No Conf.	tent
727	describeShape1488	Upside Down Scissor	scissors	No Conf.	tent
727	describeShape1488	A ball being dropped	ball	No Conf.	tent
727	describeShape1488	bow	bow	No Conf.	tent
727	describeShape1488	upside down person	person	No Conf.	tent
727	describeShape1488	Scissor	scissor	No Conf.	tent
727	describeShape1488	ribbon	ribbon	No Conf.	tent
727	describeShape1488	Legs with a ball between	person-ball	No Conf.	tent
727	describeShape1488	It looks like the Assassins Creed logo	assessins-creed	No Conf.	tent
727	describeShape1488	Looks like a bell	bell	No Conf.	tent
727	describeShape1488	Kick ball	ball	No Conf.	tent
727	describeShape1488	joga	yoga	No Conf.	tent
727	describeShape1488	bowbal	ribbon-ball	No Conf.	tent
727	describeShape1488	It looks like a bell.	bell	No Conf.	tent
727	describeShape1488	Two guys standing back to back in front of a ball	person-ball	No Conf.	tent
727	describeShape1488	Upside down x with a circle	x	No Conf.	tent
727	describeShape1488	Letter A	a	No Conf.	tent
727	describeShape1488	a bell	bell	No Conf.	tent
727	describeShape1488	looks like a headless person	person	No Conf.	tent
728	describeShape1488	lowball	lowball	No Conf.	tent
728	describeShape1488	lowX	lowx	No Conf.	tent
728	describeShape1488	upside down or hand stand	person	No Conf.	tent
728	describeShape1488	Bell	bell	No Conf.	tent
728	describeShape1488	bell	bell	No Conf.	tent
728	describeShape1488	A wide bow with a ball on the bottom.	bow	No Conf.	tent
728	describeShape1488	bell	bell	No Conf.	tent
728	describeShape1488	Two men leaning over a ball	person-ball	No Conf.	tent
728	describeShape1488	Bow	bow	No Conf.	tent
728	describeShape1488	A ball beneath two people	person-ball	No Conf.	tent
728	describeShape1488	Bow	bow	No Conf.	tent
728	describeShape1488	dog	dog	No Conf.	tent
728	describeShape1488	cross	cross	No Conf.	tent
728	describeShape1488	bow	bow	No Conf.	tent
728	describeShape1488	A ball below a person or X	person-ball	No Conf.	tent
728	describeShape1488	bell	bell	No Conf.	tent
728	describeShape1488	A person doing a headstand	person	No Conf.	tent
728	describeShape1488	Tw people back to back; dancer	person	No Conf.	tent
728	describeShape1488	An X with a ball beneath.	x-bal	No Conf.	tent
728	describeShape1488	bell	bell	No Conf.	tent
728	describeShape1488	The symbol for pi	pie	No Conf.	tent
728	describeShape1488	Two people leaning against one another	person	No Conf.	tent
