# Supplementary material for: Experimental evidence for scale-induced category convergence across populations
Source: Nat Commun. 2021 Jan 12;12:327. doi: 10.1038/s41467-020-20037-y (PMC7804416; doi:10.1038/s41467-020-20037-y)
Supplement: Supplementary file 4 — Source Data [file 41467_2020_20037_MOESM4_ESM.zip › replication_data/color_palette.csv]

label	color
third	#80B1D3
two	#A6CEE3
clubs	green
talcra	#666666
scisor	#E78AC3
goal	cyan
skydiv	#66A61E
adot	#FCCDE5
flat	indianred2
splash	#FFF2AE
ghost	#666666
kneel	#FDB462
keyhol	#F4CAE4
rabbit	darkgrey
ov	peru
turtle	#999999
hockey	green
butts	#FFFF33
book	#386CB0
armsup	#5F7FC7
xo	orangered1
yoga	#CCEBC5
reader	#7FC97F
winner	#FFFFB3
kissin	pink
boxer	#E6AB02
tall	yellow
teepee	#BC80BD
shark	blue4
catch	#FDBF6F
seated	#B3CDE3
flex	#E41A1C
ohmmm	yellow4
abunny	#A6D854
bed	black
hulk	#1B9E77
bowtie	purple3
vball	#7570B3
bookup	#FFFF99
dot	#CCCCCC
amen	#FFFFCC
hide	#386CB0
triang	green
muscle	#FDDAEC
meding	#E41A1C
gloves	#B15928
xdotup	#FED9A6
jump	cyan
sittin	#80B1D3
man	forestgreen
thin	#FFD92F
butt	#FFFFCC
frog	green2
crossx	#BEBADA
love	#B3DE69
bell	magenta1
pinch	#FDDAEC
yeller	#FFF2AE
xdot	#A65628
baby	#4DAF4A
balbot	#652926
person	#FFFFCC
blob	#FFFF99
ship	#CCCCCC
bunny	lightblue2
cheer	gold
ballup	#FCCDE5
vase	red2
spider	#FBB4AE
woman	#FDDAEC
earsup	grey90
wide	#CBD5E8
faces	#66C2A5
lowbal	#A6761D
shamoo	#F4CAE4
sumo	grey21
power	black
dino	#BC80BD
dotlow	#A65628
vagina	#66A61E
downba	#CCCCCC
heart	#F781BF
horse	#B3DE69
squat	darkcyan
baltop	#1F78B4
shrug	darkmagenta
bat	#B3B3B3
sofa	#F1E2CC
car	#FFFF99
golf	#8DA0CB
stop	#E6F5C9
twohed	#984EA3
cutter	#FDC086
sad	#CBD5E8
whale	steelblue3
flydot	#DECBE4
tllest	#FDDAEC
ball	orange
clown	#80B1D3
hole	darkorange
down	#FBB4AE
dogs	#1F78B4
jumpin	#4DAF4A
narrow	red4
topbal	#BEBADA
head	#BC80BD
jacks	#A6CEE3
hiarms	#A6CEE3
medi	#984EA3
bfly	#66A61E
hotdog	#FB9A99
balbtw	#5E738F
read	#7FC97F
sunset	#666666
banana	#FFFFB3
flower	#B2DF8A
yay	#E7298A
teletu	#FDDAEC
kiss	red
fightr	#A6CEE3
moon	#CBD5E8
xman	yellow3
knot	#F2F2F2
upball	blue
pray	white
bow	#1B9E77
couch	burlywood2
kisses	#66C2A5
dance	#666666
loball	gold3
wings	lightgoldenrod1
hiball	turquoise3
seals	#F781BF
hugs	#B15928
sit	#B15928
crab	deeppink2
arms	#A65628
hidot	#E6AB02
floaty	#E5D8BD
widest	#A6D854
fly	hotpink1
buddha	orange
onhead	#FCCDE5
tongs	#FDBF6F
hooray	#F781BF
smile	purple3
armup	#E78AC3
plate	#66A61E
hippo	#FC8D62
hug	blue1
sitter	#A6761D
pengui	#999999
backs	#E31A1C
moth	#FF7F00
flatst	#E5D8BD
couple	#FED9A6
readin	#A6D854
x	seagreen2
bone	grey11
boo	grey30
btrfly	pink
dotdwn	blue3
lotus	purple
menace	red
closed	orange
spread	pink3
v	hotpink3
space	grey35
tent	forestgreen
praise	azure2
