# Supplementary material for: Experimental evidence for scale-induced category convergence across populations
Source: Nat Commun. 2021 Jan 12;12:327. doi: 10.1038/s41467-020-20037-y (PMC7804416; doi:10.1038/s41467-020-20037-y)
Supplement: Supplementary file 4 — Source Data [file 41467_2020_20037_MOESM4_ESM.zip › replication_data/data_long.csv]

N	instance_id	label	question_id	success	node_id	round	true_img	response	player_class	condition	numbots	emergent_category
6	410	a	90136	1	14933	111	1285	a	speaker	No.Confederates	0	FALSE
6	410	a	88231	1	14933	1	1288	a	speaker	No.Confederates	0	FALSE
6	410	a	88231	1	15211	76	1288	1288	hearer	No.Confederates	0	FALSE
6	410	a	90136	1	15764	81	1285	1285	hearer	No.Confederates	0	FALSE
6	410	airpla	81848	1	15211	11	493	airpla	speaker	No.Confederates	0	FALSE
6	410	airpla	81848	1	15326	52	493	493	hearer	No.Confederates	0	FALSE
6	410	alien	81463	1	13495	49	1303	alien	speaker	No.Confederates	0	FALSE
6	410	alien	81463	1	15211	6	1303	1303	hearer	No.Confederates	0	FALSE
6	410	amphib	90095	1	15211	101	812	amphib	speaker	No.Confederates	0	FALSE
6	410	amphib	90095	1	15764	5	812	812	hearer	No.Confederates	0	FALSE
6	410	angry	81506	1	14933	102	693	angry	speaker	No.Confederates	0	FALSE
6	410	angry	81506	1	15764	53	693	693	hearer	No.Confederates	0	FALSE
6	410	arms	82513	1	13947	2	364	arms	speaker	No.Confederates	0	FALSE
6	410	arms	82513	1	15211	19	364	364	hearer	No.Confederates	0	FALSE
6	410	back	81545	0	15211	7	1477	back	speaker	No.Confederates	0	FALSE
6	410	back	82723	1	13495	11	1233	back	speaker	No.Confederates	0	FALSE
6	410	back	82723	1	14933	54	1233	1233	hearer	No.Confederates	0	FALSE
6	410	back	81545	0	13495	19	1477	1179	hearer	No.Confederates	0	FALSE
6	410	backs	87499	1	13495	32	1155	backs	speaker	No.Confederates	0	FALSE
6	410	backs	87721	1	13495	88	1185	backs	speaker	No.Confederates	0	FALSE
6	410	backs	87499	1	15211	68	1155	1155	hearer	No.Confederates	0	FALSE
6	410	backs	87721	1	15211	70	1185	1185	hearer	No.Confederates	0	FALSE
6	410	bait	81175	1	13947	7	1014	bait	speaker	No.Confederates	0	FALSE
6	410	bait	81175	1	15211	2	1014	1014	hearer	No.Confederates	0	FALSE
6	410	bell	86660	1	15211	59	1429	bell	speaker	No.Confederates	0	FALSE
6	410	bell	86660	1	13947	96	1429	1429	hearer	No.Confederates	0	FALSE
6	410	billny	81717	0	13495	73	255	billny	speaker	No.Confederates	0	FALSE
6	410	billny	81717	0	15211	9	255	59	hearer	No.Confederates	0	FALSE
6	410	book	86299	1	15326	16	111	book	speaker	No.Confederates	0	FALSE
6	410	book	81799	1	15211	10	389	book	speaker	No.Confederates	0	FALSE
6	410	book	83935	1	15326	84	351	book	speaker	No.Confederates	0	FALSE
6	410	book	86299	1	14933	52	111	111	hearer	No.Confederates	0	FALSE
6	410	book	81799	1	15326	89	389	389	hearer	No.Confederates	0	FALSE
6	410	book	83935	1	15211	34	351	351	hearer	No.Confederates	0	FALSE
6	410	bookho	84887	1	15211	43	200	bookho	speaker	No.Confederates	0	FALSE
6	410	bookho	84887	1	15326	6	200	200	hearer	No.Confederates	0	FALSE
6	410	bounce	85217	0	13947	42	1471	bounce	speaker	No.Confederates	0	FALSE
6	410	bounce	85217	0	14933	69	1471	297	hearer	No.Confederates	0	FALSE
6	410	bowtie	85050	1	14933	3	287	bowtie	speaker	No.Confederates	0	FALSE
6	410	bowtie	86485	1	13495	30	247	bowtie	speaker	No.Confederates	0	FALSE
6	410	bowtie	86542	1	14933	67	341	bowtie	speaker	No.Confederates	0	FALSE
6	410	bowtie	88946	1	13495	67	340	bowtie	speaker	No.Confederates	0	FALSE
6	410	bowtie	86542	1	15326	14	341	341	hearer	No.Confederates	0	FALSE
6	410	bowtie	88946	1	15764	57	340	340	hearer	No.Confederates	0	FALSE
6	410	bowtie	85050	1	13947	20	287	287	hearer	No.Confederates	0	FALSE
6	410	bowtie	86485	1	15211	57	247	247	hearer	No.Confederates	0	FALSE
6	410	bridge	83237	1	13947	92	473	bridge	speaker	No.Confederates	0	FALSE
6	410	bridge	83237	1	13495	4	473	473	hearer	No.Confederates	0	FALSE
6	410	bug	88389	0	15211	77	584	bug	speaker	No.Confederates	0	FALSE
6	410	bug	88389	0	14933	9	584	972	hearer	No.Confederates	0	FALSE
6	410	bunny	83630	1	15211	31	1310	bunny	speaker	No.Confederates	0	FALSE
6	410	bunny	83630	1	13947	103	1310	1310	hearer	No.Confederates	0	FALSE
6	410	calm	86879	0	13947	40	357	calm	speaker	No.Confederates	0	FALSE
6	410	calm	86879	0	15211	61	357	1296	hearer	No.Confederates	0	FALSE
6	410	cc	89399	1	15211	90	8	cc	speaker	No.Confederates	0	FALSE
6	410	cc	89399	1	15764	90	8	8	hearer	No.Confederates	0	FALSE
6	410	center	87642	0	13947	54	16	center	speaker	No.Confederates	0	FALSE
6	410	center	87642	0	15326	25	16	112	hearer	No.Confederates	0	FALSE
6	410	chair	88816	0	15211	82	1206	chair	speaker	No.Confederates	0	FALSE
6	410	chair	88816	0	13947	56	1206	121	hearer	No.Confederates	0	FALSE
6	410	clock	84620	0	15211	41	1229	clock	speaker	No.Confederates	0	FALSE
6	410	clock	84620	0	15326	99	1229	473	hearer	No.Confederates	0	FALSE
6	410	close	82808	1	13947	69	1262	close	speaker	No.Confederates	0	FALSE
6	410	close	88747	1	15326	31	1231	close	speaker	No.Confederates	0	FALSE
6	410	close	82808	1	15211	22	1262	1262	hearer	No.Confederates	0	FALSE
6	410	close	88747	1	14933	109	1231	1231	hearer	No.Confederates	0	FALSE
6	410	couch	81614	1	15326	11	442	couch	speaker	No.Confederates	0	FALSE
6	410	couch	88052	1	13495	99	438	couch	speaker	No.Confederates	0	FALSE
6	410	couch	81614	1	13947	99	442	442	hearer	No.Confederates	0	FALSE
6	410	couch	88052	1	15326	82	438	438	hearer	No.Confederates	0	FALSE
6	410	crab	81723	1	15764	2	854	854	hearer	No.Confederates	0	TRUE
6	410	crab	82162	1	15764	91	781	crab	speaker	No.Confederates	0	TRUE
6	410	crab	82106	1	14933	28	757	crab	speaker	No.Confederates	0	TRUE
6	410	crab	85451	0	14933	86	421	209	hearer	No.Confederates	0	TRUE
6	410	crab	81964	1	15764	54	768	768	hearer	No.Confederates	0	TRUE
6	410	crab	84290	1	13947	81	778	778	hearer	No.Confederates	0	TRUE
6	410	crab	82106	1	15764	11	757	757	hearer	No.Confederates	0	TRUE
6	410	crab	84290	1	15764	37	778	crab	speaker	No.Confederates	0	TRUE
6	410	crab	84011	1	15326	69	625	625	hearer	No.Confederates	0	TRUE
6	410	crab	86707	0	15764	87	759	crab	speaker	No.Confederates	0	TRUE
6	410	crab	85266	1	15211	46	614	614	hearer	No.Confederates	0	TRUE
6	410	crab	82772	1	15764	49	576	576	hearer	No.Confederates	0	TRUE
6	410	crab	81813	1	15764	41	644	644	hearer	No.Confederates	0	TRUE
6	410	crab	83268	1	14933	13	609	crab	speaker	No.Confederates	0	TRUE
6	410	crab	81813	1	14933	19	644	crab	speaker	No.Confederates	0	TRUE
6	410	crab	81964	1	14933	33	768	crab	speaker	No.Confederates	0	TRUE
6	410	crab	83383	1	15764	72	492	492	hearer	No.Confederates	0	TRUE
6	410	crab	82483	1	14933	6	729	crab	speaker	No.Confederates	0	TRUE
6	410	crab	82772	1	14933	104	576	crab	speaker	No.Confederates	0	TRUE
6	410	crab	86278	1	15211	55	603	603	hearer	No.Confederates	0	TRUE
6	410	crab	86278	1	13495	7	603	crab	speaker	No.Confederates	0	TRUE
6	410	crab	82162	1	14933	31	781	781	hearer	No.Confederates	0	TRUE
6	410	crab	83268	1	15211	27	609	609	hearer	No.Confederates	0	TRUE
6	410	crab	84011	1	15764	17	625	crab	speaker	No.Confederates	0	TRUE
6	410	crab	86707	0	13495	63	759	661	hearer	No.Confederates	0	TRUE
6	410	crab	86194	1	15326	101	483	crab	speaker	No.Confederates	0	TRUE
6	410	crab	81723	1	14933	39	854	crab	speaker	No.Confederates	0	TRUE
6	410	crab	85451	0	13947	89	421	crab	speaker	No.Confederates	0	TRUE
6	410	crab	83383	1	15326	63	492	crab	speaker	No.Confederates	0	TRUE
6	410	crab	85266	1	15326	86	614	crab	speaker	No.Confederates	0	TRUE
6	410	crab	86194	1	14933	25	483	483	hearer	No.Confederates	0	TRUE
6	410	crab	82483	1	13495	9	729	729	hearer	No.Confederates	0	TRUE
6	410	crock	85592	1	15211	49	1144	crock	speaker	No.Confederates	0	FALSE
6	410	crock	85592	1	15326	1	1144	1144	hearer	No.Confederates	0	FALSE
6	410	crossl	84491	1	15326	53	180	crossl	speaker	No.Confederates	0	FALSE
6	410	crossl	84491	1	15211	40	180	180	hearer	No.Confederates	0	FALSE
6	410	crsleg	81483	0	15326	76	353	crsleg	speaker	No.Confederates	0	FALSE
6	410	crsleg	81483	0	13947	43	353	450	hearer	No.Confederates	0	FALSE
6	410	deer	82427	1	13495	8	998	deer	speaker	No.Confederates	0	FALSE
6	410	deer	82427	1	14933	29	998	998	hearer	No.Confederates	0	FALSE
6	410	down	90021	1	15764	93	1483	down	speaker	No.Confederates	0	TRUE
6	410	down	81884	1	14933	73	1479	down	speaker	No.Confederates	0	TRUE
6	410	down	82541	1	13495	93	1439	1439	hearer	No.Confederates	0	TRUE
6	410	down	83002	1	15764	94	1399	down	speaker	No.Confederates	0	TRUE
6	410	down	86605	1	15326	67	1294	1294	hearer	No.Confederates	0	TRUE
6	410	down	88171	1	15764	45	1406	1406	hearer	No.Confederates	0	TRUE
6	410	down	82541	1	14933	103	1439	down	speaker	No.Confederates	0	TRUE
6	410	down	89753	1	15326	95	1439	1439	hearer	No.Confederates	0	TRUE
6	410	down	82657	1	13495	55	1496	1496	hearer	No.Confederates	0	TRUE
6	410	down	84146	1	13495	89	1492	1492	hearer	No.Confederates	0	TRUE
6	410	down	89753	1	14933	20	1439	down	speaker	No.Confederates	0	TRUE
6	410	down	87796	1	14933	46	1448	down	speaker	No.Confederates	0	TRUE
6	410	down	88171	1	14933	99	1406	down	speaker	No.Confederates	0	TRUE
6	410	down	83002	1	15326	15	1399	1399	hearer	No.Confederates	0	TRUE
6	410	down	87796	1	15764	12	1448	1448	hearer	No.Confederates	0	TRUE
6	410	down	90021	1	14933	41	1483	1483	hearer	No.Confederates	0	TRUE
6	410	down	84146	1	14933	78	1492	down	speaker	No.Confederates	0	TRUE
6	410	down	89002	1	15326	32	1418	1418	hearer	No.Confederates	0	TRUE
6	410	down	85732	1	14933	83	1355	1355	hearer	No.Confederates	0	TRUE
6	410	down	86605	1	14933	94	1294	down	speaker	No.Confederates	0	TRUE
6	410	down	89002	1	14933	12	1418	down	speaker	No.Confederates	0	TRUE
6	410	down	82657	1	14933	92	1496	down	speaker	No.Confederates	0	TRUE
6	410	down	85732	1	15326	47	1355	down	speaker	No.Confederates	0	TRUE
6	410	down	81884	1	15764	84	1479	1479	hearer	No.Confederates	0	TRUE
6	410	down	89365	1	14933	95	1488	down	speaker	No.Confederates	0	TRUE
6	410	down	89365	1	13495	82	1488	1488	hearer	No.Confederates	0	TRUE
6	410	downno	89937	1	15211	99	1464	downno	speaker	No.Confederates	0	FALSE
6	410	downno	89937	1	13947	66	1464	1464	hearer	No.Confederates	0	FALSE
6	410	ears	82610	1	13947	90	903	ears	speaker	No.Confederates	0	FALSE
6	410	ears	82610	1	15211	20	903	903	hearer	No.Confederates	0	FALSE
6	410	embrac	81291	0	13947	98	130	embrac	speaker	No.Confederates	0	FALSE
6	410	embrac	81291	0	15326	40	130	1140	hearer	No.Confederates	0	FALSE
6	410	facing	84321	0	15211	38	1175	facing	speaker	No.Confederates	0	FALSE
6	410	facing	89793	1	15326	58	950	facing	speaker	No.Confederates	0	FALSE
6	410	facing	89167	1	15326	9	940	facing	speaker	No.Confederates	0	FALSE
6	410	facing	89793	1	15764	89	950	950	hearer	No.Confederates	0	FALSE
6	410	facing	84321	0	15326	55	1175	832	hearer	No.Confederates	0	FALSE
6	410	facing	89167	1	14933	71	940	940	hearer	No.Confederates	0	FALSE
6	410	fight	86985	1	13947	62	663	fight	speaker	No.Confederates	0	FALSE
6	410	fight	82439	1	13947	14	619	fight	speaker	No.Confederates	0	FALSE
6	410	fight	87905	1	13947	47	575	fight	speaker	No.Confederates	0	FALSE
6	410	fight	87905	1	15211	72	575	575	hearer	No.Confederates	0	FALSE
6	410	fight	86985	1	15211	62	663	663	hearer	No.Confederates	0	FALSE
6	410	fight	82439	1	15211	18	619	619	hearer	No.Confederates	0	FALSE
6	410	fire	81373	1	15211	5	932	fire	speaker	No.Confederates	0	FALSE
6	410	fire	81373	1	13495	40	932	932	hearer	No.Confederates	0	FALSE
6	410	fish	85128	1	15326	21	1051	fish	speaker	No.Confederates	0	FALSE
6	410	fish	85128	1	15211	45	1051	1051	hearer	No.Confederates	0	FALSE
6	410	flower	83046	1	15211	25	1077	flower	speaker	No.Confederates	0	FALSE
6	410	flower	83046	1	14933	53	1077	1077	hearer	No.Confederates	0	FALSE
6	410	fly	88522	1	15764	86	48	fly	speaker	No.Confederates	0	FALSE
6	410	fly	88667	1	15764	66	125	fly	speaker	No.Confederates	0	FALSE
6	410	fly	88522	1	13495	44	48	48	hearer	No.Confederates	0	FALSE
6	410	fly	88667	1	13495	66	125	125	hearer	No.Confederates	0	FALSE
6	410	four	81915	0	15326	12	152	four	speaker	No.Confederates	0	FALSE
6	410	four	81915	0	15211	12	152	639	hearer	No.Confederates	0	FALSE
6	410	frog	87419	1	14933	63	706	frog	speaker	No.Confederates	0	TRUE
6	410	frog	87421	1	15211	67	724	724	hearer	No.Confederates	0	TRUE
6	410	frog	84938	1	14933	40	832	frog	speaker	No.Confederates	0	TRUE
6	410	frog	88571	1	15211	79	748	frog	speaker	No.Confederates	0	TRUE
6	410	frog	88092	1	15764	65	642	frog	speaker	No.Confederates	0	TRUE
6	410	frog	87419	1	15764	88	706	706	hearer	No.Confederates	0	TRUE
6	410	frog	87954	1	14933	64	692	frog	speaker	No.Confederates	0	TRUE
6	410	frog	85897	1	13495	25	778	frog	speaker	No.Confederates	0	TRUE
6	410	frog	85338	1	14933	49	612	frog	speaker	No.Confederates	0	TRUE
6	410	frog	87954	1	15764	52	692	692	hearer	No.Confederates	0	TRUE
6	410	frog	82181	1	13495	74	827	frog	speaker	No.Confederates	0	TRUE
6	410	frog	86699	1	14933	97	713	frog	speaker	No.Confederates	0	TRUE
6	410	frog	85338	1	13947	105	612	612	hearer	No.Confederates	0	TRUE
6	410	frog	87491	1	15764	83	712	712	hearer	No.Confederates	0	TRUE
6	410	frog	90065	1	15764	9	675	675	hearer	No.Confederates	0	TRUE
6	410	frog	86802	1	13495	76	716	716	hearer	No.Confederates	0	TRUE
6	410	frog	86835	1	14933	80	522	frog	speaker	No.Confederates	0	TRUE
6	410	frog	86777	1	15326	22	616	616	hearer	No.Confederates	0	TRUE
6	410	frog	84858	1	13947	72	791	frog	speaker	No.Confederates	0	TRUE
6	410	frog	87491	1	14933	58	712	frog	speaker	No.Confederates	0	TRUE
6	410	frog	88028	1	15764	38	794	794	hearer	No.Confederates	0	TRUE
6	410	frog	88092	1	14933	77	642	642	hearer	No.Confederates	0	TRUE
6	410	frog	86802	1	15764	76	716	frog	speaker	No.Confederates	0	TRUE
6	410	frog	86777	1	14933	17	616	frog	speaker	No.Confederates	0	TRUE
6	410	frog	84858	1	14933	91	791	791	hearer	No.Confederates	0	TRUE
6	410	frog	86699	1	15326	38	713	713	hearer	No.Confederates	0	TRUE
6	410	frog	86835	1	15326	28	522	522	hearer	No.Confederates	0	TRUE
6	410	frog	84938	1	13947	73	832	832	hearer	No.Confederates	0	TRUE
6	410	frog	88571	1	14933	5	748	748	hearer	No.Confederates	0	TRUE
6	410	frog	88028	1	14933	44	794	frog	speaker	No.Confederates	0	TRUE
6	410	frog	82181	1	15211	15	827	827	hearer	No.Confederates	0	TRUE
6	410	frog	90065	1	13947	67	675	frog	speaker	No.Confederates	0	TRUE
6	410	frog	85897	1	15764	75	778	778	hearer	No.Confederates	0	TRUE
6	410	frog	87421	1	13495	27	724	frog	speaker	No.Confederates	0	TRUE
6	410	funny	84098	0	13947	32	1463	funny	speaker	No.Confederates	0	FALSE
6	410	funny	84098	0	15764	43	1463	16	hearer	No.Confederates	0	FALSE
6	410	gapsma	84698	0	13947	82	1256	gapsma	speaker	No.Confederates	0	FALSE
6	410	gapsma	84698	0	15764	26	1256	797	hearer	No.Confederates	0	FALSE
6	410	gyno	81423	0	13947	109	1112	gyno	speaker	No.Confederates	0	FALSE
6	410	gyno	81423	0	15326	75	1112	1402	hearer	No.Confederates	0	FALSE
6	410	happy	81193	0	14933	50	764	happy	speaker	No.Confederates	0	FALSE
6	410	happy	81193	0	15764	23	764	902	hearer	No.Confederates	0	FALSE
6	410	hole	82604	1	14933	59	1092	hole	speaker	No.Confederates	0	FALSE
6	410	hole	82604	1	13495	45	1092	1092	hearer	No.Confederates	0	FALSE
6	410	holes	82315	1	14933	57	1008	holes	speaker	No.Confederates	0	FALSE
6	410	holes	82315	1	15764	39	1008	1008	hearer	No.Confederates	0	FALSE
6	410	horse	86130	1	15764	10	1139	horse	speaker	No.Confederates	0	FALSE
6	410	horse	86130	1	13495	51	1139	1139	hearer	No.Confederates	0	FALSE
6	410	horses	83466	1	15326	46	54	horses	speaker	No.Confederates	0	FALSE
6	410	horses	88324	0	15326	24	134	horses	speaker	No.Confederates	0	FALSE
6	410	horses	83466	1	15764	44	54	54	hearer	No.Confederates	0	FALSE
6	410	horses	88324	0	13947	9	134	854	hearer	No.Confederates	0	FALSE
6	410	hug	82018	0	15764	1	1357	hug	speaker	No.Confederates	0	FALSE
6	410	hug	82437	0	15764	69	1365	hug	speaker	No.Confederates	0	FALSE
6	410	hug	83173	1	15764	61	1239	hug	speaker	No.Confederates	0	FALSE
6	410	hug	85183	0	15764	29	1187	hug	speaker	No.Confederates	0	FALSE
6	410	hug	89936	0	13495	83	1000	hug	speaker	No.Confederates	0	FALSE
6	410	hug	83173	1	15211	26	1239	1239	hearer	No.Confederates	0	FALSE
6	410	hug	89936	0	15764	85	1000	1336	hearer	No.Confederates	0	FALSE
6	410	hug	82437	0	15326	85	1365	1271	hearer	No.Confederates	0	FALSE
6	410	hug	82018	0	14933	84	1357	720	hearer	No.Confederates	0	FALSE
6	410	hug	85183	0	13495	36	1187	927	hearer	No.Confederates	0	FALSE
6	410	hugs	81229	0	15326	56	1274	hugs	speaker	No.Confederates	0	FALSE
6	410	hugs	82718	1	15211	21	1236	hugs	speaker	No.Confederates	0	FALSE
6	410	hugs	82718	1	13947	70	1236	1236	hearer	No.Confederates	0	FALSE
6	410	hugs	81229	0	13947	29	1274	705	hearer	No.Confederates	0	FALSE
6	410	hungov	87815	1	15211	71	1315	hungov	speaker	No.Confederates	0	FALSE
6	410	hungov	87815	1	13495	77	1315	1315	hearer	No.Confederates	0	FALSE
6	410	icehol	85376	0	15211	47	916	icehol	speaker	No.Confederates	0	FALSE
6	410	icehol	85376	0	15326	54	916	1312	hearer	No.Confederates	0	FALSE
6	410	idk	85154	0	13947	63	143	idk	speaker	No.Confederates	0	FALSE
6	410	idk	85154	0	14933	107	143	1438	hearer	No.Confederates	0	FALSE
6	410	jet	89314	1	15211	89	381	jet	speaker	No.Confederates	0	FALSE
6	410	jet	83425	1	15211	29	471	jet	speaker	No.Confederates	0	FALSE
6	410	jet	83425	1	14933	105	471	471	hearer	No.Confederates	0	FALSE
6	410	jet	89314	1	13947	64	381	381	hearer	No.Confederates	0	FALSE
6	410	jug	85735	1	15211	50	1039	jug	speaker	No.Confederates	0	FALSE
6	410	jug	85735	1	13947	17	1039	1039	hearer	No.Confederates	0	FALSE
6	410	jump	84449	0	15764	7	89	jump	speaker	No.Confederates	0	FALSE
6	410	jump	85491	1	15211	48	761	jump	speaker	No.Confederates	0	FALSE
6	410	jump	89236	1	15326	43	798	jump	speaker	No.Confederates	0	FALSE
6	410	jump	85491	1	15326	96	761	761	hearer	No.Confederates	0	FALSE
6	410	jump	89236	1	15764	28	798	798	hearer	No.Confederates	0	FALSE
6	410	jump	84449	0	13947	77	89	521	hearer	No.Confederates	0	FALSE
6	410	jumpy	81115	0	14933	35	612	jumpy	speaker	No.Confederates	0	FALSE
6	410	jumpy	81115	0	15764	35	612	1362	hearer	No.Confederates	0	FALSE
6	410	keyhol	84405	0	15211	39	1017	keyhol	speaker	No.Confederates	0	FALSE
6	410	keyhol	88609	1	15326	39	1135	keyhol	speaker	No.Confederates	0	FALSE
6	410	keyhol	84405	0	15326	62	1017	1177	hearer	No.Confederates	0	FALSE
6	410	keyhol	88609	1	14933	51	1135	1135	hearer	No.Confederates	0	FALSE
6	410	kid	89742	0	13947	13	1479	kid	speaker	No.Confederates	0	FALSE
6	410	kid	89742	0	15764	24	1479	19	hearer	No.Confederates	0	FALSE
6	410	kiss	81565	1	15326	17	1004	kiss	speaker	No.Confederates	0	FALSE
6	410	kiss	83082	1	15326	51	1198	kiss	speaker	No.Confederates	0	FALSE
6	410	kiss	85416	1	15764	14	1195	kiss	speaker	No.Confederates	0	FALSE
6	410	kiss	85969	1	15211	52	1144	kiss	speaker	No.Confederates	0	FALSE
6	410	kiss	82221	1	15764	71	1083	kiss	speaker	No.Confederates	0	FALSE
6	410	kiss	87345	1	13947	83	1008	kiss	speaker	No.Confederates	0	FALSE
6	410	kiss	87514	1	13947	37	969	kiss	speaker	No.Confederates	0	FALSE
6	410	kiss	89046	0	13947	16	1060	kiss	speaker	No.Confederates	0	FALSE
6	410	kiss	89325	1	15764	32	1003	kiss	speaker	No.Confederates	0	FALSE
6	410	kiss	83082	1	15764	97	1198	1198	hearer	No.Confederates	0	FALSE
6	410	kiss	85416	1	13495	98	1195	1195	hearer	No.Confederates	0	FALSE
6	410	kiss	82221	1	14933	8	1083	1083	hearer	No.Confederates	0	FALSE
6	410	kiss	87514	1	15326	65	969	969	hearer	No.Confederates	0	FALSE
6	410	kiss	81565	1	13947	61	1004	1004	hearer	No.Confederates	0	FALSE
6	410	kiss	85969	1	13947	10	1144	1144	hearer	No.Confederates	0	FALSE
6	410	kiss	87345	1	15326	61	1008	1008	hearer	No.Confederates	0	FALSE
6	410	kiss	89325	1	15326	57	1003	1003	hearer	No.Confederates	0	FALSE
6	410	kiss	89046	0	15211	85	1060	1195	hearer	No.Confederates	0	FALSE
6	410	kungfu	82265	1	15326	60	44	kungfu	speaker	No.Confederates	0	FALSE
6	410	kungfu	82265	1	13947	48	44	44	hearer	No.Confederates	0	FALSE
6	410	lanter	82338	1	15211	17	1159	lanter	speaker	No.Confederates	0	FALSE
6	410	lanter	82338	1	13495	60	1159	1159	hearer	No.Confederates	0	FALSE
6	410	left	86495	0	13947	6	784	left	speaker	No.Confederates	0	FALSE
6	410	left	86394	1	13947	86	1483	left	speaker	No.Confederates	0	FALSE
6	410	left	86277	0	13947	80	1496	left	speaker	No.Confederates	0	FALSE
6	410	left	87576	0	13947	59	1475	left	speaker	No.Confederates	0	FALSE
6	410	left	86394	1	15764	33	1483	1483	hearer	No.Confederates	0	FALSE
6	410	left	86495	0	15764	42	784	654	hearer	No.Confederates	0	FALSE
6	410	left	87576	0	15326	48	1475	1243	hearer	No.Confederates	0	FALSE
6	410	left	86277	0	15764	22	1496	1445	hearer	No.Confederates	0	FALSE
6	410	long	85538	0	14933	38	1251	long	speaker	No.Confederates	0	FALSE
6	410	long	85538	0	13947	49	1251	213	hearer	No.Confederates	0	FALSE
6	410	lookin	85767	0	15764	98	916	lookin	speaker	No.Confederates	0	FALSE
6	410	lookin	82654	1	15326	109	925	lookin	speaker	No.Confederates	0	FALSE
6	410	lookin	83278	1	15764	19	830	lookin	speaker	No.Confederates	0	FALSE
6	410	lookin	85767	0	13495	33	916	114	hearer	No.Confederates	0	FALSE
6	410	lookin	82654	1	15764	101	925	925	hearer	No.Confederates	0	FALSE
6	410	lookin	83278	1	15326	66	830	830	hearer	No.Confederates	0	FALSE
6	410	lotus	83525	1	13495	39	217	lotus	speaker	No.Confederates	0	FALSE
6	410	lotus	85552	1	13495	86	143	lotus	speaker	No.Confederates	0	FALSE
6	410	lotus	84343	1	13495	61	37	lotus	speaker	No.Confederates	0	FALSE
6	410	lotus	87324	1	13495	42	1	lotus	speaker	No.Confederates	0	FALSE
6	410	lotus	87910	0	13495	46	41	lotus	speaker	No.Confederates	0	FALSE
6	410	lotus	88346	1	13495	17	200	lotus	speaker	No.Confederates	0	FALSE
6	410	lotus	83525	1	14933	68	217	217	hearer	No.Confederates	0	FALSE
6	410	lotus	87324	1	14933	90	1	1	hearer	No.Confederates	0	FALSE
6	410	lotus	84343	1	14933	96	37	37	hearer	No.Confederates	0	FALSE
6	410	lotus	85552	1	15764	25	143	143	hearer	No.Confederates	0	FALSE
6	410	lotus	87910	0	15326	13	41	242	hearer	No.Confederates	0	FALSE
6	410	lotus	88346	1	15764	80	200	200	hearer	No.Confederates	0	FALSE
6	410	love	83927	1	13947	30	1076	love	speaker	No.Confederates	0	FALSE
6	410	love	82963	0	15211	24	955	love	speaker	No.Confederates	0	FALSE
6	410	love	83927	1	15764	34	1076	1076	hearer	No.Confederates	0	FALSE
6	410	love	82963	0	13947	84	955	448	hearer	No.Confederates	0	FALSE
6	410	mad	84052	0	13495	34	1490	mad	speaker	No.Confederates	0	FALSE
6	410	mad	88764	0	13495	64	1248	mad	speaker	No.Confederates	0	FALSE
6	410	mad	88764	0	15764	46	1248	569	hearer	No.Confederates	0	FALSE
6	410	mad	84052	0	14933	26	1490	977	hearer	No.Confederates	0	FALSE
6	410	mantis	81667	1	15326	29	29	mantis	speaker	No.Confederates	0	FALSE
6	410	mantis	82773	1	15326	79	132	mantis	speaker	No.Confederates	0	FALSE
6	410	mantis	81667	1	13947	58	29	29	hearer	No.Confederates	0	FALSE
6	410	mantis	82773	1	13495	48	132	132	hearer	No.Confederates	0	FALSE
6	410	medita	87131	0	13947	71	249	medita	speaker	No.Confederates	0	FALSE
6	410	medita	87131	0	15211	64	249	1020	hearer	No.Confederates	0	FALSE
6	410	moth	87626	1	15211	69	273	moth	speaker	No.Confederates	0	FALSE
6	410	moth	87626	1	13495	29	273	273	hearer	No.Confederates	0	FALSE
6	410	mousta	81110	1	13495	92	348	mousta	speaker	No.Confederates	0	FALSE
6	410	mousta	82250	0	13495	28	365	mousta	speaker	No.Confederates	0	FALSE
6	410	mousta	81110	1	13947	78	348	348	hearer	No.Confederates	0	FALSE
6	410	mousta	82250	0	15211	16	365	5	hearer	No.Confederates	0	FALSE
6	410	narrow	87081	1	14933	27	962	narrow	speaker	No.Confederates	0	FALSE
6	410	narrow	88427	1	15326	73	1229	narrow	speaker	No.Confederates	0	FALSE
6	410	narrow	89416	1	14933	14	1024	narrow	speaker	No.Confederates	0	FALSE
6	410	narrow	89837	1	15326	98	1126	narrow	speaker	No.Confederates	0	FALSE
6	410	narrow	88427	1	13947	76	1229	1229	hearer	No.Confederates	0	FALSE
6	410	narrow	89416	1	13495	12	1024	1024	hearer	No.Confederates	0	FALSE
6	410	narrow	89837	1	15764	51	1126	1126	hearer	No.Confederates	0	FALSE
6	410	narrow	87081	1	15326	26	962	962	hearer	No.Confederates	0	FALSE
6	410	nutcra	86889	1	14933	36	926	nutcra	speaker	No.Confederates	0	FALSE
6	410	nutcra	86889	1	15326	83	926	926	hearer	No.Confederates	0	FALSE
6	410	obgyn	87065	1	15211	63	1185	1185	hearer	No.Confederates	0	TRUE
6	410	obgyn	88204	1	15326	81	1211	1211	hearer	No.Confederates	0	TRUE
6	410	obgyn	89676	1	15764	99	1127	1127	hearer	No.Confederates	0	TRUE
6	410	obgyn	83051	1	13947	34	1088	obgyn	speaker	No.Confederates	0	TRUE
6	410	obgyn	86782	1	13947	33	1191	obgyn	speaker	No.Confederates	0	TRUE
6	410	obgyn	87438	1	15326	2	1133	1133	hearer	No.Confederates	0	TRUE
6	410	obgyn	88204	1	13947	97	1211	obgyn	speaker	No.Confederates	0	TRUE
6	410	obgyn	90197	1	15764	3	1163	1163	hearer	No.Confederates	0	TRUE
6	410	obgyn	88073	1	15211	74	1159	1159	hearer	No.Confederates	0	TRUE
6	410	obgyn	89676	1	13947	21	1127	obgyn	speaker	No.Confederates	0	TRUE
6	410	obgyn	86063	1	15211	53	1139	1139	hearer	No.Confederates	0	TRUE
6	410	obgyn	90197	1	13947	36	1163	obgyn	speaker	No.Confederates	0	TRUE
6	410	obgyn	86782	1	15211	60	1191	1191	hearer	No.Confederates	0	TRUE
6	410	obgyn	87065	1	13947	5	1185	obgyn	speaker	No.Confederates	0	TRUE
6	410	obgyn	88073	1	13947	68	1159	obgyn	speaker	No.Confederates	0	TRUE
6	410	obgyn	86063	1	13947	50	1139	obgyn	speaker	No.Confederates	0	TRUE
6	410	obgyn	87438	1	13947	39	1133	obgyn	speaker	No.Confederates	0	TRUE
6	410	obgyn	83051	1	13495	52	1088	1088	hearer	No.Confederates	0	TRUE
6	410	octopu	84770	0	15211	42	627	octopu	speaker	No.Confederates	0	FALSE
6	410	octopu	84770	0	15326	91	627	1325	hearer	No.Confederates	0	FALSE
6	410	peace	83574	1	15326	36	13	peace	speaker	No.Confederates	0	FALSE
6	410	peace	83574	1	15764	62	13	13	hearer	No.Confederates	0	FALSE
6	410	person	81233	1	13495	35	56	person	speaker	No.Confederates	0	FALSE
6	410	person	82042	1	13495	16	53	person	speaker	No.Confederates	0	FALSE
6	410	person	81233	1	15211	3	56	56	hearer	No.Confederates	0	FALSE
6	410	person	82042	1	15211	13	53	53	hearer	No.Confederates	0	FALSE
6	410	pliers	87223	1	15211	65	917	pliers	speaker	No.Confederates	0	FALSE
6	410	pliers	89985	1	14933	56	999	pliers	speaker	No.Confederates	0	FALSE
6	410	pliers	87223	1	14933	66	917	917	hearer	No.Confederates	0	FALSE
6	410	pliers	89985	1	15764	8	999	999	hearer	No.Confederates	0	FALSE
6	410	rabbit	88248	1	15326	74	1286	1286	hearer	No.Confederates	0	TRUE
6	410	rabbit	83727	1	14933	106	868	868	hearer	No.Confederates	0	TRUE
6	410	rabbit	81956	0	13495	71	862	rabbit	speaker	No.Confederates	0	TRUE
6	410	rabbit	89626	1	13947	23	1283	rabbit	speaker	No.Confederates	0	TRUE
6	410	rabbit	81808	0	13495	5	999	rabbit	speaker	No.Confederates	0	TRUE
6	410	rabbit	81808	0	13947	15	999	1145	hearer	No.Confederates	0	TRUE
6	410	rabbit	89256	1	13947	35	889	rabbit	speaker	No.Confederates	0	TRUE
6	410	rabbit	84610	1	13495	78	869	rabbit	speaker	No.Confederates	0	TRUE
6	410	rabbit	88658	1	13947	74	1339	rabbit	speaker	No.Confederates	0	TRUE
6	410	rabbit	88248	1	13947	8	1286	rabbit	speaker	No.Confederates	0	TRUE
6	410	rabbit	86902	1	13495	101	835	rabbit	speaker	No.Confederates	0	TRUE
6	410	rabbit	89256	1	15211	88	889	889	hearer	No.Confederates	0	TRUE
6	410	rabbit	81956	0	13947	12	862	1031	hearer	No.Confederates	0	TRUE
6	410	rabbit	89495	1	13947	44	1289	1289	hearer	No.Confederates	0	TRUE
6	410	rabbit	89495	1	15326	100	1289	rabbit	speaker	No.Confederates	0	TRUE
6	410	rabbit	89105	1	15211	86	1347	rabbit	speaker	No.Confederates	0	TRUE
6	410	rabbit	86902	1	15764	36	835	835	hearer	No.Confederates	0	TRUE
6	410	rabbit	83727	1	13495	21	868	rabbit	speaker	No.Confederates	0	TRUE
6	410	rabbit	89105	1	13947	79	1347	1347	hearer	No.Confederates	0	TRUE
6	410	rabbit	89856	0	13495	54	850	rabbit	speaker	No.Confederates	0	TRUE
6	410	rabbit	88658	1	15211	80	1339	1339	hearer	No.Confederates	0	TRUE
6	410	rabbit	89856	0	15211	97	850	1354	hearer	No.Confederates	0	TRUE
6	410	rabbit	84610	1	14933	2	869	869	hearer	No.Confederates	0	TRUE
6	410	rabbit	89626	1	15326	49	1283	1283	hearer	No.Confederates	0	TRUE
6	410	sad	83664	1	14933	101	1481	1481	hearer	No.Confederates	0	TRUE
6	410	sad	84787	1	13495	23	1374	sad	speaker	No.Confederates	0	TRUE
6	410	sad	88879	1	13495	59	1243	1243	hearer	No.Confederates	0	TRUE
6	410	sad	83664	1	13495	85	1481	sad	speaker	No.Confederates	0	TRUE
6	410	sad	84534	1	13495	26	1377	sad	speaker	No.Confederates	0	TRUE
6	410	sad	84787	1	14933	60	1374	1374	hearer	No.Confederates	0	TRUE
6	410	sad	88159	1	13495	57	1416	sad	speaker	No.Confederates	0	TRUE
6	410	sad	84534	1	14933	23	1377	1377	hearer	No.Confederates	0	TRUE
6	410	sad	88159	1	15211	75	1416	1416	hearer	No.Confederates	0	TRUE
6	410	sad	89471	1	15764	68	1323	sad	speaker	No.Confederates	0	TRUE
6	410	sad	85681	1	13495	72	1393	sad	speaker	No.Confederates	0	TRUE
6	410	sad	89722	1	13495	90	1338	sad	speaker	No.Confederates	0	TRUE
6	410	sad	89722	1	15211	95	1338	1338	hearer	No.Confederates	0	TRUE
6	410	sad	89471	1	15211	91	1323	1323	hearer	No.Confederates	0	TRUE
6	410	sad	88441	1	13495	84	1330	sad	speaker	No.Confederates	0	TRUE
6	410	sad	88441	1	15764	100	1330	1330	hearer	No.Confederates	0	TRUE
6	410	sad	88879	1	15764	70	1243	sad	speaker	No.Confederates	0	TRUE
6	410	sad	85681	1	15764	31	1393	1393	hearer	No.Confederates	0	TRUE
6	410	scarec	85015	0	15211	44	1352	scarec	speaker	No.Confederates	0	FALSE
6	410	scarec	85015	0	15326	34	1352	85	hearer	No.Confederates	0	FALSE
6	410	shark	82900	1	13947	107	1101	shark	speaker	No.Confederates	0	FALSE
6	410	shark	82900	1	15211	23	1101	1101	hearer	No.Confederates	0	FALSE
6	410	shock	83422	1	13947	18	629	shock	speaker	No.Confederates	0	FALSE
6	410	shock	83422	1	13495	65	629	629	hearer	No.Confederates	0	FALSE
6	410	shrug	83530	1	13947	27	60	shrug	speaker	No.Confederates	0	FALSE
6	410	shrug	83992	1	13947	108	43	shrug	speaker	No.Confederates	0	FALSE
6	410	shrug	87996	1	13947	52	41	shrug	speaker	No.Confederates	0	FALSE
6	410	shrug	88507	0	13947	25	150	shrug	speaker	No.Confederates	0	FALSE
6	410	shrug	90000	1	13947	45	144	shrug	speaker	No.Confederates	0	FALSE
6	410	shrug	90000	1	15211	100	144	144	hearer	No.Confederates	0	FALSE
6	410	shrug	83992	1	15211	35	43	43	hearer	No.Confederates	0	FALSE
6	410	shrug	87996	1	15211	73	41	41	hearer	No.Confederates	0	FALSE
6	410	shrug	88507	0	15326	80	150	442	hearer	No.Confederates	0	FALSE
6	410	shrug	83530	1	15211	30	60	60	hearer	No.Confederates	0	FALSE
6	410	sigh	83711	0	13947	3	406	sigh	speaker	No.Confederates	0	FALSE
6	410	sigh	85292	0	15764	92	1487	sigh	speaker	No.Confederates	0	FALSE
6	410	sigh	87556	0	15764	77	26	sigh	speaker	No.Confederates	0	FALSE
6	410	sigh	83711	0	15764	74	406	1245	hearer	No.Confederates	0	FALSE
6	410	sigh	87556	0	14933	89	26	1201	hearer	No.Confederates	0	FALSE
6	410	sigh	85292	0	13495	6	1487	1486	hearer	No.Confederates	0	FALSE
6	410	sit	89185	0	15211	87	75	sit	speaker	No.Confederates	0	FALSE
6	410	sit	89185	0	13947	46	75	167	hearer	No.Confederates	0	FALSE
6	410	slit	84680	1	13495	1	1186	slit	speaker	No.Confederates	0	FALSE
6	410	slit	84680	1	14933	88	1186	1186	hearer	No.Confederates	0	FALSE
6	410	smile	89053	1	15764	60	432	smile	speaker	No.Confederates	0	FALSE
6	410	smile	89604	1	15764	4	376	smile	speaker	No.Confederates	0	FALSE
6	410	smile	84865	1	15764	67	401	smile	speaker	No.Confederates	0	FALSE
6	410	smile	84972	1	15764	30	423	smile	speaker	No.Confederates	0	FALSE
6	410	smile	87688	1	15764	6	459	smile	speaker	No.Confederates	0	FALSE
6	410	smile	89053	1	13495	41	432	432	hearer	No.Confederates	0	FALSE
6	410	smile	89604	1	15211	93	376	376	hearer	No.Confederates	0	FALSE
6	410	smile	87688	1	14933	79	459	459	hearer	No.Confederates	0	FALSE
6	410	smile	84972	1	13495	81	423	423	hearer	No.Confederates	0	FALSE
6	410	smile	84865	1	13495	18	401	401	hearer	No.Confederates	0	FALSE
6	410	sofa	89615	1	14933	42	408	408	hearer	No.Confederates	0	TRUE
6	410	sofa	88150	1	15326	3	340	340	hearer	No.Confederates	0	TRUE
6	410	sofa	81376	1	15326	42	459	459	hearer	No.Confederates	0	TRUE
6	410	sofa	87231	1	15326	71	501	sofa	speaker	No.Confederates	0	TRUE
6	410	sofa	83818	1	15326	50	398	sofa	speaker	No.Confederates	0	TRUE
6	410	sofa	87231	1	13947	93	501	501	hearer	No.Confederates	0	TRUE
6	410	sofa	83818	1	15211	33	398	398	hearer	No.Confederates	0	TRUE
6	410	sofa	85655	1	13947	75	399	sofa	speaker	No.Confederates	0	TRUE
6	410	sofa	89615	1	13495	43	408	sofa	speaker	No.Confederates	0	TRUE
6	410	sofa	83132	1	13947	38	418	418	hearer	No.Confederates	0	TRUE
6	410	sofa	89574	1	13947	41	394	394	hearer	No.Confederates	0	TRUE
6	410	sofa	89906	1	13947	100	445	sofa	speaker	No.Confederates	0	TRUE
6	410	sofa	89574	1	15326	8	394	sofa	speaker	No.Confederates	0	TRUE
6	410	sofa	88150	1	13947	26	340	sofa	speaker	No.Confederates	0	TRUE
6	410	sofa	81376	1	13947	1	459	sofa	speaker	No.Confederates	0	TRUE
6	410	sofa	89906	1	15211	98	445	445	hearer	No.Confederates	0	TRUE
6	410	sofa	85655	1	14933	82	399	399	hearer	No.Confederates	0	TRUE
6	410	sofa	83132	1	13495	58	418	sofa	speaker	No.Confederates	0	TRUE
6	410	spider	81731	0	13947	101	929	spider	speaker	No.Confederates	0	FALSE
6	410	spider	82112	1	15211	14	609	spider	speaker	No.Confederates	0	FALSE
6	410	spider	81731	0	15326	5	929	595	hearer	No.Confederates	0	FALSE
6	410	spider	82112	1	13495	2	609	609	hearer	No.Confederates	0	FALSE
6	410	squat	86021	1	15326	92	575	squat	speaker	No.Confederates	0	TRUE
6	410	squat	84431	1	14933	10	669	squat	speaker	No.Confederates	0	TRUE
6	410	squat	89304	1	14933	47	521	squat	speaker	No.Confederates	0	TRUE
6	410	squat	84234	1	15326	27	514	squat	speaker	No.Confederates	0	TRUE
6	410	squat	88478	1	14933	32	215	squat	speaker	No.Confederates	0	TRUE
6	410	squat	89304	1	13495	94	521	521	hearer	No.Confederates	0	TRUE
6	410	squat	84234	1	15211	37	514	514	hearer	No.Confederates	0	TRUE
6	410	squat	84431	1	13495	38	669	669	hearer	No.Confederates	0	TRUE
6	410	squat	87793	1	15326	88	689	squat	speaker	No.Confederates	0	TRUE
6	410	squat	82950	1	14933	30	622	squat	speaker	No.Confederates	0	TRUE
6	410	squat	82950	1	13495	68	622	622	hearer	No.Confederates	0	TRUE
6	410	squat	82196	1	13947	24	546	squat	speaker	No.Confederates	0	TRUE
6	410	squat	89719	1	14933	45	556	squat	speaker	No.Confederates	0	TRUE
6	410	squat	89719	1	15326	64	556	556	hearer	No.Confederates	0	TRUE
6	410	squat	88478	1	15211	78	215	215	hearer	No.Confederates	0	TRUE
6	410	squat	87793	1	13947	31	689	689	hearer	No.Confederates	0	TRUE
6	410	squat	86012	1	15764	21	563	563	hearer	No.Confederates	0	TRUE
6	410	squat	82196	1	15326	44	546	546	hearer	No.Confederates	0	TRUE
6	410	squat	86021	1	14933	62	575	575	hearer	No.Confederates	0	TRUE
6	410	squat	86012	1	13495	87	563	squat	speaker	No.Confederates	0	TRUE
6	410	squid	87192	1	15764	48	559	squid	speaker	No.Confederates	0	FALSE
6	410	squid	87192	1	13495	20	559	559	hearer	No.Confederates	0	FALSE
6	410	squirr	81633	0	13495	37	1257	squirr	speaker	No.Confederates	0	FALSE
6	410	squirr	81633	0	15211	8	1257	502	hearer	No.Confederates	0	FALSE
6	410	standi	85836	1	15326	78	901	standi	speaker	No.Confederates	0	FALSE
6	410	standi	85836	1	14933	76	901	901	hearer	No.Confederates	0	FALSE
6	410	stop	82530	1	15326	70	718	stop	speaker	No.Confederates	0	FALSE
6	410	stop	83950	1	14933	85	641	stop	speaker	No.Confederates	0	FALSE
6	410	stop	83168	1	15326	72	690	stop	speaker	No.Confederates	0	FALSE
6	410	stop	86085	1	15326	35	699	stop	speaker	No.Confederates	0	FALSE
6	410	stop	87700	0	15326	45	753	stop	speaker	No.Confederates	0	FALSE
6	410	stop	89446	1	15326	19	817	stop	speaker	No.Confederates	0	FALSE
6	410	stop	89460	1	13495	13	781	stop	speaker	No.Confederates	0	FALSE
6	410	stop	83950	1	13495	70	641	641	hearer	No.Confederates	0	FALSE
6	410	stop	86085	1	14933	22	699	699	hearer	No.Confederates	0	FALSE
6	410	stop	82530	1	15764	73	718	718	hearer	No.Confederates	0	FALSE
6	410	stop	87700	0	13947	60	753	856	hearer	No.Confederates	0	FALSE
6	410	stop	89460	1	14933	15	781	781	hearer	No.Confederates	0	FALSE
6	410	stop	83168	1	14933	87	690	690	hearer	No.Confederates	0	FALSE
6	410	stop	89446	1	13947	94	817	817	hearer	No.Confederates	0	FALSE
6	410	sunris	82038	1	15326	97	90	sunris	speaker	No.Confederates	0	FALSE
6	410	sunris	82038	1	13947	91	90	90	hearer	No.Confederates	0	FALSE
6	410	sunup	84537	0	13947	4	118	sunup	speaker	No.Confederates	0	FALSE
6	410	sunup	86151	1	15211	54	309	sunup	speaker	No.Confederates	0	FALSE
6	410	sunup	84537	0	15764	27	118	262	hearer	No.Confederates	0	FALSE
6	410	sunup	86151	1	13947	57	309	309	hearer	No.Confederates	0	FALSE
6	410	table	88742	0	15211	81	948	table	speaker	No.Confederates	0	FALSE
6	410	table	88742	0	13947	65	948	1336	hearer	No.Confederates	0	FALSE
6	410	tall	88911	1	14933	75	739	tall	speaker	No.Confederates	0	FALSE
6	410	tall	87005	1	14933	74	98	tall	speaker	No.Confederates	0	FALSE
6	410	tall	89533	1	14933	70	714	tall	speaker	No.Confederates	0	FALSE
6	410	tall	89670	1	14933	110	1164	tall	speaker	No.Confederates	0	FALSE
6	410	tall	89533	1	15764	82	714	714	hearer	No.Confederates	0	FALSE
6	410	tall	88911	1	15326	94	739	739	hearer	No.Confederates	0	FALSE
6	410	tall	87005	1	15326	30	98	98	hearer	No.Confederates	0	FALSE
6	410	tall	89670	1	13495	15	1164	1164	hearer	No.Confederates	0	FALSE
6	410	talles	89070	1	15326	4	935	talles	speaker	No.Confederates	0	FALSE
6	410	talles	89070	1	14933	65	935	935	hearer	No.Confederates	0	FALSE
6	410	tight	86572	1	13495	31	1421	tight	speaker	No.Confederates	0	FALSE
6	410	tight	86572	1	15764	16	1421	1421	hearer	No.Confederates	0	FALSE
6	410	tighte	84191	1	13947	88	1356	tighte	speaker	No.Confederates	0	FALSE
6	410	tighte	84191	1	15764	79	1356	1356	hearer	No.Confederates	0	FALSE
6	410	touchd	82355	0	15326	93	842	touchd	speaker	No.Confederates	0	FALSE
6	410	touchd	82355	0	13947	19	842	1198	hearer	No.Confederates	0	FALSE
6	410	tree	82122	1	13947	11	1305	tree	speaker	No.Confederates	0	FALSE
6	410	tree	82122	1	15326	33	1305	1305	hearer	No.Confederates	0	FALSE
6	410	two	85845	0	15211	51	1355	two	speaker	No.Confederates	0	FALSE
6	410	two	85845	0	13947	110	1355	1491	hearer	No.Confederates	0	FALSE
6	410	twohea	88842	1	15326	59	953	twohea	speaker	No.Confederates	0	FALSE
6	410	twohea	83708	1	15326	20	941	twohea	speaker	No.Confederates	0	FALSE
6	410	twohea	88842	1	14933	7	953	953	hearer	No.Confederates	0	FALSE
6	410	twohea	83708	1	15211	32	941	941	hearer	No.Confederates	0	FALSE
6	410	upside	81426	0	14933	61	1428	upside	speaker	No.Confederates	0	FALSE
6	410	upside	83812	1	13947	51	1455	upside	speaker	No.Confederates	0	FALSE
6	410	upside	81426	0	15764	18	1428	915	hearer	No.Confederates	0	FALSE
6	410	upside	83812	1	15764	55	1455	1455	hearer	No.Confederates	0	FALSE
6	410	vagina	83351	1	14933	11	1086	vagina	speaker	No.Confederates	0	FALSE
6	410	vagina	83351	1	15211	28	1086	1086	hearer	No.Confederates	0	FALSE
6	410	vase	81343	0	15764	64	1116	vase	speaker	No.Confederates	0	FALSE
6	410	vase	81343	0	14933	24	1116	NA	hearer	No.Confederates	0	FALSE
6	410	wait	89231	0	13495	91	806	wait	speaker	No.Confederates	0	FALSE
6	410	wait	89231	0	14933	21	806	617	hearer	No.Confederates	0	FALSE
6	410	waves	86566	0	15211	58	204	waves	speaker	No.Confederates	0	FALSE
6	410	waves	84107	0	15211	36	194	waves	speaker	No.Confederates	0	FALSE
6	410	waves	84107	0	15326	18	194	749	hearer	No.Confederates	0	FALSE
6	410	waves	86566	0	13947	87	204	820	hearer	No.Confederates	0	FALSE
6	410	whale	83326	1	13495	96	1094	whale	speaker	No.Confederates	0	FALSE
6	410	whale	85068	1	13495	22	1052	whale	speaker	No.Confederates	0	FALSE
6	410	whale	87011	1	13495	100	1118	whale	speaker	No.Confederates	0	FALSE
6	410	whale	87109	1	13495	62	1097	whale	speaker	No.Confederates	0	FALSE
6	410	whale	87334	1	15764	59	1089	whale	speaker	No.Confederates	0	FALSE
6	410	whale	88232	1	15764	56	1128	whale	speaker	No.Confederates	0	FALSE
6	410	whale	83326	1	13947	95	1094	1094	hearer	No.Confederates	0	FALSE
6	410	whale	85068	1	15764	40	1052	1052	hearer	No.Confederates	0	FALSE
6	410	whale	87011	1	15764	78	1118	1118	hearer	No.Confederates	0	FALSE
6	410	whale	87109	1	15764	50	1097	1097	hearer	No.Confederates	0	FALSE
6	410	whale	87334	1	15211	66	1089	1089	hearer	No.Confederates	0	FALSE
6	410	whale	88232	1	13495	97	1128	1128	hearer	No.Confederates	0	FALSE
6	410	whalt	81874	1	13495	79	1094	whalt	speaker	No.Confederates	0	FALSE
6	410	whalt	81874	1	13947	55	1094	1094	hearer	No.Confederates	0	FALSE
6	410	what	89531	0	13495	80	878	what	speaker	No.Confederates	0	FALSE
6	410	what	89774	0	15211	96	690	what	speaker	No.Confederates	0	FALSE
6	410	what	89774	0	13495	56	690	766	hearer	No.Confederates	0	FALSE
6	410	what	89531	0	15211	92	878	615	hearer	No.Confederates	0	FALSE
6	410	wide	81589	1	14933	81	415	wide	speaker	No.Confederates	0	FALSE
6	410	wide	81649	1	14933	37	457	wide	speaker	No.Confederates	0	FALSE
6	410	wide	82894	0	15764	58	319	wide	speaker	No.Confederates	0	FALSE
6	410	wide	83889	1	14933	98	579	wide	speaker	No.Confederates	0	FALSE
6	410	wide	84215	1	14933	93	560	wide	speaker	No.Confederates	0	FALSE
6	410	wide	86365	0	15211	56	734	wide	speaker	No.Confederates	0	FALSE
6	410	wide	89667	1	15211	94	458	wide	speaker	No.Confederates	0	FALSE
6	410	wide	81589	1	15764	96	415	415	hearer	No.Confederates	0	FALSE
6	410	wide	82894	0	15326	77	319	139	hearer	No.Confederates	0	FALSE
6	410	wide	86365	0	13495	47	734	265	hearer	No.Confederates	0	FALSE
6	410	wide	84215	1	13495	75	560	560	hearer	No.Confederates	0	FALSE
6	410	wide	81649	1	15764	95	457	457	hearer	No.Confederates	0	FALSE
6	410	wide	89667	1	15326	90	458	458	hearer	No.Confederates	0	FALSE
6	410	wide	83889	1	13495	53	579	579	hearer	No.Confederates	0	FALSE
6	410	widest	85948	1	14933	55	486	widest	speaker	No.Confederates	0	FALSE
6	410	widest	87163	1	14933	48	625	widest	speaker	No.Confederates	0	FALSE
6	410	widest	85948	1	15326	37	486	486	hearer	No.Confederates	0	FALSE
6	410	widest	87163	1	15326	87	625	625	hearer	No.Confederates	0	FALSE
6	410	x	86421	0	15326	68	717	x	speaker	No.Confederates	0	FALSE
6	410	x	86421	0	14933	108	717	131	hearer	No.Confederates	0	FALSE
6	410	yoga	88890	0	13947	22	1425	yoga	speaker	No.Confederates	0	FALSE
6	410	yoga	81333	0	13947	53	159	yoga	speaker	No.Confederates	0	FALSE
6	410	yoga	82879	1	14933	16	81	yoga	speaker	No.Confederates	0	FALSE
6	410	yoga	83591	1	14933	100	101	yoga	speaker	No.Confederates	0	FALSE
6	410	yoga	83834	1	14933	34	211	yoga	speaker	No.Confederates	0	FALSE
6	410	yoga	84284	1	14933	4	60	yoga	speaker	No.Confederates	0	FALSE
6	410	yoga	87878	1	14933	72	241	yoga	speaker	No.Confederates	0	FALSE
6	410	yoga	88969	0	13947	28	51	yoga	speaker	No.Confederates	0	FALSE
6	410	yoga	89385	1	13947	85	172	yoga	speaker	No.Confederates	0	FALSE
6	410	yoga	83834	1	13495	3	211	211	hearer	No.Confederates	0	FALSE
6	410	yoga	84284	1	13495	10	60	60	hearer	No.Confederates	0	FALSE
6	410	yoga	88890	0	15211	83	1425	938	hearer	No.Confederates	0	FALSE
6	410	yoga	89385	1	15326	23	172	172	hearer	No.Confederates	0	FALSE
6	410	yoga	88969	0	15211	84	51	207	hearer	No.Confederates	0	FALSE
6	410	yoga	83591	1	13495	95	101	101	hearer	No.Confederates	0	FALSE
6	410	yoga	81333	0	15326	41	159	304	hearer	No.Confederates	0	FALSE
6	410	yoga	87878	1	15764	47	241	241	hearer	No.Confederates	0	FALSE
6	410	yoga	82879	1	13495	50	81	81	hearer	No.Confederates	0	FALSE
6	411	angel	87790	1	14188	21	355	angel	speaker	No.Confederates	0	TRUE
6	411	angel	88001	1	14665	72	437	angel	speaker	No.Confederates	0	TRUE
6	411	angel	88557	1	15521	40	263	263	hearer	No.Confederates	0	TRUE
6	411	angel	87459	1	14188	75	296	296	hearer	No.Confederates	0	TRUE
6	411	angel	86428	1	14188	102	348	angel	speaker	No.Confederates	0	TRUE
6	411	angel	85286	0	14188	36	371	284	hearer	No.Confederates	0	TRUE
6	411	angel	88992	1	14665	83	382	angel	speaker	No.Confederates	0	TRUE
6	411	angel	88557	1	14188	62	263	angel	speaker	No.Confederates	0	TRUE
6	411	angel	83945	1	14665	29	320	320	hearer	No.Confederates	0	TRUE
6	411	angel	89137	1	15521	41	290	angel	speaker	No.Confederates	0	TRUE
6	411	angel	88992	1	15451	53	382	382	hearer	No.Confederates	0	TRUE
6	411	angel	84028	1	14188	56	431	431	hearer	No.Confederates	0	TRUE
6	411	angel	81893	1	14665	5	267	angel	speaker	No.Confederates	0	TRUE
6	411	angel	88001	1	15521	78	437	437	hearer	No.Confederates	0	TRUE
6	411	angel	83813	1	14665	27	308	angel	speaker	No.Confederates	0	TRUE
6	411	angel	83945	1	14188	7	320	angel	speaker	No.Confederates	0	TRUE
6	411	angel	89137	1	14710	52	290	290	hearer	No.Confederates	0	TRUE
6	411	angel	89646	1	15521	66	293	angel	speaker	No.Confederates	0	TRUE
6	411	angel	81893	1	14188	98	267	267	hearer	No.Confederates	0	TRUE
6	411	angel	85286	0	14665	43	371	angel	speaker	No.Confederates	0	TRUE
6	411	angel	86428	1	14665	55	348	348	hearer	No.Confederates	0	TRUE
6	411	angel	87459	1	14665	66	296	angel	speaker	No.Confederates	0	TRUE
6	411	angel	84028	1	14665	30	431	angel	speaker	No.Confederates	0	TRUE
6	411	angel	87790	1	15451	39	355	355	hearer	No.Confederates	0	TRUE
6	411	angel	87531	1	15521	96	314	314	hearer	No.Confederates	0	TRUE
6	411	angel	85180	1	14188	92	348	angel	speaker	No.Confederates	0	TRUE
6	411	angel	87531	1	14665	67	314	angel	speaker	No.Confederates	0	TRUE
6	411	angel	89646	1	14188	58	293	293	hearer	No.Confederates	0	TRUE
6	411	angel	83813	1	14188	11	308	308	hearer	No.Confederates	0	TRUE
6	411	angel	85180	1	14665	42	348	348	hearer	No.Confederates	0	TRUE
6	411	angry	81801	1	14787	1	1384	angry	speaker	No.Confederates	0	FALSE
6	411	angry	81801	1	14188	8	1384	1384	hearer	No.Confederates	0	FALSE
6	411	ball	84308	1	14665	33	1457	ball	speaker	No.Confederates	0	FALSE
6	411	ball	82697	1	14665	15	1415	ball	speaker	No.Confederates	0	FALSE
6	411	ball	88819	1	14665	81	1471	ball	speaker	No.Confederates	0	FALSE
6	411	ball	89111	0	14665	85	1412	ball	speaker	No.Confederates	0	FALSE
6	411	ball	82697	1	14787	77	1415	1415	hearer	No.Confederates	0	FALSE
6	411	ball	84308	1	14188	45	1457	1457	hearer	No.Confederates	0	FALSE
6	411	ball	88819	1	15521	97	1471	1471	hearer	No.Confederates	0	FALSE
6	411	ball	89111	0	15451	103	1412	302	hearer	No.Confederates	0	FALSE
6	411	bfly	89441	1	14787	60	282	bfly	speaker	No.Confederates	0	FALSE
6	411	bfly	81720	1	14787	101	248	bfly	speaker	No.Confederates	0	FALSE
6	411	bfly	86625	1	14787	4	275	bfly	speaker	No.Confederates	0	FALSE
6	411	bfly	89379	1	14787	41	330	bfly	speaker	No.Confederates	0	FALSE
6	411	bfly	86625	1	14665	57	275	275	hearer	No.Confederates	0	FALSE
6	411	bfly	89441	1	14710	37	282	282	hearer	No.Confederates	0	FALSE
6	411	bfly	81720	1	14188	2	248	248	hearer	No.Confederates	0	FALSE
6	411	bfly	89379	1	14710	80	330	330	hearer	No.Confederates	0	FALSE
6	411	bigbal	88708	1	14665	80	1289	bigbal	speaker	No.Confederates	0	FALSE
6	411	bigbal	88708	1	14188	72	1289	1289	hearer	No.Confederates	0	FALSE
6	411	bigear	82794	1	14188	34	1287	bigear	speaker	No.Confederates	0	FALSE
6	411	bigear	82794	1	15521	60	1287	1287	hearer	No.Confederates	0	FALSE
6	411	bird	88533	1	15451	71	261	bird	speaker	No.Confederates	0	FALSE
6	411	bird	82983	1	14710	30	351	bird	speaker	No.Confederates	0	FALSE
6	411	bird	83637	1	14710	41	369	bird	speaker	No.Confederates	0	FALSE
6	411	bird	85009	1	15451	14	272	bird	speaker	No.Confederates	0	FALSE
6	411	bird	88448	1	15451	63	324	bird	speaker	No.Confederates	0	FALSE
6	411	bird	88533	1	14710	13	261	261	hearer	No.Confederates	0	FALSE
6	411	bird	83637	1	15451	49	369	369	hearer	No.Confederates	0	FALSE
6	411	bird	88448	1	14710	67	324	324	hearer	No.Confederates	0	FALSE
6	411	bird	85009	1	14787	22	272	272	hearer	No.Confederates	0	FALSE
6	411	bird	82983	1	15451	55	351	351	hearer	No.Confederates	0	FALSE
6	411	book	82180	1	15451	3	364	book	speaker	No.Confederates	0	FALSE
6	411	book	82248	1	15451	89	205	book	speaker	No.Confederates	0	FALSE
6	411	book	84436	1	14710	83	380	book	speaker	No.Confederates	0	FALSE
6	411	book	86676	1	14710	16	299	book	speaker	No.Confederates	0	FALSE
6	411	book	89772	1	15521	4	364	book	speaker	No.Confederates	0	FALSE
6	411	book	84436	1	14188	4	380	380	hearer	No.Confederates	0	FALSE
6	411	book	86676	1	15451	37	299	299	hearer	No.Confederates	0	FALSE
6	411	book	82180	1	14710	98	364	364	hearer	No.Confederates	0	FALSE
6	411	book	89772	1	14665	96	364	364	hearer	No.Confederates	0	FALSE
6	411	book	82248	1	14710	12	205	205	hearer	No.Confederates	0	FALSE
6	411	bounce	89910	1	14787	63	402	bounce	speaker	No.Confederates	0	FALSE
6	411	bounce	83239	0	14787	31	113	bounce	speaker	No.Confederates	0	FALSE
6	411	bounce	84768	1	14787	33	198	bounce	speaker	No.Confederates	0	FALSE
6	411	bounce	89496	1	14787	26	182	bounce	speaker	No.Confederates	0	FALSE
6	411	bounce	83239	0	15451	58	113	987	hearer	No.Confederates	0	FALSE
6	411	bounce	84768	1	14710	92	198	198	hearer	No.Confederates	0	FALSE
6	411	bounce	89910	1	15521	5	402	402	hearer	No.Confederates	0	FALSE
6	411	bounce	89496	1	14710	74	182	182	hearer	No.Confederates	0	FALSE
6	411	bug	82575	0	15521	30	957	bug	speaker	No.Confederates	0	FALSE
6	411	bug	82575	0	14787	51	957	84	hearer	No.Confederates	0	FALSE
6	411	bugeye	82333	1	15451	12	843	bugeye	speaker	No.Confederates	0	FALSE
6	411	bugeye	82333	1	14710	56	843	843	hearer	No.Confederates	0	FALSE
6	411	bunny	87337	1	15451	20	873	bunny	speaker	No.Confederates	0	FALSE
6	411	bunny	82596	0	14710	57	1282	bunny	speaker	No.Confederates	0	FALSE
6	411	bunny	86088	0	14710	53	1196	bunny	speaker	No.Confederates	0	FALSE
6	411	bunny	86322	0	14710	18	1213	bunny	speaker	No.Confederates	0	FALSE
6	411	bunny	86814	1	15451	50	942	bunny	speaker	No.Confederates	0	FALSE
6	411	bunny	87038	1	15451	5	891	bunny	speaker	No.Confederates	0	FALSE
6	411	bunny	86088	0	14787	88	1196	103	hearer	No.Confederates	0	FALSE
6	411	bunny	87337	1	15521	37	873	873	hearer	No.Confederates	0	FALSE
6	411	bunny	82596	0	15451	41	1282	981	hearer	No.Confederates	0	FALSE
6	411	bunny	86322	0	15451	64	1213	864	hearer	No.Confederates	0	FALSE
6	411	bunny	87038	1	14710	28	891	891	hearer	No.Confederates	0	FALSE
6	411	bunny	86814	1	14710	64	942	942	hearer	No.Confederates	0	FALSE
6	411	butter	82048	0	15451	97	173	butter	speaker	No.Confederates	0	FALSE
6	411	butter	82048	0	14710	8	173	1055	hearer	No.Confederates	0	FALSE
6	411	chomp	89123	0	14787	32	1413	chomp	speaker	No.Confederates	0	FALSE
6	411	chomp	86539	1	14787	30	78	chomp	speaker	No.Confederates	0	FALSE
6	411	chomp	87493	1	14787	78	1416	chomp	speaker	No.Confederates	0	FALSE
6	411	chomp	88733	1	14787	57	1404	chomp	speaker	No.Confederates	0	FALSE
6	411	chomp	89000	1	14787	64	1486	chomp	speaker	No.Confederates	0	FALSE
6	411	chomp	88733	1	15451	32	1404	1404	hearer	No.Confederates	0	FALSE
6	411	chomp	89123	0	14188	71	1413	337	hearer	No.Confederates	0	FALSE
6	411	chomp	89000	1	14710	91	1486	1486	hearer	No.Confederates	0	FALSE
6	411	chomp	86539	1	14665	56	78	78	hearer	No.Confederates	0	FALSE
6	411	chomp	87493	1	14710	100	1416	1416	hearer	No.Confederates	0	FALSE
6	411	circle	86484	1	14710	50	10	circle	speaker	No.Confederates	0	FALSE
6	411	circle	81917	1	14710	94	447	circle	speaker	No.Confederates	0	FALSE
6	411	circle	82001	1	14710	39	436	circle	speaker	No.Confederates	0	FALSE
6	411	circle	82476	1	14710	49	1484	circle	speaker	No.Confederates	0	FALSE
6	411	circle	89339	1	14710	90	228	circle	speaker	No.Confederates	0	FALSE
6	411	circle	82476	1	15451	11	1484	1484	hearer	No.Confederates	0	FALSE
6	411	circle	82001	1	15451	9	436	436	hearer	No.Confederates	0	FALSE
6	411	circle	86484	1	15451	98	10	10	hearer	No.Confederates	0	FALSE
6	411	circle	89339	1	14787	95	228	228	hearer	No.Confederates	0	FALSE
6	411	circle	81917	1	15451	42	447	447	hearer	No.Confederates	0	FALSE
6	411	closed	88679	1	15521	63	1344	closed	speaker	No.Confederates	0	FALSE
6	411	closed	88679	1	14710	44	1344	1344	hearer	No.Confederates	0	FALSE
6	411	closed	88166	1	14665	74	1395	closed	speaker	No.Confederates	0	FALSE
6	411	closed	88166	1	15521	16	1395	1395	hearer	No.Confederates	0	FALSE
6	411	clown	86772	1	14787	71	1257	clown	speaker	No.Confederates	0	FALSE
6	411	clown	84926	0	15521	58	1288	clown	speaker	No.Confederates	0	FALSE
6	411	clown	82383	1	15521	26	1268	clown	speaker	No.Confederates	0	FALSE
6	411	clown	86694	1	15521	46	1289	clown	speaker	No.Confederates	0	FALSE
6	411	clown	86851	1	14787	25	1353	clown	speaker	No.Confederates	0	FALSE
6	411	clown	84926	0	14710	5	1288	1463	hearer	No.Confederates	0	FALSE
6	411	clown	86772	1	15521	93	1257	1257	hearer	No.Confederates	0	FALSE
6	411	clown	86694	1	14787	49	1289	1289	hearer	No.Confederates	0	FALSE
6	411	clown	86851	1	15521	57	1353	1353	hearer	No.Confederates	0	FALSE
6	411	clown	82383	1	14787	20	1268	1268	hearer	No.Confederates	0	FALSE
6	411	couch	88205	1	15451	75	491	couch	speaker	No.Confederates	0	FALSE
6	411	couch	88261	1	14710	31	503	couch	speaker	No.Confederates	0	FALSE
6	411	couch	89059	1	14710	58	527	couch	speaker	No.Confederates	0	FALSE
6	411	couch	84050	1	15521	39	542	couch	speaker	No.Confederates	0	FALSE
6	411	couch	84627	1	15521	32	483	couch	speaker	No.Confederates	0	FALSE
6	411	couch	86008	1	15521	99	536	couch	speaker	No.Confederates	0	FALSE
6	411	couch	86963	1	15451	76	458	couch	speaker	No.Confederates	0	FALSE
6	411	couch	87111	1	15521	86	552	couch	speaker	No.Confederates	0	FALSE
6	411	couch	88138	1	15451	62	441	couch	speaker	No.Confederates	0	FALSE
6	411	couch	89250	1	15451	48	447	couch	speaker	No.Confederates	0	FALSE
6	411	couch	86008	1	14665	50	536	536	hearer	No.Confederates	0	FALSE
6	411	couch	86963	1	14710	34	458	458	hearer	No.Confederates	0	FALSE
6	411	couch	88138	1	14188	90	441	441	hearer	No.Confederates	0	FALSE
6	411	couch	87111	1	15451	46	552	552	hearer	No.Confederates	0	FALSE
6	411	couch	88261	1	15521	31	503	503	hearer	No.Confederates	0	FALSE
6	411	couch	84627	1	14710	24	483	483	hearer	No.Confederates	0	FALSE
6	411	couch	88205	1	14188	15	491	491	hearer	No.Confederates	0	FALSE
6	411	couch	89059	1	14787	73	527	527	hearer	No.Confederates	0	FALSE
6	411	couch	84050	1	14787	52	542	542	hearer	No.Confederates	0	FALSE
6	411	couch	89250	1	14665	87	447	447	hearer	No.Confederates	0	FALSE
6	411	crab	81839	1	15451	43	606	606	hearer	No.Confederates	0	TRUE
6	411	crab	89720	1	14665	95	546	crab	speaker	No.Confederates	0	TRUE
6	411	crab	82527	1	14188	67	688	688	hearer	No.Confederates	0	TRUE
6	411	crab	83558	1	14710	35	545	545	hearer	No.Confederates	0	TRUE
6	411	crab	88921	1	15451	21	538	crab	speaker	No.Confederates	0	TRUE
6	411	crab	87180	1	14787	54	749	749	hearer	No.Confederates	0	TRUE
6	411	crab	85111	1	14665	41	580	crab	speaker	No.Confederates	0	TRUE
6	411	crab	87518	0	14188	59	602	695	hearer	No.Confederates	0	TRUE
6	411	crab	88987	1	15521	87	562	562	hearer	No.Confederates	0	TRUE
6	411	crab	82936	1	14665	18	660	660	hearer	No.Confederates	0	TRUE
6	411	crab	86414	1	14710	2	541	crab	speaker	No.Confederates	0	TRUE
6	411	crab	87180	1	14710	45	749	crab	speaker	No.Confederates	0	TRUE
6	411	crab	81839	1	14710	21	606	crab	speaker	No.Confederates	0	TRUE
6	411	crab	84116	1	15451	80	837	crab	speaker	No.Confederates	0	TRUE
6	411	crab	90039	1	15521	22	654	654	hearer	No.Confederates	0	TRUE
6	411	crab	86243	1	14188	86	557	557	hearer	No.Confederates	0	TRUE
6	411	crab	82460	1	14188	47	609	609	hearer	No.Confederates	0	TRUE
6	411	crab	81524	1	14710	40	737	crab	speaker	No.Confederates	0	TRUE
6	411	crab	81608	0	14710	68	529	crab	speaker	No.Confederates	0	TRUE
6	411	crab	86243	1	15451	101	557	crab	speaker	No.Confederates	0	TRUE
6	411	crab	90039	1	14710	15	654	crab	speaker	No.Confederates	0	TRUE
6	411	crab	86414	1	15451	7	541	541	hearer	No.Confederates	0	TRUE
6	411	crab	84195	1	14710	20	781	781	hearer	No.Confederates	0	TRUE
6	411	crab	82626	1	14188	6	551	551	hearer	No.Confederates	0	TRUE
6	411	crab	89720	1	14787	36	546	546	hearer	No.Confederates	0	TRUE
6	411	crab	82936	1	14188	93	660	crab	speaker	No.Confederates	0	TRUE
6	411	crab	83558	1	15451	83	545	crab	speaker	No.Confederates	0	TRUE
6	411	crab	87518	0	15451	35	602	crab	speaker	No.Confederates	0	TRUE
6	411	crab	84195	1	15451	68	781	crab	speaker	No.Confederates	0	TRUE
6	411	crab	81608	0	15451	8	529	782	hearer	No.Confederates	0	TRUE
6	411	crab	81524	1	15451	77	737	737	hearer	No.Confederates	0	TRUE
6	411	crab	85111	1	14188	3	580	580	hearer	No.Confederates	0	TRUE
6	411	crab	84116	1	14710	70	837	837	hearer	No.Confederates	0	TRUE
6	411	crab	88921	1	14188	42	538	538	hearer	No.Confederates	0	TRUE
6	411	crab	88987	1	14188	77	562	crab	speaker	No.Confederates	0	TRUE
6	411	crab	87368	0	14188	25	680	769	hearer	No.Confederates	0	TRUE
6	411	crab	82626	1	14665	14	551	crab	speaker	No.Confederates	0	TRUE
6	411	crab	87368	0	14665	65	680	crab	speaker	No.Confederates	0	TRUE
6	411	crab	82527	1	14665	13	688	crab	speaker	No.Confederates	0	TRUE
6	411	crab	82460	1	14665	12	609	crab	speaker	No.Confederates	0	TRUE
6	411	cross	81668	1	14710	99	1354	cross	speaker	No.Confederates	0	FALSE
6	411	cross	81764	0	15521	8	1006	cross	speaker	No.Confederates	0	FALSE
6	411	cross	81668	1	15451	65	1354	1354	hearer	No.Confederates	0	FALSE
6	411	cross	81764	0	14665	4	1006	540	hearer	No.Confederates	0	FALSE
6	411	double	81660	0	14787	98	948	double	speaker	No.Confederates	0	FALSE
6	411	double	81660	0	14188	33	948	1281	hearer	No.Confederates	0	FALSE
6	411	down	83528	1	14787	50	1485	down	speaker	No.Confederates	0	FALSE
6	411	down	83986	1	15521	51	1487	down	speaker	No.Confederates	0	FALSE
6	411	down	82380	1	14188	94	1476	down	speaker	No.Confederates	0	FALSE
6	411	down	84112	1	15521	54	1490	down	speaker	No.Confederates	0	FALSE
6	411	down	85635	1	15521	6	1484	down	speaker	No.Confederates	0	FALSE
6	411	down	89451	1	15521	11	1411	down	speaker	No.Confederates	0	FALSE
6	411	down	89706	1	15521	28	1441	down	speaker	No.Confederates	0	FALSE
6	411	down	84112	1	14787	18	1490	1490	hearer	No.Confederates	0	FALSE
6	411	down	83528	1	15521	1	1485	1485	hearer	No.Confederates	0	FALSE
6	411	down	83986	1	14787	72	1487	1487	hearer	No.Confederates	0	FALSE
6	411	down	85635	1	14787	15	1484	1484	hearer	No.Confederates	0	FALSE
6	411	down	89451	1	14665	90	1411	1411	hearer	No.Confederates	0	FALSE
6	411	down	89706	1	14710	23	1441	1441	hearer	No.Confederates	0	FALSE
6	411	down	82380	1	14665	11	1476	1476	hearer	No.Confederates	0	FALSE
6	411	downed	89903	1	14188	19	1402	downed	speaker	No.Confederates	0	FALSE
6	411	downed	89903	1	14665	98	1402	1402	hearer	No.Confederates	0	FALSE
6	411	downhe	83328	1	15451	54	1353	downhe	speaker	No.Confederates	0	FALSE
6	411	downhe	83328	1	14787	82	1353	1353	hearer	No.Confederates	0	FALSE
6	411	drop	84341	1	14787	69	1474	drop	speaker	No.Confederates	0	FALSE
6	411	drop	84341	1	15521	98	1474	1474	hearer	No.Confederates	0	FALSE
6	411	dwnhea	84527	1	14710	47	1450	dwnhea	speaker	No.Confederates	0	FALSE
6	411	dwnhea	84261	1	15451	100	1498	dwnhea	speaker	No.Confederates	0	FALSE
6	411	dwnhea	84361	1	14710	4	1472	dwnhea	speaker	No.Confederates	0	FALSE
6	411	dwnhea	84527	1	14188	39	1450	1450	hearer	No.Confederates	0	FALSE
6	411	dwnhea	84261	1	14710	102	1498	1498	hearer	No.Confederates	0	FALSE
6	411	dwnhea	84361	1	15451	30	1472	1472	hearer	No.Confederates	0	FALSE
6	411	dwnhed	85401	1	15451	27	1461	dwnhed	speaker	No.Confederates	0	FALSE
6	411	dwnhed	86061	1	15451	17	1431	dwnhed	speaker	No.Confederates	0	FALSE
6	411	dwnhed	89949	1	14188	74	1374	dwnhed	speaker	No.Confederates	0	FALSE
6	411	dwnhed	89949	1	14665	99	1374	1374	hearer	No.Confederates	0	FALSE
6	411	dwnhed	85401	1	14787	87	1461	1461	hearer	No.Confederates	0	FALSE
6	411	dwnhed	86061	1	14188	91	1431	1431	hearer	No.Confederates	0	FALSE
6	411	ear	84439	0	14665	35	861	ear	speaker	No.Confederates	0	FALSE
6	411	ear	84439	0	15451	67	861	1044	hearer	No.Confederates	0	FALSE
6	411	ears	83859	1	14188	9	836	ears	speaker	No.Confederates	0	FALSE
6	411	ears	84201	1	14188	60	845	ears	speaker	No.Confederates	0	FALSE
6	411	ears	83859	1	14665	28	836	836	hearer	No.Confederates	0	FALSE
6	411	ears	84201	1	14665	32	845	845	hearer	No.Confederates	0	FALSE
6	411	earsuo	87100	1	14188	82	1327	earsuo	speaker	No.Confederates	0	FALSE
6	411	earsuo	87100	1	14665	63	1327	1327	hearer	No.Confederates	0	FALSE
6	411	fat	85379	0	15521	74	811	fat	speaker	No.Confederates	0	FALSE
6	411	fat	85379	0	14710	81	811	1252	hearer	No.Confederates	0	FALSE
6	411	fish	85499	1	14665	45	1027	1027	hearer	No.Confederates	0	TRUE
6	411	fish	86898	1	15451	40	1077	fish	speaker	No.Confederates	0	TRUE
6	411	fish	87104	0	14787	100	1128	1221	hearer	No.Confederates	0	TRUE
6	411	fish	89748	1	14188	81	1133	1133	hearer	No.Confederates	0	TRUE
6	411	fish	83865	1	14710	76	1085	1085	hearer	No.Confederates	0	TRUE
6	411	fish	88354	1	14787	14	1037	fish	speaker	No.Confederates	0	TRUE
6	411	fish	85688	1	14710	82	1080	fish	speaker	No.Confederates	0	TRUE
6	411	fish	82532	1	15451	44	1074	1074	hearer	No.Confederates	0	TRUE
6	411	fish	89821	1	14188	29	1081	1081	hearer	No.Confederates	0	TRUE
6	411	fish	89748	1	15451	95	1133	fish	speaker	No.Confederates	0	TRUE
6	411	fish	87104	0	14710	17	1128	fish	speaker	No.Confederates	0	TRUE
6	411	fish	88617	1	15521	2	1031	1031	hearer	No.Confederates	0	TRUE
6	411	fish	85499	1	14710	60	1027	fish	speaker	No.Confederates	0	TRUE
6	411	fish	88035	1	14787	28	1282	fish	speaker	No.Confederates	0	TRUE
6	411	fish	82847	1	15451	104	1162	1162	hearer	No.Confederates	0	TRUE
6	411	fish	83948	1	14710	87	1067	1067	hearer	No.Confederates	0	TRUE
6	411	fish	88912	1	14665	82	1093	fish	speaker	No.Confederates	0	TRUE
6	411	fish	88617	1	14787	2	1031	fish	speaker	No.Confederates	0	TRUE
6	411	fish	85688	1	14665	47	1080	1080	hearer	No.Confederates	0	TRUE
6	411	fish	88354	1	14665	76	1037	1037	hearer	No.Confederates	0	TRUE
6	411	fish	88035	1	14710	33	1282	1282	hearer	No.Confederates	0	TRUE
6	411	fish	82847	1	14710	27	1162	fish	speaker	No.Confederates	0	TRUE
6	411	fish	88912	1	15521	15	1093	1093	hearer	No.Confederates	0	TRUE
6	411	fish	85801	1	14665	48	1103	fish	speaker	No.Confederates	0	TRUE
6	411	fish	86312	1	14665	53	1060	fish	speaker	No.Confederates	0	TRUE
6	411	fish	86898	1	14710	6	1077	1077	hearer	No.Confederates	0	TRUE
6	411	fish	85801	1	14710	10	1103	1103	hearer	No.Confederates	0	TRUE
6	411	fish	86312	1	14787	68	1060	1060	hearer	No.Confederates	0	TRUE
6	411	fish	83865	1	15451	51	1085	fish	speaker	No.Confederates	0	TRUE
6	411	fish	82669	1	15451	70	1130	1130	hearer	No.Confederates	0	TRUE
6	411	fish	83948	1	15451	73	1067	fish	speaker	No.Confederates	0	TRUE
6	411	fish	82669	1	14710	51	1130	fish	speaker	No.Confederates	0	TRUE
6	411	fish	82532	1	14710	46	1074	fish	speaker	No.Confederates	0	TRUE
6	411	fish	89821	1	14787	43	1081	fish	speaker	No.Confederates	0	TRUE
6	411	fly	82071	1	15521	50	540	fly	speaker	No.Confederates	0	FALSE
6	411	fly	81975	1	15521	18	534	fly	speaker	No.Confederates	0	FALSE
6	411	fly	83785	1	14787	66	324	fly	speaker	No.Confederates	0	FALSE
6	411	fly	82071	1	14787	44	540	540	hearer	No.Confederates	0	FALSE
6	411	fly	81975	1	14787	6	534	534	hearer	No.Confederates	0	FALSE
6	411	fly	83785	1	14710	101	324	324	hearer	No.Confederates	0	FALSE
6	411	frog	89409	1	15521	42	745	frog	speaker	No.Confederates	0	TRUE
6	411	frog	84628	1	14787	16	792	frog	speaker	No.Confederates	0	TRUE
6	411	frog	85563	1	14787	84	750	frog	speaker	No.Confederates	0	TRUE
6	411	frog	85563	1	15451	57	750	750	hearer	No.Confederates	0	TRUE
6	411	frog	85483	1	15451	38	730	730	hearer	No.Confederates	0	TRUE
6	411	frog	87237	1	15521	45	580	frog	speaker	No.Confederates	0	TRUE
6	411	frog	84702	1	14787	11	824	frog	speaker	No.Confederates	0	TRUE
6	411	frog	89280	1	14188	10	643	frog	speaker	No.Confederates	0	TRUE
6	411	frog	87281	1	14188	65	636	636	hearer	No.Confederates	0	TRUE
6	411	frog	85872	1	14710	63	648	648	hearer	No.Confederates	0	TRUE
6	411	frog	84702	1	14710	38	824	824	hearer	No.Confederates	0	TRUE
6	411	frog	86084	1	15521	33	625	625	hearer	No.Confederates	0	TRUE
6	411	frog	88253	1	14188	43	677	frog	speaker	No.Confederates	0	TRUE
6	411	frog	87281	1	14665	64	636	frog	speaker	No.Confederates	0	TRUE
6	411	frog	87811	1	15521	95	722	frog	speaker	No.Confederates	0	TRUE
6	411	frog	84853	1	14188	57	684	684	hearer	No.Confederates	0	TRUE
6	411	frog	89852	1	14188	89	775	775	hearer	No.Confederates	0	TRUE
6	411	frog	86689	1	14188	76	698	698	hearer	No.Confederates	0	TRUE
6	411	frog	81897	1	15521	62	686	frog	speaker	No.Confederates	0	TRUE
6	411	frog	89409	1	14188	46	745	745	hearer	No.Confederates	0	TRUE
6	411	frog	86184	1	14710	93	687	687	hearer	No.Confederates	0	TRUE
6	411	frog	87375	1	14710	7	705	frog	speaker	No.Confederates	0	TRUE
6	411	frog	87424	1	15521	71	805	frog	speaker	No.Confederates	0	TRUE
6	411	frog	85779	1	15451	52	776	776	hearer	No.Confederates	0	TRUE
6	411	frog	87237	1	15451	72	580	580	hearer	No.Confederates	0	TRUE
6	411	frog	84853	1	14710	77	684	frog	speaker	No.Confederates	0	TRUE
6	411	frog	89280	1	14787	76	643	643	hearer	No.Confederates	0	TRUE
6	411	frog	88523	1	14665	78	728	728	hearer	No.Confederates	0	TRUE
6	411	frog	89822	1	15451	91	775	frog	speaker	No.Confederates	0	TRUE
6	411	frog	85275	1	14710	85	892	892	hearer	No.Confederates	0	TRUE
6	411	frog	89865	1	14710	104	646	646	hearer	No.Confederates	0	TRUE
6	411	frog	89206	1	14665	86	747	frog	speaker	No.Confederates	0	TRUE
6	411	frog	89852	1	14665	97	775	frog	speaker	No.Confederates	0	TRUE
6	411	frog	85483	1	14787	96	730	frog	speaker	No.Confederates	0	TRUE
6	411	frog	83702	1	14787	8	764	frog	speaker	No.Confederates	0	TRUE
6	411	frog	88523	1	14787	42	728	frog	speaker	No.Confederates	0	TRUE
6	411	frog	86084	1	14665	51	625	frog	speaker	No.Confederates	0	TRUE
6	411	frog	85779	1	14188	28	776	frog	speaker	No.Confederates	0	TRUE
6	411	frog	85872	1	14665	49	648	frog	speaker	No.Confederates	0	TRUE
6	411	frog	89679	1	14787	94	798	frog	speaker	No.Confederates	0	TRUE
6	411	frog	86184	1	15521	100	687	frog	speaker	No.Confederates	0	TRUE
6	411	frog	89865	1	15451	102	646	frog	speaker	No.Confederates	0	TRUE
6	411	frog	87955	1	14710	48	656	frog	speaker	No.Confederates	0	TRUE
6	411	frog	84863	1	15521	64	610	610	hearer	No.Confederates	0	TRUE
6	411	frog	87811	1	14665	70	722	722	hearer	No.Confederates	0	TRUE
6	411	frog	86264	1	14710	62	711	711	hearer	No.Confederates	0	TRUE
6	411	frog	86593	1	15451	24	787	787	hearer	No.Confederates	0	TRUE
6	411	frog	86732	1	14710	29	730	730	hearer	No.Confederates	0	TRUE
6	411	frog	84863	1	14787	40	610	frog	speaker	No.Confederates	0	TRUE
6	411	frog	84628	1	14188	49	792	792	hearer	No.Confederates	0	TRUE
6	411	frog	89679	1	14665	94	798	798	hearer	No.Confederates	0	TRUE
6	411	frog	87653	1	15451	31	759	frog	speaker	No.Confederates	0	TRUE
6	411	frog	87424	1	15451	56	805	805	hearer	No.Confederates	0	TRUE
6	411	frog	89822	1	14710	79	775	775	hearer	No.Confederates	0	TRUE
6	411	frog	85275	1	15521	49	892	frog	speaker	No.Confederates	0	TRUE
6	411	frog	86732	1	15451	93	730	frog	speaker	No.Confederates	0	TRUE
6	411	frog	87653	1	14188	37	759	759	hearer	No.Confederates	0	TRUE
6	411	frog	89206	1	15451	15	747	747	hearer	No.Confederates	0	TRUE
6	411	frog	87724	1	15451	84	724	724	hearer	No.Confederates	0	TRUE
6	411	frog	89064	1	15451	69	738	738	hearer	No.Confederates	0	TRUE
6	411	frog	87724	1	14188	30	724	frog	speaker	No.Confederates	0	TRUE
6	411	frog	87375	1	14787	19	705	705	hearer	No.Confederates	0	TRUE
6	411	frog	81897	1	14787	67	686	686	hearer	No.Confederates	0	TRUE
6	411	frog	88253	1	15451	66	677	677	hearer	No.Confederates	0	TRUE
6	411	frog	87955	1	14787	12	656	656	hearer	No.Confederates	0	TRUE
6	411	frog	85002	1	14188	80	740	frog	speaker	No.Confederates	0	TRUE
6	411	frog	86689	1	14665	58	698	frog	speaker	No.Confederates	0	TRUE
6	411	frog	83621	1	15521	12	805	805	hearer	No.Confederates	0	TRUE
6	411	frog	83702	1	15521	81	764	764	hearer	No.Confederates	0	TRUE
6	411	frog	86264	1	15521	76	711	frog	speaker	No.Confederates	0	TRUE
6	411	frog	85002	1	14665	40	740	740	hearer	No.Confederates	0	TRUE
6	411	frog	83621	1	14787	39	805	frog	speaker	No.Confederates	0	TRUE
6	411	frog	86593	1	14710	96	787	frog	speaker	No.Confederates	0	TRUE
6	411	frog	89064	1	14188	100	738	frog	speaker	No.Confederates	0	TRUE
6	411	full	85744	0	14787	86	1261	full	speaker	No.Confederates	0	FALSE
6	411	full	85744	0	15521	43	1261	227	hearer	No.Confederates	0	FALSE
6	411	gate	82468	0	14787	65	1061	gate	speaker	No.Confederates	0	FALSE
6	411	gate	82468	0	15521	19	1061	485	hearer	No.Confederates	0	FALSE
6	411	headed	82291	0	14188	31	20	headed	speaker	No.Confederates	0	FALSE
6	411	headed	82291	0	14787	17	20	1173	hearer	No.Confederates	0	FALSE
6	411	headwa	85857	1	14188	85	1331	headwa	speaker	No.Confederates	0	FALSE
6	411	headwa	85857	1	15451	47	1331	1331	hearer	No.Confederates	0	FALSE
6	411	hep	88333	0	14188	55	222	hep	speaker	No.Confederates	0	FALSE
6	411	hep	88333	0	15521	77	222	1313	hearer	No.Confederates	0	FALSE
6	411	high	89196	0	14787	29	91	high	speaker	No.Confederates	0	FALSE
6	411	high	89196	0	14188	24	91	945	hearer	No.Confederates	0	FALSE
6	411	higher	82948	1	14787	9	21	higher	speaker	No.Confederates	0	FALSE
6	411	higher	82948	1	15521	68	21	21	hearer	No.Confederates	0	FALSE
6	411	highst	84919	1	14787	5	57	highst	speaker	No.Confederates	0	FALSE
6	411	highst	84919	1	14188	53	57	57	hearer	No.Confederates	0	FALSE
6	411	hole	88461	1	15521	90	1014	hole	speaker	No.Confederates	0	FALSE
6	411	hole	89655	1	14710	42	1120	hole	speaker	No.Confederates	0	FALSE
6	411	hole	85158	1	15521	9	1084	hole	speaker	No.Confederates	0	FALSE
6	411	hole	89616	0	15521	73	1034	hole	speaker	No.Confederates	0	FALSE
6	411	hole	88461	1	14188	99	1014	1014	hearer	No.Confederates	0	FALSE
6	411	hole	85158	1	14710	11	1084	1084	hearer	No.Confederates	0	FALSE
6	411	hole	89655	1	15451	87	1120	1120	hearer	No.Confederates	0	FALSE
6	411	hole	89616	0	14710	86	1034	172	hearer	No.Confederates	0	FALSE
6	411	indian	81753	1	15451	1	238	indian	speaker	No.Confederates	0	FALSE
6	411	indian	81753	1	14710	97	238	238	hearer	No.Confederates	0	FALSE
6	411	jump	82883	0	14787	23	372	jump	speaker	No.Confederates	0	FALSE
6	411	jump	82883	0	14665	17	372	570	hearer	No.Confederates	0	FALSE
6	411	legs	86551	0	15521	61	576	legs	speaker	No.Confederates	0	FALSE
6	411	legs	86551	0	14188	79	576	1295	hearer	No.Confederates	0	FALSE
6	411	letter	81526	1	14188	17	723	letter	speaker	No.Confederates	0	FALSE
6	411	letter	81526	1	14787	102	723	723	hearer	No.Confederates	0	FALSE
6	411	lobal	87590	1	14710	32	1454	lobal	speaker	No.Confederates	0	FALSE
6	411	lobal	87777	1	14710	14	1444	lobal	speaker	No.Confederates	0	FALSE
6	411	lobal	87777	1	14787	24	1444	1444	hearer	No.Confederates	0	FALSE
6	411	lobal	87590	1	14787	13	1454	1454	hearer	No.Confederates	0	FALSE
6	411	loball	89948	1	14710	55	1452	loball	speaker	No.Confederates	0	FALSE
6	411	loball	88592	1	14710	25	1486	loball	speaker	No.Confederates	0	FALSE
6	411	loball	89547	1	14710	95	1463	loball	speaker	No.Confederates	0	FALSE
6	411	loball	89948	1	15521	17	1452	1452	hearer	No.Confederates	0	FALSE
6	411	loball	88592	1	15451	90	1486	1486	hearer	No.Confederates	0	FALSE
6	411	loball	89547	1	14787	3	1463	1463	hearer	No.Confederates	0	FALSE
6	411	long	81601	1	14787	74	995	long	speaker	No.Confederates	0	FALSE
6	411	long	83023	1	14188	51	1028	long	speaker	No.Confederates	0	FALSE
6	411	long	82033	0	14188	68	1242	long	speaker	No.Confederates	0	FALSE
6	411	long	81601	1	14188	12	995	995	hearer	No.Confederates	0	FALSE
6	411	long	82033	0	14665	7	1242	1013	hearer	No.Confederates	0	FALSE
6	411	long	83023	1	14665	19	1028	1028	hearer	No.Confederates	0	FALSE
6	411	lowbal	82755	0	14710	65	1370	lowbal	speaker	No.Confederates	0	FALSE
6	411	lowbal	82755	0	15451	81	1370	1481	hearer	No.Confederates	0	FALSE
6	411	lowwba	90209	1	15451	23	1448	lowwba	speaker	No.Confederates	0	FALSE
6	411	lowwba	90209	1	15521	7	1448	1448	hearer	No.Confederates	0	FALSE
6	411	mask	85052	1	14710	88	180	mask	speaker	No.Confederates	0	FALSE
6	411	mask	85052	1	15521	27	180	180	hearer	No.Confederates	0	FALSE
6	411	mid	86179	1	14787	7	233	mid	speaker	No.Confederates	0	FALSE
6	411	mid	86179	1	14665	52	233	233	hearer	No.Confederates	0	FALSE
6	411	moth	86325	1	15521	21	244	moth	speaker	No.Confederates	0	FALSE
6	411	moth	82309	1	15521	88	253	moth	speaker	No.Confederates	0	FALSE
6	411	moth	84706	1	15521	52	287	moth	speaker	No.Confederates	0	FALSE
6	411	moth	87018	1	15521	53	303	moth	speaker	No.Confederates	0	FALSE
6	411	moth	82309	1	14665	10	253	253	hearer	No.Confederates	0	FALSE
6	411	moth	87018	1	14787	47	303	303	hearer	No.Confederates	0	FALSE
6	411	moth	86325	1	14188	63	244	244	hearer	No.Confederates	0	FALSE
6	411	moth	84706	1	14188	23	287	287	hearer	No.Confederates	0	FALSE
6	411	narrow	85909	1	15521	92	1137	narrow	speaker	No.Confederates	0	FALSE
6	411	narrow	85909	1	14787	61	1137	1137	hearer	No.Confederates	0	FALSE
6	411	noble	82211	0	14188	22	821	noble	speaker	No.Confederates	0	FALSE
6	411	noble	82211	0	14787	53	821	1429	hearer	No.Confederates	0	FALSE
6	411	open	83123	1	14787	56	133	open	speaker	No.Confederates	0	FALSE
6	411	open	83123	1	15521	29	133	133	hearer	No.Confederates	0	FALSE
6	411	pengui	87612	1	14665	68	1260	pengui	speaker	No.Confederates	0	FALSE
6	411	pengui	89606	1	14665	93	1283	pengui	speaker	No.Confederates	0	FALSE
6	411	pengui	87612	1	15521	82	1260	1260	hearer	No.Confederates	0	FALSE
6	411	pengui	89606	1	14787	92	1283	1283	hearer	No.Confederates	0	FALSE
6	411	rabbit	89858	1	14787	48	854	rabbit	speaker	No.Confederates	0	TRUE
6	411	rabbit	86930	1	14665	61	890	890	hearer	No.Confederates	0	TRUE
6	411	rabbit	83362	0	14710	69	998	1270	hearer	No.Confederates	0	TRUE
6	411	rabbit	89788	1	15451	19	858	858	hearer	No.Confederates	0	TRUE
6	411	rabbit	86447	1	15521	91	965	rabbit	speaker	No.Confederates	0	TRUE
6	411	rabbit	89788	1	14188	48	858	rabbit	speaker	No.Confederates	0	TRUE
6	411	rabbit	87725	1	15521	72	906	rabbit	speaker	No.Confederates	0	TRUE
6	411	rabbit	87911	1	14665	71	919	919	hearer	No.Confederates	0	TRUE
6	411	rabbit	86447	1	14787	75	965	965	hearer	No.Confederates	0	TRUE
6	411	rabbit	89695	1	14188	88	943	rabbit	speaker	No.Confederates	0	TRUE
6	411	rabbit	84545	1	15451	45	899	899	hearer	No.Confederates	0	TRUE
6	411	rabbit	88054	1	15451	26	898	898	hearer	No.Confederates	0	TRUE
6	411	rabbit	86361	1	14665	54	899	899	hearer	No.Confederates	0	TRUE
6	411	rabbit	84545	1	14665	36	899	rabbit	speaker	No.Confederates	0	TRUE
6	411	rabbit	87911	1	15521	38	919	rabbit	speaker	No.Confederates	0	TRUE
6	411	rabbit	87890	1	14188	27	882	rabbit	speaker	No.Confederates	0	TRUE
6	411	rabbit	86930	1	14188	41	890	rabbit	speaker	No.Confederates	0	TRUE
6	411	rabbit	81716	1	15521	84	936	936	hearer	No.Confederates	0	TRUE
6	411	rabbit	83388	0	14188	1	1009	1241	hearer	No.Confederates	0	TRUE
6	411	rabbit	81716	1	14665	3	936	rabbit	speaker	No.Confederates	0	TRUE
6	411	rabbit	86762	1	14188	35	848	848	hearer	No.Confederates	0	TRUE
6	411	rabbit	86958	1	14787	90	897	rabbit	speaker	No.Confederates	0	TRUE
6	411	rabbit	88054	1	14188	83	898	rabbit	speaker	No.Confederates	0	TRUE
6	411	rabbit	89564	1	14665	92	952	952	hearer	No.Confederates	0	TRUE
6	411	rabbit	89695	1	15451	74	943	943	hearer	No.Confederates	0	TRUE
6	411	rabbit	88078	1	15521	70	977	977	hearer	No.Confederates	0	TRUE
6	411	rabbit	86958	1	15521	56	897	897	hearer	No.Confederates	0	TRUE
6	411	rabbit	89501	1	14665	91	955	955	hearer	No.Confederates	0	TRUE
6	411	rabbit	89858	1	15521	10	854	854	hearer	No.Confederates	0	TRUE
6	411	rabbit	88078	1	14665	73	977	rabbit	speaker	No.Confederates	0	TRUE
6	411	rabbit	86762	1	14665	59	848	rabbit	speaker	No.Confederates	0	TRUE
6	411	rabbit	87725	1	14665	69	906	906	hearer	No.Confederates	0	TRUE
6	411	rabbit	83362	0	15521	20	998	rabbit	speaker	No.Confederates	0	TRUE
6	411	rabbit	89564	1	15521	14	952	rabbit	speaker	No.Confederates	0	TRUE
6	411	rabbit	86361	1	14787	83	899	rabbit	speaker	No.Confederates	0	TRUE
6	411	rabbit	83388	0	14665	23	1009	rabbit	speaker	No.Confederates	0	TRUE
6	411	rabbit	87890	1	15451	61	882	882	hearer	No.Confederates	0	TRUE
6	411	rabbit	89501	1	15521	36	955	rabbit	speaker	No.Confederates	0	TRUE
6	411	short	85578	1	14665	46	465	short	speaker	No.Confederates	0	FALSE
6	411	short	85631	1	14188	5	844	short	speaker	No.Confederates	0	FALSE
6	411	short	86844	1	14188	40	512	short	speaker	No.Confederates	0	FALSE
6	411	short	87013	1	14188	97	481	short	speaker	No.Confederates	0	FALSE
6	411	short	88270	1	14665	75	510	short	speaker	No.Confederates	0	FALSE
6	411	short	88437	1	14787	97	482	short	speaker	No.Confederates	0	FALSE
6	411	short	88437	1	14665	77	482	482	hearer	No.Confederates	0	FALSE
6	411	short	87013	1	14665	62	481	481	hearer	No.Confederates	0	FALSE
6	411	short	85578	1	14710	84	465	465	hearer	No.Confederates	0	FALSE
6	411	short	85631	1	15451	59	844	844	hearer	No.Confederates	0	FALSE
6	411	short	86844	1	14665	60	512	512	hearer	No.Confederates	0	FALSE
6	411	short	88270	1	14787	45	510	510	hearer	No.Confederates	0	FALSE
6	411	sit	83147	1	14710	9	75	sit	speaker	No.Confederates	0	FALSE
6	411	sit	90126	1	15521	47	189	sit	speaker	No.Confederates	0	FALSE
6	411	sit	82906	1	14710	36	13	sit	speaker	No.Confederates	0	FALSE
6	411	sit	83063	1	14710	78	180	sit	speaker	No.Confederates	0	FALSE
6	411	sit	83728	1	14710	61	56	sit	speaker	No.Confederates	0	FALSE
6	411	sit	83783	1	15451	88	121	sit	speaker	No.Confederates	0	FALSE
6	411	sit	85993	0	14710	103	163	sit	speaker	No.Confederates	0	FALSE
6	411	sit	88180	1	14710	75	29	sit	speaker	No.Confederates	0	FALSE
6	411	sit	90084	1	14710	73	165	sit	speaker	No.Confederates	0	FALSE
6	411	sit	90126	1	14787	35	189	189	hearer	No.Confederates	0	FALSE
6	411	sit	82906	1	15451	29	13	13	hearer	No.Confederates	0	FALSE
6	411	sit	83063	1	15451	79	180	180	hearer	No.Confederates	0	FALSE
6	411	sit	90084	1	15521	24	165	165	hearer	No.Confederates	0	FALSE
6	411	sit	83147	1	15451	16	75	75	hearer	No.Confederates	0	FALSE
6	411	sit	88180	1	14787	37	29	29	hearer	No.Confederates	0	FALSE
6	411	sit	83728	1	15451	28	56	56	hearer	No.Confederates	0	FALSE
6	411	sit	85993	0	14787	59	163	331	hearer	No.Confederates	0	FALSE
6	411	sit	83783	1	15521	94	121	121	hearer	No.Confederates	0	FALSE
6	411	squat	88673	1	14787	89	573	squat	speaker	No.Confederates	0	FALSE
6	411	squat	83045	0	15521	85	221	squat	speaker	No.Confederates	0	FALSE
6	411	squat	87701	1	14787	27	545	squat	speaker	No.Confederates	0	FALSE
6	411	squat	87873	1	14787	38	593	squat	speaker	No.Confederates	0	FALSE
6	411	squat	87873	1	14710	43	593	593	hearer	No.Confederates	0	FALSE
6	411	squat	88673	1	15451	13	573	573	hearer	No.Confederates	0	FALSE
6	411	squat	83045	0	14787	81	221	630	hearer	No.Confederates	0	FALSE
6	411	squat	87701	1	14710	22	545	545	hearer	No.Confederates	0	FALSE
6	411	tall	84507	1	14787	104	960	tall	speaker	No.Confederates	0	FALSE
6	411	tall	85987	1	14188	69	1045	tall	speaker	No.Confederates	0	FALSE
6	411	tall	88793	1	14188	70	1253	tall	speaker	No.Confederates	0	FALSE
6	411	tall	88925	1	14787	85	827	tall	speaker	No.Confederates	0	FALSE
6	411	tall	83186	1	14665	21	1107	tall	speaker	No.Confederates	0	FALSE
6	411	tall	83273	1	14665	22	1266	tall	speaker	No.Confederates	0	FALSE
6	411	tall	83495	1	14665	24	1199	tall	speaker	No.Confederates	0	FALSE
6	411	tall	84105	1	14665	31	1262	tall	speaker	No.Confederates	0	FALSE
6	411	tall	84905	1	14665	39	1127	tall	speaker	No.Confederates	0	FALSE
6	411	tall	88626	1	14665	79	61	tall	speaker	No.Confederates	0	FALSE
6	411	tall	85987	1	15451	60	1045	1045	hearer	No.Confederates	0	FALSE
6	411	tall	88793	1	14710	26	1253	1253	hearer	No.Confederates	0	FALSE
6	411	tall	88925	1	14710	72	827	827	hearer	No.Confederates	0	FALSE
6	411	tall	83186	1	14188	18	1107	1107	hearer	No.Confederates	0	FALSE
6	411	tall	83273	1	14188	26	1266	1266	hearer	No.Confederates	0	FALSE
6	411	tall	84507	1	15521	3	960	960	hearer	No.Confederates	0	FALSE
6	411	tall	84905	1	15451	4	1127	1127	hearer	No.Confederates	0	FALSE
6	411	tall	88626	1	14188	14	61	61	hearer	No.Confederates	0	FALSE
6	411	tall	83495	1	14188	38	1199	1199	hearer	No.Confederates	0	FALSE
6	411	tall	84105	1	14188	87	1262	1262	hearer	No.Confederates	0	FALSE
6	411	tent	83435	1	15521	35	1388	tent	speaker	No.Confederates	0	FALSE
6	411	tent	83435	1	14787	93	1388	1388	hearer	No.Confederates	0	FALSE
6	411	thin	82783	1	14787	79	1315	thin	speaker	No.Confederates	0	FALSE
6	411	thin	82783	1	14665	16	1315	1315	hearer	No.Confederates	0	FALSE
6	411	tight	83874	1	15521	83	1120	tight	speaker	No.Confederates	0	FALSE
6	411	tight	90162	1	15521	44	1338	tight	speaker	No.Confederates	0	FALSE
6	411	tight	90162	1	14787	55	1338	1338	hearer	No.Confederates	0	FALSE
6	411	tight	83874	1	14787	70	1120	1120	hearer	No.Confederates	0	FALSE
6	411	touchh	89449	1	15451	94	1003	touchh	speaker	No.Confederates	0	FALSE
6	411	touchh	89449	1	14188	66	1003	1003	hearer	No.Confederates	0	FALSE
6	411	triang	89750	1	14710	59	1292	triang	speaker	No.Confederates	0	FALSE
6	411	triang	88330	1	14710	3	1265	triang	speaker	No.Confederates	0	FALSE
6	411	triang	89750	1	14787	46	1292	1292	hearer	No.Confederates	0	FALSE
6	411	triang	88330	1	15451	22	1265	1265	hearer	No.Confederates	0	FALSE
6	411	tumble	82703	1	15521	55	1494	tumble	speaker	No.Confederates	0	FALSE
6	411	tumble	83091	0	14188	73	1419	tumble	speaker	No.Confederates	0	FALSE
6	411	tumble	82218	1	15521	65	1481	tumble	speaker	No.Confederates	0	FALSE
6	411	tumble	83091	0	14665	20	1419	1118	hearer	No.Confederates	0	FALSE
6	411	tumble	82703	1	14188	54	1494	1494	hearer	No.Confederates	0	FALSE
6	411	tumble	82218	1	14665	9	1481	1481	hearer	No.Confederates	0	FALSE
6	411	twohea	83426	1	15451	99	906	twohea	speaker	No.Confederates	0	FALSE
6	411	twohea	83426	1	14710	89	906	906	hearer	No.Confederates	0	FALSE
6	411	twohed	84756	1	15451	82	775	twohed	speaker	No.Confederates	0	FALSE
6	411	twohed	85223	1	15451	85	903	twohed	speaker	No.Confederates	0	FALSE
6	411	twohed	89211	1	14710	54	943	twohed	speaker	No.Confederates	0	FALSE
6	411	twohed	86135	1	15451	36	945	twohed	speaker	No.Confederates	0	FALSE
6	411	twohed	87268	0	14787	34	1198	twohed	speaker	No.Confederates	0	FALSE
6	411	twohed	89349	1	15521	89	919	twohed	speaker	No.Confederates	0	FALSE
6	411	twohed	89211	1	15521	69	943	943	hearer	No.Confederates	0	FALSE
6	411	twohed	84756	1	14665	38	775	775	hearer	No.Confederates	0	FALSE
6	411	twohed	85223	1	14787	58	903	903	hearer	No.Confederates	0	FALSE
6	411	twohed	89349	1	14188	20	919	919	hearer	No.Confederates	0	FALSE
6	411	twohed	87268	0	14710	1	1198	1116	hearer	No.Confederates	0	FALSE
6	411	twohed	86135	1	14188	95	945	945	hearer	No.Confederates	0	FALSE
6	411	vulva	85324	1	14787	91	1053	vulva	speaker	No.Confederates	0	FALSE
6	411	vulva	82134	1	15521	79	1071	vulva	speaker	No.Confederates	0	FALSE
6	411	vulva	84423	1	15521	75	1114	vulva	speaker	No.Confederates	0	FALSE
6	411	vulva	84781	1	15521	34	1036	vulva	speaker	No.Confederates	0	FALSE
6	411	vulva	88840	1	14787	21	1170	vulva	speaker	No.Confederates	0	FALSE
6	411	vulva	85324	1	15451	33	1053	1053	hearer	No.Confederates	0	FALSE
6	411	vulva	84781	1	14188	64	1036	1036	hearer	No.Confederates	0	FALSE
6	411	vulva	88840	1	15451	2	1170	1170	hearer	No.Confederates	0	FALSE
6	411	vulva	82134	1	14787	99	1071	1071	hearer	No.Confederates	0	FALSE
6	411	vulva	84423	1	14787	62	1114	1114	hearer	No.Confederates	0	FALSE
6	411	wide	84208	1	14787	10	1409	wide	speaker	No.Confederates	0	FALSE
6	411	wide	84208	1	15521	13	1409	1409	hearer	No.Confederates	0	FALSE
6	411	widest	85102	0	15451	18	738	widest	speaker	No.Confederates	0	FALSE
6	411	widest	85102	0	14787	80	738	447	hearer	No.Confederates	0	FALSE
6	411	yoga	81529	0	15521	25	1445	yoga	speaker	No.Confederates	0	FALSE
6	411	yoga	81655	0	14665	2	1442	yoga	speaker	No.Confederates	0	FALSE
6	411	yoga	83608	1	14665	25	113	yoga	speaker	No.Confederates	0	FALSE
6	411	yoga	84374	1	14665	34	100	yoga	speaker	No.Confederates	0	FALSE
6	411	yoga	84659	1	14665	37	126	yoga	speaker	No.Confederates	0	FALSE
6	411	yoga	85410	1	14188	61	14	yoga	speaker	No.Confederates	0	FALSE
6	411	yoga	85510	1	14188	52	155	yoga	speaker	No.Confederates	0	FALSE
6	411	yoga	87952	1	14188	32	2	yoga	speaker	No.Confederates	0	FALSE
6	411	yoga	89065	1	15521	48	86	yoga	speaker	No.Confederates	0	FALSE
6	411	yoga	89302	1	15451	34	38	yoga	speaker	No.Confederates	0	FALSE
6	411	yoga	89527	1	14188	96	179	yoga	speaker	No.Confederates	0	FALSE
6	411	yoga	89595	1	15451	25	143	yoga	speaker	No.Confederates	0	FALSE
6	411	yoga	89980	1	15521	80	178	yoga	speaker	No.Confederates	0	FALSE
6	411	yoga	89981	1	14665	100	26	yoga	speaker	No.Confederates	0	FALSE
6	411	yoga	83608	1	14188	13	113	113	hearer	No.Confederates	0	FALSE
6	411	yoga	89527	1	15451	78	179	179	hearer	No.Confederates	0	FALSE
6	411	yoga	89065	1	14665	84	86	86	hearer	No.Confederates	0	FALSE
6	411	yoga	89981	1	14710	19	26	26	hearer	No.Confederates	0	FALSE
6	411	yoga	81655	0	15521	59	1442	102	hearer	No.Confederates	0	FALSE
6	411	yoga	87952	1	15451	86	2	2	hearer	No.Confederates	0	FALSE
6	411	yoga	89302	1	14665	88	38	38	hearer	No.Confederates	0	FALSE
6	411	yoga	81529	0	14665	1	1445	944	hearer	No.Confederates	0	FALSE
6	411	yoga	89980	1	15451	92	178	178	hearer	No.Confederates	0	FALSE
6	411	yoga	89595	1	14188	84	143	143	hearer	No.Confederates	0	FALSE
6	411	yoga	85410	1	14665	44	14	14	hearer	No.Confederates	0	FALSE
6	411	yoga	85510	1	15521	23	155	155	hearer	No.Confederates	0	FALSE
6	411	yoga	84374	1	14188	16	100	100	hearer	No.Confederates	0	FALSE
6	411	yoga	84659	1	15451	6	126	126	hearer	No.Confederates	0	FALSE
6	412	airpla	81547	0	14289	40	377	airpla	speaker	No.Confederates	0	FALSE
6	412	airpla	81547	0	14026	34	377	1113	hearer	No.Confederates	0	FALSE
6	412	altop	90395	1	14289	57	315	altop	speaker	No.Confederates	0	FALSE
6	412	altop	90395	1	14343	101	315	315	hearer	No.Confederates	0	FALSE
6	412	arms	87505	0	14343	41	166	arms	speaker	No.Confederates	0	FALSE
6	412	arms	87505	0	15333	57	166	379	hearer	No.Confederates	0	FALSE
6	412	armup	88836	1	14026	75	152	armup	speaker	No.Confederates	0	FALSE
6	412	armup	88836	1	15024	97	152	152	hearer	No.Confederates	0	FALSE
6	412	baldow	90629	1	15024	28	1328	baldow	speaker	No.Confederates	0	FALSE
6	412	baldow	90563	1	15024	95	1449	baldow	speaker	No.Confederates	0	FALSE
6	412	baldow	90672	1	15024	106	1479	baldow	speaker	No.Confederates	0	FALSE
6	412	baldow	90672	1	13567	112	1479	1479	hearer	No.Confederates	0	FALSE
6	412	baldow	90629	1	14289	46	1328	1328	hearer	No.Confederates	0	FALSE
6	412	baldow	90563	1	14343	53	1449	1449	hearer	No.Confederates	0	FALSE
6	412	baldwn	90199	0	15024	53	1480	baldwn	speaker	No.Confederates	0	FALSE
6	412	baldwn	90199	0	14343	2	1480	696	hearer	No.Confederates	0	FALSE
6	412	balfly	89614	1	14026	15	214	balfly	speaker	No.Confederates	0	FALSE
6	412	balfly	89614	1	14289	15	214	214	hearer	No.Confederates	0	FALSE
6	412	ball	85500	1	14343	96	26	ball	speaker	No.Confederates	0	FALSE
6	412	ball	85798	1	14026	19	221	ball	speaker	No.Confederates	0	FALSE
6	412	ball	86339	1	14343	57	218	ball	speaker	No.Confederates	0	FALSE
6	412	ball	87301	1	14343	78	267	ball	speaker	No.Confederates	0	FALSE
6	412	ball	90328	1	14289	33	1446	ball	speaker	No.Confederates	0	FALSE
6	412	ball	85500	1	14026	53	26	26	hearer	No.Confederates	0	FALSE
6	412	ball	90328	1	15024	47	1446	1446	hearer	No.Confederates	0	FALSE
6	412	ball	87301	1	15333	55	267	267	hearer	No.Confederates	0	FALSE
6	412	ball	85798	1	15024	59	221	221	hearer	No.Confederates	0	FALSE
6	412	ball	86339	1	14026	90	218	218	hearer	No.Confederates	0	FALSE
6	412	balldo	85437	0	15024	63	1463	balldo	speaker	No.Confederates	0	FALSE
6	412	balldo	85437	0	13567	44	1463	304	hearer	No.Confederates	0	FALSE
6	412	ballup	89316	1	14026	23	140	ballup	speaker	No.Confederates	0	FALSE
6	412	ballup	89701	1	15024	15	344	ballup	speaker	No.Confederates	0	FALSE
6	412	ballup	89701	1	14343	29	344	344	hearer	No.Confederates	0	FALSE
6	412	ballup	89316	1	14343	75	140	140	hearer	No.Confederates	0	FALSE
6	412	baltal	88731	1	15024	13	31	baltal	speaker	No.Confederates	0	FALSE
6	412	baltal	88731	1	14026	47	31	31	hearer	No.Confederates	0	FALSE
6	412	balup	90167	1	14026	64	231	balup	speaker	No.Confederates	0	FALSE
6	412	balup	90432	1	15024	110	84	balup	speaker	No.Confederates	0	FALSE
6	412	balup	90167	1	13567	102	231	231	hearer	No.Confederates	0	FALSE
6	412	balup	90432	1	14343	45	84	84	hearer	No.Confederates	0	FALSE
6	412	balwid	85886	1	14026	9	384	balwid	speaker	No.Confederates	0	FALSE
6	412	balwid	85886	1	15024	38	384	384	hearer	No.Confederates	0	FALSE
6	412	barney	86536	1	14026	17	1207	barney	speaker	No.Confederates	0	FALSE
6	412	barney	90260	1	15333	36	1248	barney	speaker	No.Confederates	0	FALSE
6	412	barney	82898	1	15333	82	1229	barney	speaker	No.Confederates	0	FALSE
6	412	barney	83503	1	15333	41	1304	barney	speaker	No.Confederates	0	FALSE
6	412	barney	89308	1	15333	39	1273	barney	speaker	No.Confederates	0	FALSE
6	412	barney	89594	0	15333	24	1337	barney	speaker	No.Confederates	0	FALSE
6	412	barney	86536	1	14343	113	1207	1207	hearer	No.Confederates	0	FALSE
6	412	barney	90260	1	14289	104	1248	1248	hearer	No.Confederates	0	FALSE
6	412	barney	82898	1	14026	37	1229	1229	hearer	No.Confederates	0	FALSE
6	412	barney	89594	0	13567	91	1337	865	hearer	No.Confederates	0	FALSE
6	412	barney	83503	1	14026	46	1304	1304	hearer	No.Confederates	0	FALSE
6	412	barney	89308	1	14289	1	1273	1273	hearer	No.Confederates	0	FALSE
6	412	bed	89999	1	15333	76	410	bed	speaker	No.Confederates	0	FALSE
6	412	bed	89718	1	13567	93	405	bed	speaker	No.Confederates	0	FALSE
6	412	bed	90433	1	13567	108	409	bed	speaker	No.Confederates	0	FALSE
6	412	bed	89718	1	15333	62	405	405	hearer	No.Confederates	0	FALSE
6	412	bed	89999	1	13567	98	410	410	hearer	No.Confederates	0	FALSE
6	412	bed	90433	1	14289	68	409	409	hearer	No.Confederates	0	FALSE
6	412	bench	89870	1	15333	83	500	bench	speaker	No.Confederates	0	TRUE
6	412	bench	90687	1	14289	94	476	bench	speaker	No.Confederates	0	TRUE
6	412	bench	86945	0	14343	20	383	529	hearer	No.Confederates	0	TRUE
6	412	bench	88789	1	15333	106	458	458	hearer	No.Confederates	0	TRUE
6	412	bench	89900	1	14289	72	365	bench	speaker	No.Confederates	0	TRUE
6	412	bench	87378	0	14289	4	326	414	hearer	No.Confederates	0	TRUE
6	412	bench	90609	1	14289	11	392	bench	speaker	No.Confederates	0	TRUE
6	412	bench	88719	1	15333	60	489	489	hearer	No.Confederates	0	TRUE
6	412	bench	88719	1	13567	78	489	bench	speaker	No.Confederates	0	TRUE
6	412	bench	88660	1	13567	77	466	466	hearer	No.Confederates	0	TRUE
6	412	bench	87378	0	15024	71	326	bench	speaker	No.Confederates	0	TRUE
6	412	bench	84518	0	13567	35	228	407	hearer	No.Confederates	0	TRUE
6	412	bench	90786	1	14026	26	422	422	hearer	No.Confederates	0	TRUE
6	412	bench	88660	1	14289	76	466	bench	speaker	No.Confederates	0	TRUE
6	412	bench	84336	1	15024	12	449	bench	speaker	No.Confederates	0	TRUE
6	412	bench	86473	1	15024	85	439	bench	speaker	No.Confederates	0	TRUE
6	412	bench	84336	1	13567	33	449	449	hearer	No.Confederates	0	TRUE
6	412	bench	82701	1	15333	107	450	bench	speaker	No.Confederates	0	TRUE
6	412	bench	90756	1	15024	16	337	bench	speaker	No.Confederates	0	TRUE
6	412	bench	84056	1	15024	3	432	bench	speaker	No.Confederates	0	TRUE
6	412	bench	84518	0	15024	82	228	bench	speaker	No.Confederates	0	TRUE
6	412	bench	85878	1	14343	19	340	340	hearer	No.Confederates	0	TRUE
6	412	bench	86979	1	15024	76	254	254	hearer	No.Confederates	0	TRUE
6	412	bench	85335	0	15024	4	331	bench	speaker	No.Confederates	0	TRUE
6	412	bench	81845	1	15333	13	458	bench	speaker	No.Confederates	0	TRUE
6	412	bench	90756	1	14289	69	337	337	hearer	No.Confederates	0	TRUE
6	412	bench	89900	1	14026	42	365	365	hearer	No.Confederates	0	TRUE
6	412	bench	84056	1	15333	11	432	432	hearer	No.Confederates	0	TRUE
6	412	bench	90741	1	15024	39	280	bench	speaker	No.Confederates	0	TRUE
6	412	bench	89870	1	14343	42	500	500	hearer	No.Confederates	0	TRUE
6	412	bench	86945	0	15333	49	383	bench	speaker	No.Confederates	0	TRUE
6	412	bench	82701	1	14289	49	450	450	hearer	No.Confederates	0	TRUE
6	412	bench	90056	1	14289	29	408	bench	speaker	No.Confederates	0	TRUE
6	412	bench	90687	1	15024	58	476	476	hearer	No.Confederates	0	TRUE
6	412	bench	90786	1	15024	74	422	bench	speaker	No.Confederates	0	TRUE
6	412	bench	83808	1	15333	96	397	bench	speaker	No.Confederates	0	TRUE
6	412	bench	90609	1	15024	62	392	392	hearer	No.Confederates	0	TRUE
6	412	bench	90842	1	15024	24	457	bench	speaker	No.Confederates	0	TRUE
6	412	bench	88789	1	13567	79	458	bench	speaker	No.Confederates	0	TRUE
6	412	bench	83808	1	15024	67	397	397	hearer	No.Confederates	0	TRUE
6	412	bench	90741	1	14343	112	280	280	hearer	No.Confederates	0	TRUE
6	412	bench	85645	1	15333	98	504	504	hearer	No.Confederates	0	TRUE
6	412	bench	86473	1	15333	8	439	439	hearer	No.Confederates	0	TRUE
6	412	bench	86979	1	14289	2	254	bench	speaker	No.Confederates	0	TRUE
6	412	bench	90056	1	14026	24	408	408	hearer	No.Confederates	0	TRUE
6	412	bench	85239	1	14343	39	434	bench	speaker	No.Confederates	0	TRUE
6	412	bench	85645	1	15024	10	504	bench	speaker	No.Confederates	0	TRUE
6	412	bench	85335	0	13567	43	331	216	hearer	No.Confederates	0	TRUE
6	412	bench	85239	1	15024	30	434	434	hearer	No.Confederates	0	TRUE
6	412	bench	81845	1	14343	94	458	458	hearer	No.Confederates	0	TRUE
6	412	bench	90842	1	14289	98	457	457	hearer	No.Confederates	0	TRUE
6	412	bench	85878	1	14289	51	340	bench	speaker	No.Confederates	0	TRUE
6	412	bent	83214	0	14343	58	668	bent	speaker	No.Confederates	0	FALSE
6	412	bent	83214	0	14289	63	668	802	hearer	No.Confederates	0	FALSE
6	412	book	89923	1	15333	18	347	book	speaker	No.Confederates	0	FALSE
6	412	book	89923	1	13567	97	347	347	hearer	No.Confederates	0	FALSE
6	412	bowldk	82777	0	13567	19	440	bowldk	speaker	No.Confederates	0	FALSE
6	412	bowldk	83629	1	13567	26	455	bowldk	speaker	No.Confederates	0	FALSE
6	412	bowldk	83629	1	15333	74	455	455	hearer	No.Confederates	0	FALSE
6	412	bowldk	82777	0	14026	108	440	868	hearer	No.Confederates	0	FALSE
6	412	bunny	87070	1	15024	44	924	924	hearer	No.Confederates	0	TRUE
6	412	bunny	88845	1	13567	80	830	830	hearer	No.Confederates	0	TRUE
6	412	bunny	86795	1	14289	34	866	866	hearer	No.Confederates	0	TRUE
6	412	bunny	88646	1	15024	17	1316	bunny	speaker	No.Confederates	0	TRUE
6	412	bunny	84272	1	14026	48	1231	bunny	speaker	No.Confederates	0	TRUE
6	412	bunny	85862	1	15333	4	865	865	hearer	No.Confederates	0	TRUE
6	412	bunny	87732	1	13567	67	887	bunny	speaker	No.Confederates	0	TRUE
6	412	bunny	87070	1	14289	107	924	bunny	speaker	No.Confederates	0	TRUE
6	412	bunny	88646	1	15333	112	1316	1316	hearer	No.Confederates	0	TRUE
6	412	bunny	89591	1	14343	13	914	914	hearer	No.Confederates	0	TRUE
6	412	bunny	90102	1	15024	66	836	bunny	speaker	No.Confederates	0	TRUE
6	412	bunny	90102	1	14343	69	836	836	hearer	No.Confederates	0	TRUE
6	412	bunny	87351	1	14026	79	1257	bunny	speaker	No.Confederates	0	TRUE
6	412	bunny	83219	0	15333	86	1297	882	hearer	No.Confederates	0	TRUE
6	412	bunny	89401	1	13567	87	918	bunny	speaker	No.Confederates	0	TRUE
6	412	bunny	84272	1	14289	22	1231	1231	hearer	No.Confederates	0	TRUE
6	412	bunny	85862	1	13567	48	865	bunny	speaker	No.Confederates	0	TRUE
6	412	bunny	81855	1	13567	9	1019	bunny	speaker	No.Confederates	0	TRUE
6	412	bunny	85421	0	15333	85	839	bunny	speaker	No.Confederates	0	TRUE
6	412	bunny	82000	1	14289	24	1251	bunny	speaker	No.Confederates	0	TRUE
6	412	bunny	87732	1	14026	69	887	887	hearer	No.Confederates	0	TRUE
6	412	bunny	90573	0	14026	92	984	1412	hearer	No.Confederates	0	TRUE
6	412	bunny	85013	1	15333	28	858	858	hearer	No.Confederates	0	TRUE
6	412	bunny	85283	1	13567	42	842	bunny	speaker	No.Confederates	0	TRUE
6	412	bunny	85283	1	15333	101	842	842	hearer	No.Confederates	0	TRUE
6	412	bunny	86795	1	13567	57	866	bunny	speaker	No.Confederates	0	TRUE
6	412	bunny	89591	1	15024	26	914	bunny	speaker	No.Confederates	0	TRUE
6	412	bunny	81855	1	14289	100	1019	1019	hearer	No.Confederates	0	TRUE
6	412	bunny	83219	0	14026	28	1297	bunny	speaker	No.Confederates	0	TRUE
6	412	bunny	88845	1	15333	87	830	bunny	speaker	No.Confederates	0	TRUE
6	412	bunny	85013	1	13567	39	858	bunny	speaker	No.Confederates	0	TRUE
6	412	bunny	85421	0	14289	65	839	215	hearer	No.Confederates	0	TRUE
6	412	bunny	89401	1	15024	45	918	918	hearer	No.Confederates	0	TRUE
6	412	bunny	90573	0	13567	111	984	bunny	speaker	No.Confederates	0	TRUE
6	412	bunny	87351	1	13567	63	1257	1257	hearer	No.Confederates	0	TRUE
6	412	bunny	82000	1	14026	84	1251	1251	hearer	No.Confederates	0	TRUE
6	412	bunski	86189	0	14289	61	955	bunski	speaker	No.Confederates	0	FALSE
6	412	bunski	86189	0	13567	52	955	670	hearer	No.Confederates	0	FALSE
6	412	bunste	86411	0	13567	54	1262	bunste	speaker	No.Confederates	0	FALSE
6	412	bunste	86411	0	14289	106	1262	1042	hearer	No.Confederates	0	FALSE
6	412	bunwid	88127	1	14289	93	970	bunwid	speaker	No.Confederates	0	FALSE
6	412	bunwid	88127	1	15024	91	970	970	hearer	No.Confederates	0	FALSE
6	412	buny	81253	0	13567	3	788	buny	speaker	No.Confederates	0	FALSE
6	412	buny	81253	0	14289	112	788	1309	hearer	No.Confederates	0	FALSE
6	412	circle	84692	1	15024	75	1499	circle	speaker	No.Confederates	0	FALSE
6	412	circle	84692	1	14343	50	1499	1499	hearer	No.Confederates	0	FALSE
6	412	claw	90103	1	15333	63	904	claw	speaker	No.Confederates	0	FALSE
6	412	claw	90103	1	14289	103	904	904	hearer	No.Confederates	0	FALSE
6	412	close	87054	1	15333	108	1177	close	speaker	No.Confederates	0	FALSE
6	412	close	87054	1	14343	32	1177	1177	hearer	No.Confederates	0	FALSE
6	412	corner	90036	1	14343	16	389	corner	speaker	No.Confederates	0	FALSE
6	412	corner	90036	1	15024	27	389	389	hearer	No.Confederates	0	FALSE
6	412	couch	89789	0	13567	94	473	couch	speaker	No.Confederates	0	FALSE
6	412	couch	90815	0	15024	55	447	couch	speaker	No.Confederates	0	FALSE
6	412	couch	89789	0	15024	70	473	559	hearer	No.Confederates	0	FALSE
6	412	couch	90815	0	14026	40	447	286	hearer	No.Confederates	0	FALSE
6	412	crab	88585	1	14289	64	666	crab	speaker	No.Confederates	0	TRUE
6	412	crab	88803	1	14343	90	675	675	hearer	No.Confederates	0	TRUE
6	412	crab	88985	1	15333	115	841	841	hearer	No.Confederates	0	TRUE
6	412	crab	89987	1	14343	17	617	617	hearer	No.Confederates	0	TRUE
6	412	crab	88803	1	14289	16	675	crab	speaker	No.Confederates	0	TRUE
6	412	crab	81943	1	14343	100	526	526	hearer	No.Confederates	0	TRUE
6	412	crab	88585	1	15024	113	666	666	hearer	No.Confederates	0	TRUE
6	412	crab	81308	1	14289	5	551	551	hearer	No.Confederates	0	TRUE
6	412	crab	84869	1	14026	66	612	612	hearer	No.Confederates	0	TRUE
6	412	crab	90537	1	14289	67	793	793	hearer	No.Confederates	0	TRUE
6	412	crab	88721	1	14343	92	596	596	hearer	No.Confederates	0	TRUE
6	412	crab	81135	1	13567	1	589	589	hearer	No.Confederates	0	TRUE
6	412	crab	89987	1	15024	14	617	crab	speaker	No.Confederates	0	TRUE
6	412	crab	82227	1	14289	30	532	532	hearer	No.Confederates	0	TRUE
6	412	crab	88721	1	14289	12	596	crab	speaker	No.Confederates	0	TRUE
6	412	crab	81308	1	13567	4	551	crab	speaker	No.Confederates	0	TRUE
6	412	crab	89669	1	15333	59	548	548	hearer	No.Confederates	0	TRUE
6	412	crab	81135	1	14289	6	589	crab	speaker	No.Confederates	0	TRUE
6	412	crab	83925	1	14343	111	681	681	hearer	No.Confederates	0	TRUE
6	412	crab	87872	1	14289	60	600	crab	speaker	No.Confederates	0	TRUE
6	412	crab	90249	1	15024	9	740	crab	speaker	No.Confederates	0	TRUE
6	412	crab	88985	1	14289	32	841	crab	speaker	No.Confederates	0	TRUE
6	412	crab	83264	1	14289	35	687	crab	speaker	No.Confederates	0	TRUE
6	412	crab	90537	1	15024	35	793	crab	speaker	No.Confederates	0	TRUE
6	412	crab	85198	0	14289	95	594	crab	speaker	No.Confederates	0	TRUE
6	412	crab	90703	1	14289	48	763	763	hearer	No.Confederates	0	TRUE
6	412	crab	83264	1	13567	22	687	687	hearer	No.Confederates	0	TRUE
6	412	crab	82227	1	13567	13	532	crab	speaker	No.Confederates	0	TRUE
6	412	crab	81615	1	15333	90	516	crab	speaker	No.Confederates	0	TRUE
6	412	crab	87872	1	15024	7	600	600	hearer	No.Confederates	0	TRUE
6	412	crab	90249	1	14343	49	740	740	hearer	No.Confederates	0	TRUE
6	412	crab	84869	1	14289	84	612	crab	speaker	No.Confederates	0	TRUE
6	412	crab	83925	1	13567	29	681	crab	speaker	No.Confederates	0	TRUE
6	412	crab	85198	0	14026	86	594	780	hearer	No.Confederates	0	TRUE
6	412	crab	81943	1	13567	10	526	crab	speaker	No.Confederates	0	TRUE
6	412	crab	90703	1	15024	81	763	crab	speaker	No.Confederates	0	TRUE
6	412	crab	89669	1	13567	92	548	crab	speaker	No.Confederates	0	TRUE
6	412	crab	81615	1	14343	21	516	516	hearer	No.Confederates	0	TRUE
6	412	dicksq	81221	1	14026	91	1218	dicksq	speaker	No.Confederates	0	FALSE
6	412	dicksq	81790	0	14026	31	1201	dicksq	speaker	No.Confederates	0	FALSE
6	412	dicksq	81221	1	15333	1	1218	1218	hearer	No.Confederates	0	FALSE
6	412	dicksq	81790	0	13567	8	1201	1490	hearer	No.Confederates	0	FALSE
6	412	disksk	84675	0	13567	36	1481	disksk	speaker	No.Confederates	0	FALSE
6	412	disksk	85213	1	13567	41	1424	disksk	speaker	No.Confederates	0	FALSE
6	412	disksk	85213	1	15333	45	1424	1424	hearer	No.Confederates	0	FALSE
6	412	disksk	84675	0	15333	92	1481	370	hearer	No.Confederates	0	FALSE
6	412	disksq	82064	0	13567	11	1326	disksq	speaker	No.Confederates	0	FALSE
6	412	disksq	82491	0	13567	16	1382	disksq	speaker	No.Confederates	0	FALSE
6	412	disksq	82064	0	14343	65	1326	750	hearer	No.Confederates	0	FALSE
6	412	disksq	82491	0	14289	91	1382	200	hearer	No.Confederates	0	FALSE
6	412	doublb	90723	0	15024	43	534	doublb	speaker	No.Confederates	0	FALSE
6	412	doublb	90723	0	14343	43	534	1144	hearer	No.Confederates	0	FALSE
6	412	double	90398	1	15024	86	228	double	speaker	No.Confederates	0	FALSE
6	412	double	90398	1	13567	107	228	228	hearer	No.Confederates	0	FALSE
6	412	down	85677	0	14026	95	1473	down	speaker	No.Confederates	0	FALSE
6	412	down	85677	0	13567	46	1473	153	hearer	No.Confederates	0	FALSE
6	412	flat	83758	1	14343	62	334	flat	speaker	No.Confederates	0	FALSE
6	412	flat	83758	1	13567	27	334	334	hearer	No.Confederates	0	FALSE
6	412	fly	90074	1	15333	105	309	fly	speaker	No.Confederates	0	FALSE
6	412	fly	90826	1	13567	113	257	fly	speaker	No.Confederates	0	FALSE
6	412	fly	82364	1	14026	49	268	fly	speaker	No.Confederates	0	FALSE
6	412	fly	84796	1	15333	64	284	fly	speaker	No.Confederates	0	FALSE
6	412	fly	85795	1	15333	35	303	fly	speaker	No.Confederates	0	FALSE
6	412	fly	88291	1	15333	20	255	fly	speaker	No.Confederates	0	FALSE
6	412	fly	88483	1	15333	70	281	fly	speaker	No.Confederates	0	FALSE
6	412	fly	90831	1	15024	46	286	fly	speaker	No.Confederates	0	FALSE
6	412	fly	90074	1	13567	100	309	309	hearer	No.Confederates	0	FALSE
6	412	fly	82364	1	13567	15	268	268	hearer	No.Confederates	0	FALSE
6	412	fly	84796	1	13567	37	284	284	hearer	No.Confederates	0	FALSE
6	412	fly	88483	1	13567	75	281	281	hearer	No.Confederates	0	FALSE
6	412	fly	85795	1	13567	47	303	303	hearer	No.Confederates	0	FALSE
6	412	fly	88291	1	13567	73	255	255	hearer	No.Confederates	0	FALSE
6	412	fly	90831	1	14289	90	286	286	hearer	No.Confederates	0	FALSE
6	412	fly	90826	1	15024	11	257	257	hearer	No.Confederates	0	FALSE
6	412	flynon	89759	0	14026	109	343	flynon	speaker	No.Confederates	0	FALSE
6	412	flynon	89759	0	14289	50	343	1362	hearer	No.Confederates	0	FALSE
6	412	frog	81609	1	14289	17	703	frog	speaker	No.Confederates	0	FALSE
6	412	frog	89785	1	14343	72	701	frog	speaker	No.Confederates	0	FALSE
6	412	frog	81686	1	14343	25	609	frog	speaker	No.Confederates	0	FALSE
6	412	frog	81768	1	14026	89	643	frog	speaker	No.Confederates	0	FALSE
6	412	frog	89156	1	14343	44	765	frog	speaker	No.Confederates	0	FALSE
6	412	frog	89477	1	14343	1	658	frog	speaker	No.Confederates	0	FALSE
6	412	frog	89647	1	14343	31	684	frog	speaker	No.Confederates	0	FALSE
6	412	frog	90233	0	14026	62	786	frog	speaker	No.Confederates	0	FALSE
6	412	frog	81609	1	14026	3	703	703	hearer	No.Confederates	0	FALSE
6	412	frog	81686	1	15333	14	609	609	hearer	No.Confederates	0	FALSE
6	412	frog	89785	1	15333	50	701	701	hearer	No.Confederates	0	FALSE
6	412	frog	81768	1	15333	103	643	643	hearer	No.Confederates	0	FALSE
6	412	frog	89477	1	14026	101	658	658	hearer	No.Confederates	0	FALSE
6	412	frog	90233	0	13567	103	786	1389	hearer	No.Confederates	0	FALSE
6	412	frog	89156	1	13567	84	765	765	hearer	No.Confederates	0	FALSE
6	412	frog	89647	1	15024	36	684	684	hearer	No.Confederates	0	FALSE
6	412	giant	87445	1	13567	64	773	giant	speaker	No.Confederates	0	FALSE
6	412	giant	87995	1	13567	70	712	giant	speaker	No.Confederates	0	FALSE
6	412	giant	87445	1	14026	110	773	773	hearer	No.Confederates	0	FALSE
6	412	giant	90022	0	13567	99	755	giant	speaker	No.Confederates	0	FALSE
6	412	giant	90022	0	15333	3	755	1257	hearer	No.Confederates	0	FALSE
6	412	giant	87995	1	14026	106	712	712	hearer	No.Confederates	0	FALSE
6	412	head	83615	0	14026	4	27	head	speaker	No.Confederates	0	FALSE
6	412	head	83615	0	14343	73	27	1211	hearer	No.Confederates	0	FALSE
6	412	headdn	90485	1	13567	109	1150	headdn	speaker	No.Confederates	0	FALSE
6	412	headdn	90539	1	13567	110	1161	headdn	speaker	No.Confederates	0	FALSE
6	412	headdn	90539	1	14026	5	1161	1161	hearer	No.Confederates	0	FALSE
6	412	headdn	90485	1	15024	101	1150	1150	hearer	No.Confederates	0	FALSE
6	412	headst	86988	1	13567	59	1438	headst	speaker	No.Confederates	0	FALSE
6	412	headst	89224	0	13567	85	1232	headst	speaker	No.Confederates	0	FALSE
6	412	headst	86988	1	14026	111	1438	1438	hearer	No.Confederates	0	FALSE
6	412	headst	89224	0	15024	100	1232	1142	hearer	No.Confederates	0	FALSE
6	412	heddwn	85066	1	14026	45	1363	heddwn	speaker	No.Confederates	0	FALSE
6	412	heddwn	88930	1	14026	44	1487	heddwn	speaker	No.Confederates	0	FALSE
6	412	heddwn	89228	1	14026	33	1342	heddwn	speaker	No.Confederates	0	FALSE
6	412	heddwn	89840	1	14026	30	1428	heddwn	speaker	No.Confederates	0	FALSE
6	412	heddwn	90108	0	14026	27	1387	heddwn	speaker	No.Confederates	0	FALSE
6	412	heddwn	90477	1	14026	20	1423	heddwn	speaker	No.Confederates	0	FALSE
6	412	heddwn	90775	1	14026	14	1388	heddwn	speaker	No.Confederates	0	FALSE
6	412	heddwn	88930	1	15024	89	1487	1487	hearer	No.Confederates	0	FALSE
6	412	heddwn	90477	1	15333	109	1423	1423	hearer	No.Confederates	0	FALSE
6	412	heddwn	90775	1	15024	84	1388	1388	hearer	No.Confederates	0	FALSE
6	412	heddwn	85066	1	14289	43	1363	1363	hearer	No.Confederates	0	FALSE
6	412	heddwn	89228	1	14343	105	1342	1342	hearer	No.Confederates	0	FALSE
6	412	heddwn	90108	0	13567	101	1387	1181	hearer	No.Confederates	0	FALSE
6	412	heddwn	89840	1	14289	99	1428	1428	hearer	No.Confederates	0	FALSE
6	412	hedstd	87188	1	14026	29	1487	hedstd	speaker	No.Confederates	0	FALSE
6	412	hedstd	87188	1	13567	61	1487	1487	hearer	No.Confederates	0	FALSE
6	412	hedstn	84032	1	14026	81	1430	hedstn	speaker	No.Confederates	0	FALSE
6	412	hedstn	86090	1	14289	41	1463	hedstn	speaker	No.Confederates	0	FALSE
6	412	hedstn	84183	1	14026	85	1364	hedstn	speaker	No.Confederates	0	FALSE
6	412	hedstn	86090	1	13567	51	1463	1463	hearer	No.Confederates	0	FALSE
6	412	hedstn	84032	1	14289	96	1430	1430	hearer	No.Confederates	0	FALSE
6	412	hedstn	84183	1	14289	53	1364	1364	hearer	No.Confederates	0	FALSE
6	412	hiball	90352	1	14343	59	83	hiball	speaker	No.Confederates	0	FALSE
6	412	hiball	90352	1	13567	106	83	83	hearer	No.Confederates	0	FALSE
6	412	higher	81533	1	14343	9	772	higher	speaker	No.Confederates	0	FALSE
6	412	higher	81533	1	15333	100	772	772	hearer	No.Confederates	0	FALSE
6	412	hole	90331	1	15333	9	1355	hole	speaker	No.Confederates	0	FALSE
6	412	hole	85609	1	14343	60	1119	hole	speaker	No.Confederates	0	FALSE
6	412	hole	85757	1	14343	89	1097	hole	speaker	No.Confederates	0	FALSE
6	412	hole	86650	1	14343	22	1042	hole	speaker	No.Confederates	0	FALSE
6	412	hole	87199	1	14343	26	1047	hole	speaker	No.Confederates	0	FALSE
6	412	hole	88223	1	14026	59	1045	hole	speaker	No.Confederates	0	FALSE
6	412	hole	90380	1	15333	56	1310	hole	speaker	No.Confederates	0	FALSE
6	412	hole	87199	1	15333	5	1047	1047	hearer	No.Confederates	0	FALSE
6	412	hole	88223	1	13567	72	1045	1045	hearer	No.Confederates	0	FALSE
6	412	hole	86650	1	14026	60	1042	1042	hearer	No.Confederates	0	FALSE
6	412	hole	90331	1	14026	36	1355	1355	hearer	No.Confederates	0	FALSE
6	412	hole	85609	1	14289	102	1119	1119	hearer	No.Confederates	0	FALSE
6	412	hole	85757	1	14289	73	1097	1097	hearer	No.Confederates	0	FALSE
6	412	hole	90380	1	14026	83	1310	1310	hearer	No.Confederates	0	FALSE
6	412	joined	82176	1	14343	33	1347	joined	speaker	No.Confederates	0	FALSE
6	412	joined	87780	1	14343	24	1271	joined	speaker	No.Confederates	0	FALSE
6	412	joined	87884	1	15333	21	1192	joined	speaker	No.Confederates	0	FALSE
6	412	joined	89827	1	14343	18	1338	joined	speaker	No.Confederates	0	FALSE
6	412	joined	87780	1	15333	77	1271	1271	hearer	No.Confederates	0	FALSE
6	412	joined	89827	1	15333	26	1338	1338	hearer	No.Confederates	0	FALSE
6	412	joined	82176	1	15333	84	1347	1347	hearer	No.Confederates	0	FALSE
6	412	joined	87884	1	14343	64	1192	1192	hearer	No.Confederates	0	FALSE
6	412	jump	82019	1	14026	96	643	jump	speaker	No.Confederates	0	FALSE
6	412	jump	82019	1	15333	25	643	643	hearer	No.Confederates	0	FALSE
6	412	kiss	87839	0	14026	12	1016	kiss	speaker	No.Confederates	0	FALSE
6	412	kiss	87839	0	13567	68	1016	285	hearer	No.Confederates	0	FALSE
6	412	krab	88515	1	14026	10	571	krab	speaker	No.Confederates	0	FALSE
6	412	krab	83768	1	14026	55	823	krab	speaker	No.Confederates	0	FALSE
6	412	krab	87921	1	14026	67	560	krab	speaker	No.Confederates	0	FALSE
6	412	krab	90446	1	14026	18	555	krab	speaker	No.Confederates	0	FALSE
6	412	krab	88515	1	14343	84	571	571	hearer	No.Confederates	0	FALSE
6	412	krab	87921	1	13567	69	560	560	hearer	No.Confederates	0	FALSE
6	412	krab	83768	1	14289	9	823	823	hearer	No.Confederates	0	FALSE
6	412	krab	90446	1	15333	51	555	555	hearer	No.Confederates	0	FALSE
6	412	lean	88613	0	14343	91	1474	lean	speaker	No.Confederates	0	FALSE
6	412	lean	88613	0	14026	82	1474	1190	hearer	No.Confederates	0	FALSE
6	412	lngear	88089	0	14026	22	912	lngear	speaker	No.Confederates	0	FALSE
6	412	lngear	88089	0	13567	71	912	1226	hearer	No.Confederates	0	FALSE
6	412	long	82391	1	14289	113	462	long	speaker	No.Confederates	0	FALSE
6	412	long	82070	0	14289	105	1056	long	speaker	No.Confederates	0	FALSE
6	412	long	82252	1	14289	108	418	long	speaker	No.Confederates	0	FALSE
6	412	long	82391	1	14343	83	462	462	hearer	No.Confederates	0	FALSE
6	412	long	82070	0	15333	12	1056	424	hearer	No.Confederates	0	FALSE
6	412	long	82252	1	14026	93	418	418	hearer	No.Confederates	0	FALSE
6	412	lowzen	88027	1	15333	37	159	lowzen	speaker	No.Confederates	0	FALSE
6	412	lowzen	88027	1	14343	71	159	159	hearer	No.Confederates	0	FALSE
6	412	man	85600	1	13567	45	21	man	speaker	No.Confederates	0	FALSE
6	412	man	83840	0	13567	28	14	man	speaker	No.Confederates	0	FALSE
6	412	man	88391	0	13567	74	30	man	speaker	No.Confederates	0	FALSE
6	412	man	85600	1	14026	11	21	21	hearer	No.Confederates	0	FALSE
6	412	man	88391	0	15333	68	30	627	hearer	No.Confederates	0	FALSE
6	412	man	83840	0	14343	23	14	668	hearer	No.Confederates	0	FALSE
6	412	monkey	83004	0	14289	66	936	monkey	speaker	No.Confederates	0	FALSE
6	412	monkey	83004	0	15333	2	936	1253	hearer	No.Confederates	0	FALSE
6	412	narrow	89055	1	14343	12	28	narrow	speaker	No.Confederates	0	FALSE
6	412	narrow	89055	1	13567	83	28	28	hearer	No.Confederates	0	FALSE
6	412	necks	90310	1	14343	55	1323	necks	speaker	No.Confederates	0	FALSE
6	412	necks	90310	1	13567	105	1323	1323	hearer	No.Confederates	0	FALSE
6	412	noleg	83900	1	14026	13	347	noleg	speaker	No.Confederates	0	FALSE
6	412	noleg	83900	1	14289	23	347	347	hearer	No.Confederates	0	FALSE
6	412	octo	89953	0	14026	72	876	octo	speaker	No.Confederates	0	FALSE
6	412	octo	89953	0	14289	44	876	530	hearer	No.Confederates	0	FALSE
6	412	one	85136	1	15024	72	1148	one	speaker	No.Confederates	0	FALSE
6	412	one	85029	0	15024	83	1204	one	speaker	No.Confederates	0	FALSE
6	412	one	85029	0	14343	4	1204	640	hearer	No.Confederates	0	FALSE
6	412	one	85136	1	14343	87	1148	1148	hearer	No.Confederates	0	FALSE
6	412	open	81132	0	15333	38	432	open	speaker	No.Confederates	0	FALSE
6	412	open	88406	0	14343	82	313	open	speaker	No.Confederates	0	FALSE
6	412	open	88860	1	14343	106	883	open	speaker	No.Confederates	0	FALSE
6	412	open	81132	0	14026	73	432	1371	hearer	No.Confederates	0	FALSE
6	412	open	88406	0	14026	78	313	7	hearer	No.Confederates	0	FALSE
6	412	open	88860	1	14289	77	883	883	hearer	No.Confederates	0	FALSE
6	412	pinch	81301	1	15333	40	1033	pinch	speaker	No.Confederates	0	FALSE
6	412	pinch	81301	1	14026	74	1033	1033	hearer	No.Confederates	0	FALSE
6	412	plan	81378	0	14289	78	388	plan	speaker	No.Confederates	0	FALSE
6	412	plan	81378	0	14026	32	388	247	hearer	No.Confederates	0	FALSE
6	412	pray	87404	0	15333	114	396	pray	speaker	No.Confederates	0	FALSE
6	412	pray	87404	0	14343	79	396	1083	hearer	No.Confederates	0	FALSE
6	412	raised	83374	1	14343	93	884	raised	speaker	No.Confederates	0	FALSE
6	412	raised	82943	1	14343	66	867	raised	speaker	No.Confederates	0	FALSE
6	412	raised	83531	1	14343	38	900	raised	speaker	No.Confederates	0	FALSE
6	412	raised	86250	0	14343	15	866	raised	speaker	No.Confederates	0	FALSE
6	412	raised	87632	1	14343	85	871	raised	speaker	No.Confederates	0	FALSE
6	412	raised	90456	1	14343	8	738	raised	speaker	No.Confederates	0	FALSE
6	412	raised	83531	1	13567	25	900	900	hearer	No.Confederates	0	FALSE
6	412	raised	83374	1	14289	20	884	884	hearer	No.Confederates	0	FALSE
6	412	raised	87632	1	15333	52	871	871	hearer	No.Confederates	0	FALSE
6	412	raised	82943	1	13567	20	867	867	hearer	No.Confederates	0	FALSE
6	412	raised	86250	0	14026	2	866	613	hearer	No.Confederates	0	FALSE
6	412	raised	90456	1	15024	57	738	738	hearer	No.Confederates	0	FALSE
6	412	seat	83316	1	14343	99	574	seat	speaker	No.Confederates	0	FALSE
6	412	seat	83316	1	14026	7	574	574	hearer	No.Confederates	0	FALSE
6	412	shocra	84660	1	14289	92	646	shocra	speaker	No.Confederates	0	FALSE
6	412	shocra	84660	1	14026	39	646	646	hearer	No.Confederates	0	FALSE
6	412	shorcr	88356	1	14289	85	659	shorcr	speaker	No.Confederates	0	FALSE
6	412	shorcr	88356	1	15024	50	659	659	hearer	No.Confederates	0	FALSE
6	412	sit	84014	0	13567	30	138	sit	speaker	No.Confederates	0	FALSE
6	412	sit	86678	1	13567	56	143	sit	speaker	No.Confederates	0	FALSE
6	412	sit	89452	0	13567	88	72	sit	speaker	No.Confederates	0	FALSE
6	412	sit	82145	1	14026	41	185	sit	speaker	No.Confederates	0	FALSE
6	412	sit	82302	1	13567	14	187	sit	speaker	No.Confederates	0	FALSE
6	412	sit	83083	0	14026	1	127	sit	speaker	No.Confederates	0	FALSE
6	412	sit	83438	1	13567	24	636	sit	speaker	No.Confederates	0	FALSE
6	412	sit	87663	1	13567	66	79	sit	speaker	No.Confederates	0	FALSE
6	412	sit	88556	1	13567	76	63	sit	speaker	No.Confederates	0	FALSE
6	412	sit	89500	1	13567	89	149	sit	speaker	No.Confederates	0	FALSE
6	412	sit	89877	1	13567	96	137	sit	speaker	No.Confederates	0	FALSE
6	412	sit	84014	0	14343	34	138	487	hearer	No.Confederates	0	FALSE
6	412	sit	89500	1	15024	96	149	149	hearer	No.Confederates	0	FALSE
6	412	sit	89452	0	15024	102	72	447	hearer	No.Confederates	0	FALSE
6	412	sit	89877	1	15024	48	137	137	hearer	No.Confederates	0	FALSE
6	412	sit	82145	1	13567	12	185	185	hearer	No.Confederates	0	FALSE
6	412	sit	83083	0	14343	76	127	580	hearer	No.Confederates	0	FALSE
6	412	sit	86678	1	14289	18	143	143	hearer	No.Confederates	0	FALSE
6	412	sit	87663	1	14026	100	79	79	hearer	No.Confederates	0	FALSE
6	412	sit	82302	1	15333	111	187	187	hearer	No.Confederates	0	FALSE
6	412	sit	88556	1	15333	23	63	63	hearer	No.Confederates	0	FALSE
6	412	sit	83438	1	15333	43	636	636	hearer	No.Confederates	0	FALSE
6	412	skbunn	89126	0	14289	21	1021	skbunn	speaker	No.Confederates	0	FALSE
6	412	skbunn	89126	0	15333	88	1021	856	hearer	No.Confederates	0	FALSE
6	412	skinny	82828	0	14289	79	821	skinny	speaker	No.Confederates	0	FALSE
6	412	skinny	82828	0	14343	37	821	1414	hearer	No.Confederates	0	FALSE
6	412	smhole	90807	0	14289	101	1282	smhole	speaker	No.Confederates	0	FALSE
6	412	smhole	90807	0	15024	79	1282	1004	hearer	No.Confederates	0	FALSE
6	412	spread	88295	0	14343	10	300	spread	speaker	No.Confederates	0	FALSE
6	412	spread	85978	0	14343	81	835	spread	speaker	No.Confederates	0	FALSE
6	412	spread	88295	0	14026	76	300	115	hearer	No.Confederates	0	FALSE
6	412	spread	85978	0	14289	86	835	1479	hearer	No.Confederates	0	FALSE
6	412	squat	87958	1	15333	16	644	squat	speaker	No.Confederates	0	FALSE
6	412	squat	89540	1	15333	33	621	squat	speaker	No.Confederates	0	FALSE
6	412	squat	88979	0	13567	82	732	squat	speaker	No.Confederates	0	FALSE
6	412	squat	82817	1	14343	28	634	squat	speaker	No.Confederates	0	FALSE
6	412	squat	84108	0	14343	70	599	squat	speaker	No.Confederates	0	FALSE
6	412	squat	84209	1	15333	15	538	squat	speaker	No.Confederates	0	FALSE
6	412	squat	84379	1	15333	10	647	squat	speaker	No.Confederates	0	FALSE
6	412	squat	84928	0	15333	29	704	squat	speaker	No.Confederates	0	FALSE
6	412	squat	86015	1	15333	79	747	squat	speaker	No.Confederates	0	FALSE
6	412	squat	86759	0	14343	95	573	squat	speaker	No.Confederates	0	FALSE
6	412	squat	87076	1	14026	25	690	squat	speaker	No.Confederates	0	FALSE
6	412	squat	88933	0	15333	81	725	squat	speaker	No.Confederates	0	FALSE
6	412	squat	89067	1	15333	65	603	squat	speaker	No.Confederates	0	FALSE
6	412	squat	89377	1	15333	54	687	squat	speaker	No.Confederates	0	FALSE
6	412	squat	89535	1	13567	90	664	squat	speaker	No.Confederates	0	FALSE
6	412	squat	90279	0	13567	104	8	squat	speaker	No.Confederates	0	FALSE
6	412	squat	90517	1	15333	34	637	squat	speaker	No.Confederates	0	FALSE
6	412	squat	87958	1	14343	68	644	644	hearer	No.Confederates	0	FALSE
6	412	squat	89377	1	14289	109	687	687	hearer	No.Confederates	0	FALSE
6	412	squat	82817	1	15333	30	634	634	hearer	No.Confederates	0	FALSE
6	412	squat	84108	0	13567	31	599	1483	hearer	No.Confederates	0	FALSE
6	412	squat	84209	1	14343	27	538	538	hearer	No.Confederates	0	FALSE
6	412	squat	84379	1	14343	30	647	647	hearer	No.Confederates	0	FALSE
6	412	squat	84928	0	13567	38	704	1371	hearer	No.Confederates	0	FALSE
6	412	squat	86015	1	13567	50	747	747	hearer	No.Confederates	0	FALSE
6	412	squat	87076	1	13567	60	690	690	hearer	No.Confederates	0	FALSE
6	412	squat	89540	1	15024	20	621	621	hearer	No.Confederates	0	FALSE
6	412	squat	90279	0	14343	98	8	104	hearer	No.Confederates	0	FALSE
6	412	squat	90517	1	15024	37	637	637	hearer	No.Confederates	0	FALSE
6	412	squat	86759	0	14026	87	573	700	hearer	No.Confederates	0	FALSE
6	412	squat	89535	1	14343	103	664	664	hearer	No.Confederates	0	FALSE
6	412	squat	88979	0	14343	61	732	648	hearer	No.Confederates	0	FALSE
6	412	squat	88933	0	13567	81	725	210	hearer	No.Confederates	0	FALSE
6	412	squat	89067	1	14289	19	603	603	hearer	No.Confederates	0	FALSE
6	412	talclo	86094	0	15024	64	1010	talclo	speaker	No.Confederates	0	FALSE
6	412	talclo	86094	0	14343	46	1010	661	hearer	No.Confederates	0	FALSE
6	412	talcra	88464	1	15024	19	782	talcra	speaker	No.Confederates	0	FALSE
6	412	talcra	88998	0	15024	29	786	talcra	speaker	No.Confederates	0	FALSE
6	412	talcra	88464	1	14289	110	782	782	hearer	No.Confederates	0	FALSE
6	412	talcra	88998	0	14026	43	786	937	hearer	No.Confederates	0	FALSE
6	412	tall	86878	1	14343	102	1179	1179	hearer	No.Confederates	0	TRUE
6	412	tall	87940	1	14289	83	905	tall	speaker	No.Confederates	0	TRUE
6	412	tall	81472	1	14026	112	10	10	hearer	No.Confederates	0	TRUE
6	412	tall	90361	1	14289	38	1263	tall	speaker	No.Confederates	0	TRUE
6	412	tall	89834	1	13567	95	1370	1370	hearer	No.Confederates	0	TRUE
6	412	tall	89941	1	14343	5	1206	tall	speaker	No.Confederates	0	TRUE
6	412	tall	84403	1	13567	34	1026	1026	hearer	No.Confederates	0	TRUE
6	412	tall	89834	1	15024	18	1370	tall	speaker	No.Confederates	0	TRUE
6	412	tall	89941	1	15024	107	1206	1206	hearer	No.Confederates	0	TRUE
6	412	tall	84825	1	14343	108	1171	1171	hearer	No.Confederates	0	TRUE
6	412	tall	84403	1	15024	112	1026	tall	speaker	No.Confederates	0	TRUE
6	412	tall	86062	1	14026	71	1204	tall	speaker	No.Confederates	0	TRUE
6	412	tall	85724	1	15333	72	1182	1182	hearer	No.Confederates	0	TRUE
6	412	tall	90652	0	14026	107	1172	965	hearer	No.Confederates	0	TRUE
6	412	tall	81472	1	14289	55	10	tall	speaker	No.Confederates	0	TRUE
6	412	tall	90652	0	15024	5	1172	tall	speaker	No.Confederates	0	TRUE
6	412	tall	90582	1	15024	99	1210	tall	speaker	No.Confederates	0	TRUE
6	412	tall	84949	1	14026	50	881	tall	speaker	No.Confederates	0	TRUE
6	412	tall	84949	1	14289	47	881	881	hearer	No.Confederates	0	TRUE
6	412	tall	86172	1	15333	67	22	tall	speaker	No.Confederates	0	TRUE
6	412	tall	90798	1	14026	105	1048	1048	hearer	No.Confederates	0	TRUE
6	412	tall	86062	1	15333	61	1204	1204	hearer	No.Confederates	0	TRUE
6	412	tall	90582	1	14343	63	1210	1210	hearer	No.Confederates	0	TRUE
6	412	tall	84776	1	14026	21	884	884	hearer	No.Confederates	0	TRUE
6	412	tall	86172	1	14026	65	22	22	hearer	No.Confederates	0	TRUE
6	412	tall	90798	1	15024	40	1048	tall	speaker	No.Confederates	0	TRUE
6	412	tall	84825	1	15024	6	1171	tall	speaker	No.Confederates	0	TRUE
6	412	tall	90361	1	15024	68	1263	1263	hearer	No.Confederates	0	TRUE
6	412	tall	86878	1	15333	46	1179	tall	speaker	No.Confederates	0	TRUE
6	412	tall	84776	1	14289	89	884	tall	speaker	No.Confederates	0	TRUE
6	412	tall	85724	1	15024	42	1182	tall	speaker	No.Confederates	0	TRUE
6	412	tall	87940	1	15024	90	905	905	hearer	No.Confederates	0	TRUE
6	412	talles	87561	1	14026	98	1161	talles	speaker	No.Confederates	0	FALSE
6	412	talles	88257	1	14289	3	1035	talles	speaker	No.Confederates	0	FALSE
6	412	talles	87561	1	13567	65	1161	1161	hearer	No.Confederates	0	FALSE
6	412	talles	88257	1	15024	69	1035	1035	hearer	No.Confederates	0	FALSE
6	412	tallki	89681	0	14289	71	1185	tallki	speaker	No.Confederates	0	FALSE
6	412	tallki	89681	0	14026	58	1185	907	hearer	No.Confederates	0	FALSE
6	412	talski	89543	0	14289	58	1320	talski	speaker	No.Confederates	0	FALSE
6	412	talski	88009	1	14289	70	1038	talski	speaker	No.Confederates	0	FALSE
6	412	talski	88009	1	15024	49	1038	1038	hearer	No.Confederates	0	FALSE
6	412	talski	89543	0	14026	70	1320	11	hearer	No.Confederates	0	FALSE
6	412	talwid	84542	1	14289	62	901	talwid	speaker	No.Confederates	0	FALSE
6	412	talwid	84542	1	14026	63	901	901	hearer	No.Confederates	0	FALSE
6	412	thre	81661	0	14026	99	1163	thre	speaker	No.Confederates	0	FALSE
6	412	thre	81661	0	14289	31	1163	299	hearer	No.Confederates	0	FALSE
6	412	tong	90407	0	15333	93	1416	tong	speaker	No.Confederates	0	FALSE
6	412	tong	90407	0	14026	57	1416	1228	hearer	No.Confederates	0	FALSE
6	412	tongs	84313	0	15333	47	910	tongs	speaker	No.Confederates	0	FALSE
6	412	tongs	83109	0	15333	58	909	tongs	speaker	No.Confederates	0	FALSE
6	412	tongs	83546	1	15333	19	908	tongs	speaker	No.Confederates	0	FALSE
6	412	tongs	84573	1	15333	104	974	tongs	speaker	No.Confederates	0	FALSE
6	412	tongs	83546	1	14289	25	908	908	hearer	No.Confederates	0	FALSE
6	412	tongs	84313	0	14343	48	910	1005	hearer	No.Confederates	0	FALSE
6	412	tongs	84573	1	14343	40	974	974	hearer	No.Confederates	0	FALSE
6	412	tongs	83109	0	13567	21	909	1283	hearer	No.Confederates	0	FALSE
6	412	touch	81452	1	14343	74	994	touch	speaker	No.Confederates	0	FALSE
6	412	touch	82585	1	15333	44	1012	touch	speaker	No.Confederates	0	FALSE
6	412	touch	83340	1	15333	17	1032	touch	speaker	No.Confederates	0	FALSE
6	412	touch	85119	1	13567	40	1069	touch	speaker	No.Confederates	0	FALSE
6	412	touch	85949	1	13567	49	1004	touch	speaker	No.Confederates	0	FALSE
6	412	touch	85119	1	15333	48	1069	1069	hearer	No.Confederates	0	FALSE
6	412	touch	82585	1	13567	17	1012	1012	hearer	No.Confederates	0	FALSE
6	412	touch	81452	1	15333	71	994	994	hearer	No.Confederates	0	FALSE
6	412	touch	83340	1	13567	23	1032	1032	hearer	No.Confederates	0	FALSE
6	412	touch	85949	1	15333	69	1004	1004	hearer	No.Confederates	0	FALSE
6	412	twohol	89484	1	14289	28	238	twohol	speaker	No.Confederates	0	FALSE
6	412	twohol	89484	1	15333	32	238	238	hearer	No.Confederates	0	FALSE
6	412	under	84444	0	15333	91	1439	under	speaker	No.Confederates	0	FALSE
6	412	under	82419	1	15333	6	1488	under	speaker	No.Confederates	0	FALSE
6	412	under	84444	0	14343	11	1439	223	hearer	No.Confederates	0	FALSE
6	412	under	82419	1	14026	94	1488	1488	hearer	No.Confederates	0	FALSE
6	412	undero	89383	0	14026	97	1403	undero	speaker	No.Confederates	0	FALSE
6	412	undero	89383	0	14343	47	1403	193	hearer	No.Confederates	0	FALSE
6	412	updown	87717	1	14289	27	1403	updown	speaker	No.Confederates	0	FALSE
6	412	updown	87717	1	15024	105	1403	1403	hearer	No.Confederates	0	FALSE
6	412	upside	82508	0	14289	87	1458	upside	speaker	No.Confederates	0	FALSE
6	412	upside	82508	0	14343	3	1458	1139	hearer	No.Confederates	0	FALSE
6	412	upsidt	87172	1	14289	45	1367	upsidt	speaker	No.Confederates	0	FALSE
6	412	upsidt	87172	1	15024	108	1367	1367	hearer	No.Confederates	0	FALSE
6	412	vajj	82617	1	14289	37	1124	vajj	speaker	No.Confederates	0	FALSE
6	412	vajj	82617	1	14026	6	1124	1124	hearer	No.Confederates	0	FALSE
6	412	white	88129	0	14343	35	1293	white	speaker	No.Confederates	0	FALSE
6	412	white	88129	0	15333	110	1293	100	hearer	No.Confederates	0	FALSE
6	412	widben	89342	1	15024	78	438	widben	speaker	No.Confederates	0	FALSE
6	412	widben	89342	1	13567	86	438	438	hearer	No.Confederates	0	FALSE
6	412	wide	81364	1	14343	110	507	wide	speaker	No.Confederates	0	FALSE
6	412	wide	82670	0	14343	109	133	wide	speaker	No.Confederates	0	FALSE
6	412	wide	81364	1	15333	94	507	507	hearer	No.Confederates	0	FALSE
6	412	wide	82670	0	13567	18	133	683	hearer	No.Confederates	0	FALSE
6	412	widear	86309	1	14289	97	790	widear	speaker	No.Confederates	0	FALSE
6	412	widear	86309	1	13567	53	790	790	hearer	No.Confederates	0	FALSE
6	412	widefl	89097	1	14026	61	463	widefl	speaker	No.Confederates	0	FALSE
6	412	widefl	89097	1	15024	2	463	463	hearer	No.Confederates	0	FALSE
6	412	wider	84216	0	15024	25	655	wider	speaker	No.Confederates	0	FALSE
6	412	wider	84216	0	13567	32	655	785	hearer	No.Confederates	0	FALSE
6	412	widest	87275	1	14026	102	506	widest	speaker	No.Confederates	0	FALSE
6	412	widest	90283	1	14026	35	390	widest	speaker	No.Confederates	0	FALSE
6	412	widest	90283	1	15024	111	390	390	hearer	No.Confederates	0	FALSE
6	412	widest	87275	1	13567	62	506	506	hearer	No.Confederates	0	FALSE
6	412	widwal	90205	0	14289	74	1258	widwal	speaker	No.Confederates	0	FALSE
6	412	widwal	90205	0	15333	97	1258	226	hearer	No.Confederates	0	FALSE
6	412	wings	85363	1	14343	107	267	wings	speaker	No.Confederates	0	FALSE
6	412	wings	86434	1	14343	36	259	wings	speaker	No.Confederates	0	FALSE
6	412	wings	86434	1	14026	68	259	259	hearer	No.Confederates	0	FALSE
6	412	wings	85363	1	14026	103	267	267	hearer	No.Confederates	0	FALSE
6	412	xnobal	86769	1	15024	23	887	xnobal	speaker	No.Confederates	0	FALSE
6	412	xnobal	86886	1	15024	73	820	xnobal	speaker	No.Confederates	0	FALSE
6	412	xnobal	86886	1	14289	36	820	820	hearer	No.Confederates	0	FALSE
6	412	xnobal	86769	1	15333	113	887	887	hearer	No.Confederates	0	FALSE
6	412	xo	86541	0	15333	73	1402	xo	speaker	No.Confederates	0	FALSE
6	412	xo	86541	0	15024	61	1402	182	hearer	No.Confederates	0	FALSE
6	412	xtal	86675	1	15024	98	707	xtal	speaker	No.Confederates	0	FALSE
6	412	xtal	86675	1	15333	27	707	707	hearer	No.Confederates	0	FALSE
6	412	yoga	81765	1	14289	111	34	yoga	speaker	No.Confederates	0	FALSE
6	412	yoga	81765	1	14343	67	34	34	hearer	No.Confederates	0	FALSE
6	412	zen	85354	1	14289	14	72	zen	speaker	No.Confederates	0	TRUE
6	412	zen	86254	1	15333	99	232	zen	speaker	No.Confederates	0	TRUE
6	412	zen	82319	1	14343	97	219	219	hearer	No.Confederates	0	TRUE
6	412	zen	90514	1	14026	16	58	58	hearer	No.Confederates	0	TRUE
6	412	zen	83677	1	14289	80	226	226	hearer	No.Confederates	0	TRUE
6	412	zen	90150	1	14289	75	2	zen	speaker	No.Confederates	0	TRUE
6	412	zen	90187	1	14289	10	55	55	hearer	No.Confederates	0	TRUE
6	412	zen	89248	1	14289	13	68	68	hearer	No.Confederates	0	TRUE
6	412	zen	90300	0	15333	80	62	191	hearer	No.Confederates	0	TRUE
6	412	zen	89248	1	15333	22	68	zen	speaker	No.Confederates	0	TRUE
6	412	zen	89427	1	14289	39	93	zen	speaker	No.Confederates	0	TRUE
6	412	zen	86408	1	15333	95	190	zen	speaker	No.Confederates	0	TRUE
6	412	zen	81909	1	15333	78	166	zen	speaker	No.Confederates	0	TRUE
6	412	zen	82319	1	15333	53	219	zen	speaker	No.Confederates	0	TRUE
6	412	zen	81909	1	14026	8	166	166	hearer	No.Confederates	0	TRUE
6	412	zen	90187	1	15333	66	55	zen	speaker	No.Confederates	0	TRUE
6	412	zen	90300	0	14289	7	62	zen	speaker	No.Confederates	0	TRUE
6	412	zen	86254	1	15024	87	232	232	hearer	No.Confederates	0	TRUE
6	412	zen	83677	1	15333	75	226	zen	speaker	No.Confederates	0	TRUE
6	412	zen	89427	1	15333	102	93	93	hearer	No.Confederates	0	TRUE
6	412	zen	85569	1	15333	42	172	172	hearer	No.Confederates	0	TRUE
6	412	zen	85569	1	14289	8	172	zen	speaker	No.Confederates	0	TRUE
6	412	zen	85354	1	15333	7	72	72	hearer	No.Confederates	0	TRUE
6	412	zen	90150	1	15333	31	2	2	hearer	No.Confederates	0	TRUE
6	412	zen	90514	1	14289	42	58	zen	speaker	No.Confederates	0	TRUE
6	412	zen	86408	1	15024	94	190	190	hearer	No.Confederates	0	TRUE
6	412	zenwid	86565	1	14289	82	125	zenwid	speaker	No.Confederates	0	FALSE
6	412	zenwid	86565	1	13567	55	125	125	hearer	No.Confederates	0	FALSE
6	413	above	81061	0	14656	10	1223	above	speaker	No.Confederates	0	FALSE
6	413	above	81061	0	15789	3	1223	286	hearer	No.Confederates	0	FALSE
6	413	arms	84122	1	15789	40	601	arms	speaker	No.Confederates	0	FALSE
6	413	arms	84122	1	14656	24	601	601	hearer	No.Confederates	0	FALSE
6	413	backs	81495	1	13513	37	1254	backs	speaker	No.Confederates	0	FALSE
6	413	backs	84614	1	13513	103	1251	backs	speaker	No.Confederates	0	FALSE
6	413	backs	85546	0	13513	72	1275	backs	speaker	No.Confederates	0	FALSE
6	413	backs	81495	1	14192	7	1254	1254	hearer	No.Confederates	0	FALSE
6	413	backs	85546	0	13534	34	1275	984	hearer	No.Confederates	0	FALSE
6	413	backs	84614	1	14656	84	1251	1251	hearer	No.Confederates	0	FALSE
6	413	backto	83428	0	14192	13	1204	backto	speaker	No.Confederates	0	FALSE
6	413	backto	83428	0	13534	95	1204	1366	hearer	No.Confederates	0	FALSE
6	413	ball	86668	1	15789	67	1414	ball	speaker	No.Confederates	0	FALSE
6	413	ball	86984	0	15789	71	1311	ball	speaker	No.Confederates	0	FALSE
6	413	ball	81391	1	13513	18	1490	ball	speaker	No.Confederates	0	FALSE
6	413	ball	81421	1	14656	91	290	ball	speaker	No.Confederates	0	FALSE
6	413	ball	81513	1	14656	1	289	ball	speaker	No.Confederates	0	FALSE
6	413	ball	82199	1	13534	55	15	ball	speaker	No.Confederates	0	FALSE
6	413	ball	87477	1	13534	60	303	ball	speaker	No.Confederates	0	FALSE
6	413	ball	89154	1	14656	88	1405	ball	speaker	No.Confederates	0	FALSE
6	413	ball	81513	1	15789	10	289	289	hearer	No.Confederates	0	FALSE
6	413	ball	86668	1	14656	30	1414	1414	hearer	No.Confederates	0	FALSE
6	413	ball	86984	0	15859	40	1311	781	hearer	No.Confederates	0	FALSE
6	413	ball	87477	1	13513	63	303	303	hearer	No.Confederates	0	FALSE
6	413	ball	89154	1	13513	56	1405	1405	hearer	No.Confederates	0	FALSE
6	413	ball	82199	1	15859	32	15	15	hearer	No.Confederates	0	FALSE
6	413	ball	81391	1	14192	63	1490	1490	hearer	No.Confederates	0	FALSE
6	413	ball	81421	1	13534	43	290	290	hearer	No.Confederates	0	FALSE
6	413	ballow	83547	1	14656	78	1474	ballow	speaker	No.Confederates	0	FALSE
6	413	ballow	83547	1	13513	94	1474	1474	hearer	No.Confederates	0	FALSE
6	413	ballto	87357	0	14656	101	172	ballto	speaker	No.Confederates	0	FALSE
6	413	ballto	87357	0	15859	30	172	54	hearer	No.Confederates	0	FALSE
6	413	bend	81340	1	14192	29	1349	bend	speaker	No.Confederates	0	FALSE
6	413	bend	81340	1	13513	5	1349	1349	hearer	No.Confederates	0	FALSE
6	413	bendy	81136	0	14192	2	410	bendy	speaker	No.Confederates	0	FALSE
6	413	bendy	81136	0	13513	93	410	240	hearer	No.Confederates	0	FALSE
6	413	bfly	86097	0	15789	61	306	bfly	speaker	No.Confederates	0	FALSE
6	413	bfly	82814	1	14656	20	263	bfly	speaker	No.Confederates	0	FALSE
6	413	bfly	83064	0	14656	105	353	bfly	speaker	No.Confederates	0	FALSE
6	413	bfly	84318	1	14656	46	273	bfly	speaker	No.Confederates	0	FALSE
6	413	bfly	89661	1	14656	56	253	bfly	speaker	No.Confederates	0	FALSE
6	413	bfly	82814	1	15859	88	263	263	hearer	No.Confederates	0	FALSE
6	413	bfly	86097	0	13513	36	306	1404	hearer	No.Confederates	0	FALSE
6	413	bfly	83064	0	13513	88	353	1257	hearer	No.Confederates	0	FALSE
6	413	bfly	84318	1	15789	42	273	273	hearer	No.Confederates	0	FALSE
6	413	bfly	89661	1	15859	65	253	253	hearer	No.Confederates	0	FALSE
6	413	bktobk	85321	1	15789	54	1381	bktobk	speaker	No.Confederates	0	FALSE
6	413	bktobk	85321	1	15859	18	1381	1381	hearer	No.Confederates	0	FALSE
6	413	book	84188	1	13513	35	252	book	speaker	No.Confederates	0	FALSE
6	413	book	86735	1	14192	36	301	book	speaker	No.Confederates	0	FALSE
6	413	book	81023	1	13513	77	333	book	speaker	No.Confederates	0	FALSE
6	413	book	83093	1	14192	70	60	book	speaker	No.Confederates	0	FALSE
6	413	book	85793	1	15859	17	307	book	speaker	No.Confederates	0	FALSE
6	413	book	85890	1	15859	45	364	book	speaker	No.Confederates	0	FALSE
6	413	book	87934	1	13513	24	234	book	speaker	No.Confederates	0	FALSE
6	413	book	89740	1	14192	103	299	book	speaker	No.Confederates	0	FALSE
6	413	book	83093	1	13534	81	60	60	hearer	No.Confederates	0	FALSE
6	413	book	85793	1	15789	58	307	307	hearer	No.Confederates	0	FALSE
6	413	book	86735	1	15859	11	301	301	hearer	No.Confederates	0	FALSE
6	413	book	81023	1	14192	72	333	333	hearer	No.Confederates	0	FALSE
6	413	book	85890	1	15789	59	364	364	hearer	No.Confederates	0	FALSE
6	413	book	89740	1	15859	53	299	299	hearer	No.Confederates	0	FALSE
6	413	book	84188	1	15859	59	252	252	hearer	No.Confederates	0	FALSE
6	413	book	87934	1	15789	81	234	234	hearer	No.Confederates	0	FALSE
6	413	boots	83230	0	13513	83	88	boots	speaker	No.Confederates	0	FALSE
6	413	boots	83230	0	14656	39	88	463	hearer	No.Confederates	0	FALSE
6	413	butter	83349	1	15859	55	260	butter	speaker	No.Confederates	0	FALSE
6	413	butter	86328	0	14192	78	313	butter	speaker	No.Confederates	0	FALSE
6	413	butter	83349	1	15789	33	260	260	hearer	No.Confederates	0	FALSE
6	413	butter	86328	0	13534	103	313	454	hearer	No.Confederates	0	FALSE
6	413	car	81113	1	13534	61	417	car	speaker	No.Confederates	0	FALSE
6	413	car	81113	1	15859	92	417	417	hearer	No.Confederates	0	FALSE
6	413	catch	81604	0	15789	12	76	catch	speaker	No.Confederates	0	FALSE
6	413	catch	81604	0	14656	100	76	1305	hearer	No.Confederates	0	FALSE
6	413	cheer	81821	1	14192	38	716	cheer	speaker	No.Confederates	0	FALSE
6	413	cheer	85295	0	13513	20	835	cheer	speaker	No.Confederates	0	FALSE
6	413	cheer	89239	1	13513	52	795	cheer	speaker	No.Confederates	0	FALSE
6	413	cheer	89239	1	13534	54	795	795	hearer	No.Confederates	0	FALSE
6	413	cheer	85295	0	13534	11	835	596	hearer	No.Confederates	0	FALSE
6	413	cheer	81821	1	13513	12	716	716	hearer	No.Confederates	0	FALSE
6	413	chomp	84456	1	14656	70	1421	chomp	speaker	No.Confederates	0	FALSE
6	413	chomp	82120	1	14656	74	1403	chomp	speaker	No.Confederates	0	FALSE
6	413	chomp	84456	1	13513	39	1421	1421	hearer	No.Confederates	0	FALSE
6	413	chomp	82120	1	14192	79	1403	1403	hearer	No.Confederates	0	FALSE
6	413	clise	85215	0	14192	106	1032	clise	speaker	No.Confederates	0	FALSE
6	413	clise	85215	0	14656	13	1032	4	hearer	No.Confederates	0	FALSE
6	413	closer	85589	0	14192	28	968	closer	speaker	No.Confederates	0	FALSE
6	413	closer	85589	0	14656	9	968	835	hearer	No.Confederates	0	FALSE
6	413	couch	82459	1	15859	23	300	couch	speaker	No.Confederates	0	TRUE
6	413	couch	83247	1	13534	78	557	couch	speaker	No.Confederates	0	TRUE
6	413	couch	86912	1	14656	85	487	487	hearer	No.Confederates	0	TRUE
6	413	couch	81596	1	13534	89	442	442	hearer	No.Confederates	0	TRUE
6	413	couch	83247	1	14192	49	557	557	hearer	No.Confederates	0	TRUE
6	413	couch	88398	1	13513	101	535	535	hearer	No.Confederates	0	TRUE
6	413	couch	89027	1	15789	94	492	492	hearer	No.Confederates	0	TRUE
6	413	couch	81683	1	15789	13	477	couch	speaker	No.Confederates	0	TRUE
6	413	couch	81596	1	15859	95	442	couch	speaker	No.Confederates	0	TRUE
6	413	couch	82051	1	14192	33	473	couch	speaker	No.Confederates	0	TRUE
6	413	couch	88398	1	15859	31	535	couch	speaker	No.Confederates	0	TRUE
6	413	couch	89027	1	13534	45	492	couch	speaker	No.Confederates	0	TRUE
6	413	couch	86912	1	14192	99	487	couch	speaker	No.Confederates	0	TRUE
6	413	couch	81722	1	13534	4	437	437	hearer	No.Confederates	0	TRUE
6	413	couch	81683	1	14656	82	477	477	hearer	No.Confederates	0	TRUE
6	413	couch	84670	1	15789	46	401	couch	speaker	No.Confederates	0	TRUE
6	413	couch	82051	1	14656	60	473	473	hearer	No.Confederates	0	TRUE
6	413	couch	86916	1	15789	70	493	couch	speaker	No.Confederates	0	TRUE
6	413	couch	84600	1	13534	25	394	couch	speaker	No.Confederates	0	TRUE
6	413	couch	84979	0	14656	4	362	576	hearer	No.Confederates	0	TRUE
6	413	couch	87774	0	13534	12	341	532	hearer	No.Confederates	0	TRUE
6	413	couch	86089	1	14192	25	459	couch	speaker	No.Confederates	0	TRUE
6	413	couch	84600	1	15789	45	394	394	hearer	No.Confederates	0	TRUE
6	413	couch	84670	1	13534	29	401	401	hearer	No.Confederates	0	TRUE
6	413	couch	83742	1	14192	5	456	couch	speaker	No.Confederates	0	TRUE
6	413	couch	84971	1	15859	94	362	362	hearer	No.Confederates	0	TRUE
6	413	couch	84971	1	15789	50	362	couch	speaker	No.Confederates	0	TRUE
6	413	couch	84255	1	13534	37	461	couch	speaker	No.Confederates	0	TRUE
6	413	couch	86916	1	15859	50	493	493	hearer	No.Confederates	0	TRUE
6	413	couch	87381	1	13513	54	374	374	hearer	No.Confederates	0	TRUE
6	413	couch	84979	0	14192	105	362	couch	speaker	No.Confederates	0	TRUE
6	413	couch	87381	1	14192	15	374	couch	speaker	No.Confederates	0	TRUE
6	413	couch	86089	1	13534	17	459	459	hearer	No.Confederates	0	TRUE
6	413	couch	83742	1	13534	76	456	456	hearer	No.Confederates	0	TRUE
6	413	couch	87774	0	15859	5	341	couch	speaker	No.Confederates	0	TRUE
6	413	couch	81722	1	15859	72	437	couch	speaker	No.Confederates	0	TRUE
6	413	couch	84255	1	14192	9	461	461	hearer	No.Confederates	0	TRUE
6	413	couch	82459	1	14656	81	300	300	hearer	No.Confederates	0	TRUE
6	413	crab	80966	0	15789	1	799	crab	speaker	No.Confederates	0	FALSE
6	413	crab	88214	1	15859	73	717	crab	speaker	No.Confederates	0	FALSE
6	413	crab	88909	1	15859	36	725	crab	speaker	No.Confederates	0	FALSE
6	413	crab	87562	1	15789	77	598	crab	speaker	No.Confederates	0	FALSE
6	413	crab	81563	1	14656	52	612	crab	speaker	No.Confederates	0	FALSE
6	413	crab	82257	1	13513	13	822	crab	speaker	No.Confederates	0	FALSE
6	413	crab	85146	1	15789	52	683	crab	speaker	No.Confederates	0	FALSE
6	413	crab	86269	0	15859	19	779	crab	speaker	No.Confederates	0	FALSE
6	413	crab	86616	1	15859	25	580	crab	speaker	No.Confederates	0	FALSE
6	413	crab	87169	0	15859	34	560	crab	speaker	No.Confederates	0	FALSE
6	413	crab	88190	0	15789	84	747	crab	speaker	No.Confederates	0	FALSE
6	413	crab	88991	1	13513	1	634	crab	speaker	No.Confederates	0	FALSE
6	413	crab	89017	1	15859	42	647	crab	speaker	No.Confederates	0	FALSE
6	413	crab	80966	0	14656	102	799	91	hearer	No.Confederates	0	FALSE
6	413	crab	87169	0	15789	73	560	740	hearer	No.Confederates	0	FALSE
6	413	crab	85146	1	15859	67	683	683	hearer	No.Confederates	0	FALSE
6	413	crab	81563	1	15789	11	612	612	hearer	No.Confederates	0	FALSE
6	413	crab	86616	1	13513	69	580	580	hearer	No.Confederates	0	FALSE
6	413	crab	88214	1	13513	2	717	717	hearer	No.Confederates	0	FALSE
6	413	crab	88909	1	14656	61	725	725	hearer	No.Confederates	0	FALSE
6	413	crab	88991	1	14192	57	634	634	hearer	No.Confederates	0	FALSE
6	413	crab	89017	1	14656	22	647	647	hearer	No.Confederates	0	FALSE
6	413	crab	82257	1	14192	95	822	822	hearer	No.Confederates	0	FALSE
6	413	crab	88190	0	13534	6	747	535	hearer	No.Confederates	0	FALSE
6	413	crab	87562	1	14192	85	598	598	hearer	No.Confederates	0	FALSE
6	413	crab	86269	0	14656	18	779	126	hearer	No.Confederates	0	FALSE
6	413	croleg	83846	0	13513	3	161	croleg	speaker	No.Confederates	0	FALSE
6	413	croleg	83846	0	14656	8	161	517	hearer	No.Confederates	0	FALSE
6	413	dance	83256	0	15859	51	826	dance	speaker	No.Confederates	0	FALSE
6	413	dance	84498	1	15859	70	963	dance	speaker	No.Confederates	0	FALSE
6	413	dance	87573	0	15859	86	913	dance	speaker	No.Confederates	0	FALSE
6	413	dance	83256	0	15789	32	826	22	hearer	No.Confederates	0	FALSE
6	413	dance	87573	0	13534	49	913	1118	hearer	No.Confederates	0	FALSE
6	413	dance	84498	1	15789	44	963	963	hearer	No.Confederates	0	FALSE
6	413	defens	85414	1	13513	74	719	defens	speaker	No.Confederates	0	FALSE
6	413	defens	85833	1	13513	17	661	defens	speaker	No.Confederates	0	FALSE
6	413	defens	82909	1	14656	104	743	defens	speaker	No.Confederates	0	FALSE
6	413	defens	82984	1	14656	45	765	defens	speaker	No.Confederates	0	FALSE
6	413	defens	82909	1	15859	7	743	743	hearer	No.Confederates	0	FALSE
6	413	defens	85414	1	13534	56	719	719	hearer	No.Confederates	0	FALSE
6	413	defens	85833	1	13534	102	661	661	hearer	No.Confederates	0	FALSE
[truncated: 142,221 more rows]
