# Supplementary material for: Experimental evidence for scale-induced category convergence across populations
Source: Nat Commun. 2021 Jan 12;12:327. doi: 10.1038/s41467-020-20037-y (PMC7804416; doi:10.1038/s41467-020-20037-y)
Supplement: Supplementary file 4 — Source Data [file 41467_2020_20037_MOESM4_ESM.zip › replication_data/data_wide.csv]

N	instance_id	label	question_id	success	spkr_node	spkr_round	true_img	spkr_resp	hearer_node	hearer_round	hearer_resp	condition	numbots	spkr_bot	hear_bot	emergent_category
6	410	a	90136	1	14933	111	1285	a	15764	81	1285	No.Confederates	0	0	0	FALSE
6	410	a	88231	1	14933	1	1288	a	15211	76	1288	No.Confederates	0	0	0	FALSE
6	410	airpla	81848	1	15211	11	493	airpla	15326	52	493	No.Confederates	0	0	0	FALSE
6	410	alien	81463	1	13495	49	1303	alien	15211	6	1303	No.Confederates	0	0	0	FALSE
6	410	amphib	90095	1	15211	101	812	amphib	15764	5	812	No.Confederates	0	0	0	FALSE
6	410	angry	81506	1	14933	102	693	angry	15764	53	693	No.Confederates	0	0	0	FALSE
6	410	arms	82513	1	13947	2	364	arms	15211	19	364	No.Confederates	0	0	0	FALSE
6	410	back	82723	1	13495	11	1233	back	14933	54	1233	No.Confederates	0	0	0	FALSE
6	410	back	81545	0	15211	7	1477	back	13495	19	1179	No.Confederates	0	0	0	FALSE
6	410	backs	87499	1	13495	32	1155	backs	15211	68	1155	No.Confederates	0	0	0	FALSE
6	410	backs	87721	1	13495	88	1185	backs	15211	70	1185	No.Confederates	0	0	0	FALSE
6	410	bait	81175	1	13947	7	1014	bait	15211	2	1014	No.Confederates	0	0	0	FALSE
6	410	bell	86660	1	15211	59	1429	bell	13947	96	1429	No.Confederates	0	0	0	FALSE
6	410	billny	81717	0	13495	73	255	billny	15211	9	59	No.Confederates	0	0	0	FALSE
6	410	book	86299	1	15326	16	111	book	14933	52	111	No.Confederates	0	0	0	FALSE
6	410	book	81799	1	15211	10	389	book	15326	89	389	No.Confederates	0	0	0	FALSE
6	410	book	83935	1	15326	84	351	book	15211	34	351	No.Confederates	0	0	0	FALSE
6	410	bookho	84887	1	15211	43	200	bookho	15326	6	200	No.Confederates	0	0	0	FALSE
6	410	bounce	85217	0	13947	42	1471	bounce	14933	69	297	No.Confederates	0	0	0	FALSE
6	410	bowtie	86485	1	13495	30	247	bowtie	15211	57	247	No.Confederates	0	0	0	FALSE
6	410	bowtie	88946	1	13495	67	340	bowtie	15764	57	340	No.Confederates	0	0	0	FALSE
6	410	bowtie	85050	1	14933	3	287	bowtie	13947	20	287	No.Confederates	0	0	0	FALSE
6	410	bowtie	86542	1	14933	67	341	bowtie	15326	14	341	No.Confederates	0	0	0	FALSE
6	410	bridge	83237	1	13947	92	473	bridge	13495	4	473	No.Confederates	0	0	0	FALSE
6	410	bug	88389	0	15211	77	584	bug	14933	9	972	No.Confederates	0	0	0	FALSE
6	410	bunny	83630	1	15211	31	1310	bunny	13947	103	1310	No.Confederates	0	0	0	FALSE
6	410	calm	86879	0	13947	40	357	calm	15211	61	1296	No.Confederates	0	0	0	FALSE
6	410	cc	89399	1	15211	90	8	cc	15764	90	8	No.Confederates	0	0	0	FALSE
6	410	center	87642	0	13947	54	16	center	15326	25	112	No.Confederates	0	0	0	FALSE
6	410	chair	88816	0	15211	82	1206	chair	13947	56	121	No.Confederates	0	0	0	FALSE
6	410	clock	84620	0	15211	41	1229	clock	15326	99	473	No.Confederates	0	0	0	FALSE
6	410	close	82808	1	13947	69	1262	close	15211	22	1262	No.Confederates	0	0	0	FALSE
6	410	close	88747	1	15326	31	1231	close	14933	109	1231	No.Confederates	0	0	0	FALSE
6	410	couch	81614	1	15326	11	442	couch	13947	99	442	No.Confederates	0	0	0	FALSE
6	410	couch	88052	1	13495	99	438	couch	15326	82	438	No.Confederates	0	0	0	FALSE
6	410	crab	83268	1	14933	13	609	crab	15211	27	609	No.Confederates	0	0	0	TRUE
6	410	crab	85451	0	13947	89	421	crab	14933	86	209	No.Confederates	0	0	0	TRUE
6	410	crab	81723	1	14933	39	854	crab	15764	2	854	No.Confederates	0	0	0	TRUE
6	410	crab	81813	1	14933	19	644	crab	15764	41	644	No.Confederates	0	0	0	TRUE
6	410	crab	82162	1	15764	91	781	crab	14933	31	781	No.Confederates	0	0	0	TRUE
6	410	crab	83383	1	15326	63	492	crab	15764	72	492	No.Confederates	0	0	0	TRUE
6	410	crab	84011	1	15764	17	625	crab	15326	69	625	No.Confederates	0	0	0	TRUE
6	410	crab	82483	1	14933	6	729	crab	13495	9	729	No.Confederates	0	0	0	TRUE
6	410	crab	81964	1	14933	33	768	crab	15764	54	768	No.Confederates	0	0	0	TRUE
6	410	crab	85266	1	15326	86	614	crab	15211	46	614	No.Confederates	0	0	0	TRUE
6	410	crab	86278	1	13495	7	603	crab	15211	55	603	No.Confederates	0	0	0	TRUE
6	410	crab	86707	0	15764	87	759	crab	13495	63	661	No.Confederates	0	0	0	TRUE
6	410	crab	86194	1	15326	101	483	crab	14933	25	483	No.Confederates	0	0	0	TRUE
6	410	crab	84290	1	15764	37	778	crab	13947	81	778	No.Confederates	0	0	0	TRUE
6	410	crab	82106	1	14933	28	757	crab	15764	11	757	No.Confederates	0	0	0	TRUE
6	410	crab	82772	1	14933	104	576	crab	15764	49	576	No.Confederates	0	0	0	TRUE
6	410	crock	85592	1	15211	49	1144	crock	15326	1	1144	No.Confederates	0	0	0	FALSE
6	410	crossl	84491	1	15326	53	180	crossl	15211	40	180	No.Confederates	0	0	0	FALSE
6	410	crsleg	81483	0	15326	76	353	crsleg	13947	43	450	No.Confederates	0	0	0	FALSE
6	410	deer	82427	1	13495	8	998	deer	14933	29	998	No.Confederates	0	0	0	FALSE
6	410	down	90021	1	15764	93	1483	down	14933	41	1483	No.Confederates	0	0	0	TRUE
6	410	down	86605	1	14933	94	1294	down	15326	67	1294	No.Confederates	0	0	0	TRUE
6	410	down	83002	1	15764	94	1399	down	15326	15	1399	No.Confederates	0	0	0	TRUE
6	410	down	89753	1	14933	20	1439	down	15326	95	1439	No.Confederates	0	0	0	TRUE
6	410	down	89365	1	14933	95	1488	down	13495	82	1488	No.Confederates	0	0	0	TRUE
6	410	down	87796	1	14933	46	1448	down	15764	12	1448	No.Confederates	0	0	0	TRUE
6	410	down	89002	1	14933	12	1418	down	15326	32	1418	No.Confederates	0	0	0	TRUE
6	410	down	84146	1	14933	78	1492	down	13495	89	1492	No.Confederates	0	0	0	TRUE
6	410	down	82541	1	14933	103	1439	down	13495	93	1439	No.Confederates	0	0	0	TRUE
6	410	down	88171	1	14933	99	1406	down	15764	45	1406	No.Confederates	0	0	0	TRUE
6	410	down	82657	1	14933	92	1496	down	13495	55	1496	No.Confederates	0	0	0	TRUE
6	410	down	85732	1	15326	47	1355	down	14933	83	1355	No.Confederates	0	0	0	TRUE
6	410	down	81884	1	14933	73	1479	down	15764	84	1479	No.Confederates	0	0	0	TRUE
6	410	downno	89937	1	15211	99	1464	downno	13947	66	1464	No.Confederates	0	0	0	FALSE
6	410	ears	82610	1	13947	90	903	ears	15211	20	903	No.Confederates	0	0	0	FALSE
6	410	embrac	81291	0	13947	98	130	embrac	15326	40	1140	No.Confederates	0	0	0	FALSE
6	410	facing	84321	0	15211	38	1175	facing	15326	55	832	No.Confederates	0	0	0	FALSE
6	410	facing	89167	1	15326	9	940	facing	14933	71	940	No.Confederates	0	0	0	FALSE
6	410	facing	89793	1	15326	58	950	facing	15764	89	950	No.Confederates	0	0	0	FALSE
6	410	fight	82439	1	13947	14	619	fight	15211	18	619	No.Confederates	0	0	0	FALSE
6	410	fight	87905	1	13947	47	575	fight	15211	72	575	No.Confederates	0	0	0	FALSE
6	410	fight	86985	1	13947	62	663	fight	15211	62	663	No.Confederates	0	0	0	FALSE
6	410	fire	81373	1	15211	5	932	fire	13495	40	932	No.Confederates	0	0	0	FALSE
6	410	fish	85128	1	15326	21	1051	fish	15211	45	1051	No.Confederates	0	0	0	FALSE
6	410	flower	83046	1	15211	25	1077	flower	14933	53	1077	No.Confederates	0	0	0	FALSE
6	410	fly	88522	1	15764	86	48	fly	13495	44	48	No.Confederates	0	0	0	FALSE
6	410	fly	88667	1	15764	66	125	fly	13495	66	125	No.Confederates	0	0	0	FALSE
6	410	four	81915	0	15326	12	152	four	15211	12	639	No.Confederates	0	0	0	FALSE
6	410	frog	85338	1	14933	49	612	frog	13947	105	612	No.Confederates	0	0	0	TRUE
6	410	frog	88092	1	15764	65	642	frog	14933	77	642	No.Confederates	0	0	0	TRUE
6	410	frog	87491	1	14933	58	712	frog	15764	83	712	No.Confederates	0	0	0	TRUE
6	410	frog	86699	1	14933	97	713	frog	15326	38	713	No.Confederates	0	0	0	TRUE
6	410	frog	82181	1	13495	74	827	frog	15211	15	827	No.Confederates	0	0	0	TRUE
6	410	frog	87421	1	13495	27	724	frog	15211	67	724	No.Confederates	0	0	0	TRUE
6	410	frog	87954	1	14933	64	692	frog	15764	52	692	No.Confederates	0	0	0	TRUE
6	410	frog	90065	1	13947	67	675	frog	15764	9	675	No.Confederates	0	0	0	TRUE
6	410	frog	86802	1	15764	76	716	frog	13495	76	716	No.Confederates	0	0	0	TRUE
6	410	frog	85897	1	13495	25	778	frog	15764	75	778	No.Confederates	0	0	0	TRUE
6	410	frog	87419	1	14933	63	706	frog	15764	88	706	No.Confederates	0	0	0	TRUE
6	410	frog	88571	1	15211	79	748	frog	14933	5	748	No.Confederates	0	0	0	TRUE
6	410	frog	84858	1	13947	72	791	frog	14933	91	791	No.Confederates	0	0	0	TRUE
6	410	frog	88028	1	14933	44	794	frog	15764	38	794	No.Confederates	0	0	0	TRUE
6	410	frog	84938	1	14933	40	832	frog	13947	73	832	No.Confederates	0	0	0	TRUE
6	410	frog	86777	1	14933	17	616	frog	15326	22	616	No.Confederates	0	0	0	TRUE
6	410	frog	86835	1	14933	80	522	frog	15326	28	522	No.Confederates	0	0	0	TRUE
6	410	funny	84098	0	13947	32	1463	funny	15764	43	16	No.Confederates	0	0	0	FALSE
6	410	gapsma	84698	0	13947	82	1256	gapsma	15764	26	797	No.Confederates	0	0	0	FALSE
6	410	gyno	81423	0	13947	109	1112	gyno	15326	75	1402	No.Confederates	0	0	0	FALSE
6	410	happy	81193	0	14933	50	764	happy	15764	23	902	No.Confederates	0	0	0	FALSE
6	410	hole	82604	1	14933	59	1092	hole	13495	45	1092	No.Confederates	0	0	0	FALSE
6	410	holes	82315	1	14933	57	1008	holes	15764	39	1008	No.Confederates	0	0	0	FALSE
6	410	horse	86130	1	15764	10	1139	horse	13495	51	1139	No.Confederates	0	0	0	FALSE
6	410	horses	83466	1	15326	46	54	horses	15764	44	54	No.Confederates	0	0	0	FALSE
6	410	horses	88324	0	15326	24	134	horses	13947	9	854	No.Confederates	0	0	0	FALSE
6	410	hug	89936	0	13495	83	1000	hug	15764	85	1336	No.Confederates	0	0	0	FALSE
6	410	hug	83173	1	15764	61	1239	hug	15211	26	1239	No.Confederates	0	0	0	FALSE
6	410	hug	82018	0	15764	1	1357	hug	14933	84	720	No.Confederates	0	0	0	FALSE
6	410	hug	85183	0	15764	29	1187	hug	13495	36	927	No.Confederates	0	0	0	FALSE
6	410	hug	82437	0	15764	69	1365	hug	15326	85	1271	No.Confederates	0	0	0	FALSE
6	410	hugs	81229	0	15326	56	1274	hugs	13947	29	705	No.Confederates	0	0	0	FALSE
6	410	hugs	82718	1	15211	21	1236	hugs	13947	70	1236	No.Confederates	0	0	0	FALSE
6	410	hungov	87815	1	15211	71	1315	hungov	13495	77	1315	No.Confederates	0	0	0	FALSE
6	410	icehol	85376	0	15211	47	916	icehol	15326	54	1312	No.Confederates	0	0	0	FALSE
6	410	idk	85154	0	13947	63	143	idk	14933	107	1438	No.Confederates	0	0	0	FALSE
6	410	jet	83425	1	15211	29	471	jet	14933	105	471	No.Confederates	0	0	0	FALSE
6	410	jet	89314	1	15211	89	381	jet	13947	64	381	No.Confederates	0	0	0	FALSE
6	410	jug	85735	1	15211	50	1039	jug	13947	17	1039	No.Confederates	0	0	0	FALSE
6	410	jump	89236	1	15326	43	798	jump	15764	28	798	No.Confederates	0	0	0	FALSE
6	410	jump	84449	0	15764	7	89	jump	13947	77	521	No.Confederates	0	0	0	FALSE
6	410	jump	85491	1	15211	48	761	jump	15326	96	761	No.Confederates	0	0	0	FALSE
6	410	jumpy	81115	0	14933	35	612	jumpy	15764	35	1362	No.Confederates	0	0	0	FALSE
6	410	keyhol	88609	1	15326	39	1135	keyhol	14933	51	1135	No.Confederates	0	0	0	FALSE
6	410	keyhol	84405	0	15211	39	1017	keyhol	15326	62	1177	No.Confederates	0	0	0	FALSE
6	410	kid	89742	0	13947	13	1479	kid	15764	24	19	No.Confederates	0	0	0	FALSE
6	410	kiss	85969	1	15211	52	1144	kiss	13947	10	1144	No.Confederates	0	0	0	FALSE
6	410	kiss	87514	1	13947	37	969	kiss	15326	65	969	No.Confederates	0	0	0	FALSE
6	410	kiss	81565	1	15326	17	1004	kiss	13947	61	1004	No.Confederates	0	0	0	FALSE
6	410	kiss	83082	1	15326	51	1198	kiss	15764	97	1198	No.Confederates	0	0	0	FALSE
6	410	kiss	85416	1	15764	14	1195	kiss	13495	98	1195	No.Confederates	0	0	0	FALSE
6	410	kiss	89046	0	13947	16	1060	kiss	15211	85	1195	No.Confederates	0	0	0	FALSE
6	410	kiss	89325	1	15764	32	1003	kiss	15326	57	1003	No.Confederates	0	0	0	FALSE
6	410	kiss	82221	1	15764	71	1083	kiss	14933	8	1083	No.Confederates	0	0	0	FALSE
6	410	kiss	87345	1	13947	83	1008	kiss	15326	61	1008	No.Confederates	0	0	0	FALSE
6	410	kungfu	82265	1	15326	60	44	kungfu	13947	48	44	No.Confederates	0	0	0	FALSE
6	410	lanter	82338	1	15211	17	1159	lanter	13495	60	1159	No.Confederates	0	0	0	FALSE
6	410	left	87576	0	13947	59	1475	left	15326	48	1243	No.Confederates	0	0	0	FALSE
6	410	left	86277	0	13947	80	1496	left	15764	22	1445	No.Confederates	0	0	0	FALSE
6	410	left	86394	1	13947	86	1483	left	15764	33	1483	No.Confederates	0	0	0	FALSE
6	410	left	86495	0	13947	6	784	left	15764	42	654	No.Confederates	0	0	0	FALSE
6	410	long	85538	0	14933	38	1251	long	13947	49	213	No.Confederates	0	0	0	FALSE
6	410	lookin	82654	1	15326	109	925	lookin	15764	101	925	No.Confederates	0	0	0	FALSE
6	410	lookin	85767	0	15764	98	916	lookin	13495	33	114	No.Confederates	0	0	0	FALSE
6	410	lookin	83278	1	15764	19	830	lookin	15326	66	830	No.Confederates	0	0	0	FALSE
6	410	lotus	85552	1	13495	86	143	lotus	15764	25	143	No.Confederates	0	0	0	FALSE
6	410	lotus	83525	1	13495	39	217	lotus	14933	68	217	No.Confederates	0	0	0	FALSE
6	410	lotus	87324	1	13495	42	1	lotus	14933	90	1	No.Confederates	0	0	0	FALSE
6	410	lotus	87910	0	13495	46	41	lotus	15326	13	242	No.Confederates	0	0	0	FALSE
6	410	lotus	84343	1	13495	61	37	lotus	14933	96	37	No.Confederates	0	0	0	FALSE
6	410	lotus	88346	1	13495	17	200	lotus	15764	80	200	No.Confederates	0	0	0	FALSE
6	410	love	82963	0	15211	24	955	love	13947	84	448	No.Confederates	0	0	0	FALSE
6	410	love	83927	1	13947	30	1076	love	15764	34	1076	No.Confederates	0	0	0	FALSE
6	410	mad	88764	0	13495	64	1248	mad	15764	46	569	No.Confederates	0	0	0	FALSE
6	410	mad	84052	0	13495	34	1490	mad	14933	26	977	No.Confederates	0	0	0	FALSE
6	410	mantis	81667	1	15326	29	29	mantis	13947	58	29	No.Confederates	0	0	0	FALSE
6	410	mantis	82773	1	15326	79	132	mantis	13495	48	132	No.Confederates	0	0	0	FALSE
6	410	medita	87131	0	13947	71	249	medita	15211	64	1020	No.Confederates	0	0	0	FALSE
6	410	moth	87626	1	15211	69	273	moth	13495	29	273	No.Confederates	0	0	0	FALSE
6	410	mousta	81110	1	13495	92	348	mousta	13947	78	348	No.Confederates	0	0	0	FALSE
6	410	mousta	82250	0	13495	28	365	mousta	15211	16	5	No.Confederates	0	0	0	FALSE
6	410	narrow	88427	1	15326	73	1229	narrow	13947	76	1229	No.Confederates	0	0	0	FALSE
6	410	narrow	89416	1	14933	14	1024	narrow	13495	12	1024	No.Confederates	0	0	0	FALSE
6	410	narrow	89837	1	15326	98	1126	narrow	15764	51	1126	No.Confederates	0	0	0	FALSE
6	410	narrow	87081	1	14933	27	962	narrow	15326	26	962	No.Confederates	0	0	0	FALSE
6	410	nutcra	86889	1	14933	36	926	nutcra	15326	83	926	No.Confederates	0	0	0	FALSE
6	410	obgyn	86782	1	13947	33	1191	obgyn	15211	60	1191	No.Confederates	0	0	0	TRUE
6	410	obgyn	86063	1	13947	50	1139	obgyn	15211	53	1139	No.Confederates	0	0	0	TRUE
6	410	obgyn	89676	1	13947	21	1127	obgyn	15764	99	1127	No.Confederates	0	0	0	TRUE
6	410	obgyn	88204	1	13947	97	1211	obgyn	15326	81	1211	No.Confederates	0	0	0	TRUE
6	410	obgyn	90197	1	13947	36	1163	obgyn	15764	3	1163	No.Confederates	0	0	0	TRUE
6	410	obgyn	83051	1	13947	34	1088	obgyn	13495	52	1088	No.Confederates	0	0	0	TRUE
6	410	obgyn	88073	1	13947	68	1159	obgyn	15211	74	1159	No.Confederates	0	0	0	TRUE
6	410	obgyn	87065	1	13947	5	1185	obgyn	15211	63	1185	No.Confederates	0	0	0	TRUE
6	410	obgyn	87438	1	13947	39	1133	obgyn	15326	2	1133	No.Confederates	0	0	0	TRUE
6	410	octopu	84770	0	15211	42	627	octopu	15326	91	1325	No.Confederates	0	0	0	FALSE
6	410	peace	83574	1	15326	36	13	peace	15764	62	13	No.Confederates	0	0	0	FALSE
6	410	person	82042	1	13495	16	53	person	15211	13	53	No.Confederates	0	0	0	FALSE
6	410	person	81233	1	13495	35	56	person	15211	3	56	No.Confederates	0	0	0	FALSE
6	410	pliers	87223	1	15211	65	917	pliers	14933	66	917	No.Confederates	0	0	0	FALSE
6	410	pliers	89985	1	14933	56	999	pliers	15764	8	999	No.Confederates	0	0	0	FALSE
6	410	rabbit	88248	1	13947	8	1286	rabbit	15326	74	1286	No.Confederates	0	0	0	TRUE
6	410	rabbit	89856	0	13495	54	850	rabbit	15211	97	1354	No.Confederates	0	0	0	TRUE
6	410	rabbit	83727	1	13495	21	868	rabbit	14933	106	868	No.Confederates	0	0	0	TRUE
6	410	rabbit	81808	0	13495	5	999	rabbit	13947	15	1145	No.Confederates	0	0	0	TRUE
6	410	rabbit	89256	1	13947	35	889	rabbit	15211	88	889	No.Confederates	0	0	0	TRUE
6	410	rabbit	84610	1	13495	78	869	rabbit	14933	2	869	No.Confederates	0	0	0	TRUE
6	410	rabbit	88658	1	13947	74	1339	rabbit	15211	80	1339	No.Confederates	0	0	0	TRUE
6	410	rabbit	86902	1	13495	101	835	rabbit	15764	36	835	No.Confederates	0	0	0	TRUE
6	410	rabbit	81956	0	13495	71	862	rabbit	13947	12	1031	No.Confederates	0	0	0	TRUE
6	410	rabbit	89495	1	15326	100	1289	rabbit	13947	44	1289	No.Confederates	0	0	0	TRUE
6	410	rabbit	89105	1	15211	86	1347	rabbit	13947	79	1347	No.Confederates	0	0	0	TRUE
6	410	rabbit	89626	1	13947	23	1283	rabbit	15326	49	1283	No.Confederates	0	0	0	TRUE
6	410	sad	88159	1	13495	57	1416	sad	15211	75	1416	No.Confederates	0	0	0	TRUE
6	410	sad	85681	1	13495	72	1393	sad	15764	31	1393	No.Confederates	0	0	0	TRUE
6	410	sad	89722	1	13495	90	1338	sad	15211	95	1338	No.Confederates	0	0	0	TRUE
6	410	sad	83664	1	13495	85	1481	sad	14933	101	1481	No.Confederates	0	0	0	TRUE
6	410	sad	84787	1	13495	23	1374	sad	14933	60	1374	No.Confederates	0	0	0	TRUE
6	410	sad	88879	1	15764	70	1243	sad	13495	59	1243	No.Confederates	0	0	0	TRUE
6	410	sad	89471	1	15764	68	1323	sad	15211	91	1323	No.Confederates	0	0	0	TRUE
6	410	sad	88441	1	13495	84	1330	sad	15764	100	1330	No.Confederates	0	0	0	TRUE
6	410	sad	84534	1	13495	26	1377	sad	14933	23	1377	No.Confederates	0	0	0	TRUE
6	410	scarec	85015	0	15211	44	1352	scarec	15326	34	85	No.Confederates	0	0	0	FALSE
6	410	shark	82900	1	13947	107	1101	shark	15211	23	1101	No.Confederates	0	0	0	FALSE
6	410	shock	83422	1	13947	18	629	shock	13495	65	629	No.Confederates	0	0	0	FALSE
6	410	shrug	87996	1	13947	52	41	shrug	15211	73	41	No.Confederates	0	0	0	FALSE
6	410	shrug	83992	1	13947	108	43	shrug	15211	35	43	No.Confederates	0	0	0	FALSE
6	410	shrug	83530	1	13947	27	60	shrug	15211	30	60	No.Confederates	0	0	0	FALSE
6	410	shrug	90000	1	13947	45	144	shrug	15211	100	144	No.Confederates	0	0	0	FALSE
6	410	shrug	88507	0	13947	25	150	shrug	15326	80	442	No.Confederates	0	0	0	FALSE
6	410	sigh	83711	0	13947	3	406	sigh	15764	74	1245	No.Confederates	0	0	0	FALSE
6	410	sigh	85292	0	15764	92	1487	sigh	13495	6	1486	No.Confederates	0	0	0	FALSE
6	410	sigh	87556	0	15764	77	26	sigh	14933	89	1201	No.Confederates	0	0	0	FALSE
6	410	sit	89185	0	15211	87	75	sit	13947	46	167	No.Confederates	0	0	0	FALSE
6	410	slit	84680	1	13495	1	1186	slit	14933	88	1186	No.Confederates	0	0	0	FALSE
6	410	smile	89053	1	15764	60	432	smile	13495	41	432	No.Confederates	0	0	0	FALSE
6	410	smile	84972	1	15764	30	423	smile	13495	81	423	No.Confederates	0	0	0	FALSE
6	410	smile	87688	1	15764	6	459	smile	14933	79	459	No.Confederates	0	0	0	FALSE
6	410	smile	89604	1	15764	4	376	smile	15211	93	376	No.Confederates	0	0	0	FALSE
6	410	smile	84865	1	15764	67	401	smile	13495	18	401	No.Confederates	0	0	0	FALSE
6	410	sofa	88150	1	13947	26	340	sofa	15326	3	340	No.Confederates	0	0	0	TRUE
6	410	sofa	85655	1	13947	75	399	sofa	14933	82	399	No.Confederates	0	0	0	TRUE
6	410	sofa	83132	1	13495	58	418	sofa	13947	38	418	No.Confederates	0	0	0	TRUE
6	410	sofa	87231	1	15326	71	501	sofa	13947	93	501	No.Confederates	0	0	0	TRUE
6	410	sofa	81376	1	13947	1	459	sofa	15326	42	459	No.Confederates	0	0	0	TRUE
6	410	sofa	89574	1	15326	8	394	sofa	13947	41	394	No.Confederates	0	0	0	TRUE
6	410	sofa	89906	1	13947	100	445	sofa	15211	98	445	No.Confederates	0	0	0	TRUE
6	410	sofa	89615	1	13495	43	408	sofa	14933	42	408	No.Confederates	0	0	0	TRUE
6	410	sofa	83818	1	15326	50	398	sofa	15211	33	398	No.Confederates	0	0	0	TRUE
6	410	spider	81731	0	13947	101	929	spider	15326	5	595	No.Confederates	0	0	0	FALSE
6	410	spider	82112	1	15211	14	609	spider	13495	2	609	No.Confederates	0	0	0	FALSE
6	410	squat	89304	1	14933	47	521	squat	13495	94	521	No.Confederates	0	0	0	TRUE
6	410	squat	88478	1	14933	32	215	squat	15211	78	215	No.Confederates	0	0	0	TRUE
6	410	squat	86012	1	13495	87	563	squat	15764	21	563	No.Confederates	0	0	0	TRUE
6	410	squat	84431	1	14933	10	669	squat	13495	38	669	No.Confederates	0	0	0	TRUE
6	410	squat	82950	1	14933	30	622	squat	13495	68	622	No.Confederates	0	0	0	TRUE
6	410	squat	87793	1	15326	88	689	squat	13947	31	689	No.Confederates	0	0	0	TRUE
6	410	squat	89719	1	14933	45	556	squat	15326	64	556	No.Confederates	0	0	0	TRUE
6	410	squat	84234	1	15326	27	514	squat	15211	37	514	No.Confederates	0	0	0	TRUE
6	410	squat	86021	1	15326	92	575	squat	14933	62	575	No.Confederates	0	0	0	TRUE
6	410	squat	82196	1	13947	24	546	squat	15326	44	546	No.Confederates	0	0	0	TRUE
6	410	squid	87192	1	15764	48	559	squid	13495	20	559	No.Confederates	0	0	0	FALSE
6	410	squirr	81633	0	13495	37	1257	squirr	15211	8	502	No.Confederates	0	0	0	FALSE
6	410	standi	85836	1	15326	78	901	standi	14933	76	901	No.Confederates	0	0	0	FALSE
6	410	stop	89460	1	13495	13	781	stop	14933	15	781	No.Confederates	0	0	0	FALSE
6	410	stop	83168	1	15326	72	690	stop	14933	87	690	No.Confederates	0	0	0	FALSE
6	410	stop	89446	1	15326	19	817	stop	13947	94	817	No.Confederates	0	0	0	FALSE
6	410	stop	83950	1	14933	85	641	stop	13495	70	641	No.Confederates	0	0	0	FALSE
6	410	stop	87700	0	15326	45	753	stop	13947	60	856	No.Confederates	0	0	0	FALSE
6	410	stop	82530	1	15326	70	718	stop	15764	73	718	No.Confederates	0	0	0	FALSE
6	410	stop	86085	1	15326	35	699	stop	14933	22	699	No.Confederates	0	0	0	FALSE
6	410	sunris	82038	1	15326	97	90	sunris	13947	91	90	No.Confederates	0	0	0	FALSE
6	410	sunup	86151	1	15211	54	309	sunup	13947	57	309	No.Confederates	0	0	0	FALSE
6	410	sunup	84537	0	13947	4	118	sunup	15764	27	262	No.Confederates	0	0	0	FALSE
6	410	table	88742	0	15211	81	948	table	13947	65	1336	No.Confederates	0	0	0	FALSE
6	410	tall	87005	1	14933	74	98	tall	15326	30	98	No.Confederates	0	0	0	FALSE
6	410	tall	89670	1	14933	110	1164	tall	13495	15	1164	No.Confederates	0	0	0	FALSE
6	410	tall	88911	1	14933	75	739	tall	15326	94	739	No.Confederates	0	0	0	FALSE
6	410	tall	89533	1	14933	70	714	tall	15764	82	714	No.Confederates	0	0	0	FALSE
6	410	talles	89070	1	15326	4	935	talles	14933	65	935	No.Confederates	0	0	0	FALSE
6	410	tight	86572	1	13495	31	1421	tight	15764	16	1421	No.Confederates	0	0	0	FALSE
6	410	tighte	84191	1	13947	88	1356	tighte	15764	79	1356	No.Confederates	0	0	0	FALSE
6	410	touchd	82355	0	15326	93	842	touchd	13947	19	1198	No.Confederates	0	0	0	FALSE
6	410	tree	82122	1	13947	11	1305	tree	15326	33	1305	No.Confederates	0	0	0	FALSE
6	410	two	85845	0	15211	51	1355	two	13947	110	1491	No.Confederates	0	0	0	FALSE
6	410	twohea	83708	1	15326	20	941	twohea	15211	32	941	No.Confederates	0	0	0	FALSE
6	410	twohea	88842	1	15326	59	953	twohea	14933	7	953	No.Confederates	0	0	0	FALSE
6	410	upside	81426	0	14933	61	1428	upside	15764	18	915	No.Confederates	0	0	0	FALSE
6	410	upside	83812	1	13947	51	1455	upside	15764	55	1455	No.Confederates	0	0	0	FALSE
6	410	vagina	83351	1	14933	11	1086	vagina	15211	28	1086	No.Confederates	0	0	0	FALSE
6	410	vase	81343	0	15764	64	1116	vase	14933	24	NA	No.Confederates	0	0	0	FALSE
6	410	wait	89231	0	13495	91	806	wait	14933	21	617	No.Confederates	0	0	0	FALSE
6	410	waves	84107	0	15211	36	194	waves	15326	18	749	No.Confederates	0	0	0	FALSE
6	410	waves	86566	0	15211	58	204	waves	13947	87	820	No.Confederates	0	0	0	FALSE
6	410	whale	83326	1	13495	96	1094	whale	13947	95	1094	No.Confederates	0	0	0	FALSE
6	410	whale	85068	1	13495	22	1052	whale	15764	40	1052	No.Confederates	0	0	0	FALSE
6	410	whale	87109	1	13495	62	1097	whale	15764	50	1097	No.Confederates	0	0	0	FALSE
6	410	whale	87011	1	13495	100	1118	whale	15764	78	1118	No.Confederates	0	0	0	FALSE
6	410	whale	87334	1	15764	59	1089	whale	15211	66	1089	No.Confederates	0	0	0	FALSE
6	410	whale	88232	1	15764	56	1128	whale	13495	97	1128	No.Confederates	0	0	0	FALSE
6	410	whalt	81874	1	13495	79	1094	whalt	13947	55	1094	No.Confederates	0	0	0	FALSE
6	410	what	89774	0	15211	96	690	what	13495	56	766	No.Confederates	0	0	0	FALSE
6	410	what	89531	0	13495	80	878	what	15211	92	615	No.Confederates	0	0	0	FALSE
6	410	wide	86365	0	15211	56	734	wide	13495	47	265	No.Confederates	0	0	0	FALSE
6	410	wide	83889	1	14933	98	579	wide	13495	53	579	No.Confederates	0	0	0	FALSE
6	410	wide	81589	1	14933	81	415	wide	15764	96	415	No.Confederates	0	0	0	FALSE
6	410	wide	81649	1	14933	37	457	wide	15764	95	457	No.Confederates	0	0	0	FALSE
6	410	wide	82894	0	15764	58	319	wide	15326	77	139	No.Confederates	0	0	0	FALSE
6	410	wide	84215	1	14933	93	560	wide	13495	75	560	No.Confederates	0	0	0	FALSE
6	410	wide	89667	1	15211	94	458	wide	15326	90	458	No.Confederates	0	0	0	FALSE
6	410	widest	85948	1	14933	55	486	widest	15326	37	486	No.Confederates	0	0	0	FALSE
6	410	widest	87163	1	14933	48	625	widest	15326	87	625	No.Confederates	0	0	0	FALSE
6	410	x	86421	0	15326	68	717	x	14933	108	131	No.Confederates	0	0	0	FALSE
6	410	yoga	83591	1	14933	100	101	yoga	13495	95	101	No.Confederates	0	0	0	FALSE
6	410	yoga	82879	1	14933	16	81	yoga	13495	50	81	No.Confederates	0	0	0	FALSE
6	410	yoga	88890	0	13947	22	1425	yoga	15211	83	938	No.Confederates	0	0	0	FALSE
6	410	yoga	88969	0	13947	28	51	yoga	15211	84	207	No.Confederates	0	0	0	FALSE
6	410	yoga	89385	1	13947	85	172	yoga	15326	23	172	No.Confederates	0	0	0	FALSE
6	410	yoga	81333	0	13947	53	159	yoga	15326	41	304	No.Confederates	0	0	0	FALSE
6	410	yoga	83834	1	14933	34	211	yoga	13495	3	211	No.Confederates	0	0	0	FALSE
6	410	yoga	84284	1	14933	4	60	yoga	13495	10	60	No.Confederates	0	0	0	FALSE
6	410	yoga	87878	1	14933	72	241	yoga	15764	47	241	No.Confederates	0	0	0	FALSE
6	411	angel	88557	1	14188	62	263	angel	15521	40	263	No.Confederates	0	0	0	TRUE
6	411	angel	84028	1	14665	30	431	angel	14188	56	431	No.Confederates	0	0	0	TRUE
6	411	angel	83945	1	14188	7	320	angel	14665	29	320	No.Confederates	0	0	0	TRUE
6	411	angel	83813	1	14665	27	308	angel	14188	11	308	No.Confederates	0	0	0	TRUE
6	411	angel	87790	1	14188	21	355	angel	15451	39	355	No.Confederates	0	0	0	TRUE
6	411	angel	86428	1	14188	102	348	angel	14665	55	348	No.Confederates	0	0	0	TRUE
6	411	angel	87531	1	14665	67	314	angel	15521	96	314	No.Confederates	0	0	0	TRUE
6	411	angel	87459	1	14665	66	296	angel	14188	75	296	No.Confederates	0	0	0	TRUE
6	411	angel	89137	1	15521	41	290	angel	14710	52	290	No.Confederates	0	0	0	TRUE
6	411	angel	81893	1	14665	5	267	angel	14188	98	267	No.Confederates	0	0	0	TRUE
6	411	angel	89646	1	15521	66	293	angel	14188	58	293	No.Confederates	0	0	0	TRUE
6	411	angel	88992	1	14665	83	382	angel	15451	53	382	No.Confederates	0	0	0	TRUE
6	411	angel	85286	0	14665	43	371	angel	14188	36	284	No.Confederates	0	0	0	TRUE
6	411	angel	88001	1	14665	72	437	angel	15521	78	437	No.Confederates	0	0	0	TRUE
6	411	angel	85180	1	14188	92	348	angel	14665	42	348	No.Confederates	0	0	0	TRUE
6	411	angry	81801	1	14787	1	1384	angry	14188	8	1384	No.Confederates	0	0	0	FALSE
6	411	ball	82697	1	14665	15	1415	ball	14787	77	1415	No.Confederates	0	0	0	FALSE
6	411	ball	88819	1	14665	81	1471	ball	15521	97	1471	No.Confederates	0	0	0	FALSE
6	411	ball	84308	1	14665	33	1457	ball	14188	45	1457	No.Confederates	0	0	0	FALSE
6	411	ball	89111	0	14665	85	1412	ball	15451	103	302	No.Confederates	0	0	0	FALSE
6	411	bfly	89441	1	14787	60	282	bfly	14710	37	282	No.Confederates	0	0	0	FALSE
6	411	bfly	86625	1	14787	4	275	bfly	14665	57	275	No.Confederates	0	0	0	FALSE
6	411	bfly	89379	1	14787	41	330	bfly	14710	80	330	No.Confederates	0	0	0	FALSE
6	411	bfly	81720	1	14787	101	248	bfly	14188	2	248	No.Confederates	0	0	0	FALSE
6	411	bigbal	88708	1	14665	80	1289	bigbal	14188	72	1289	No.Confederates	0	0	0	FALSE
6	411	bigear	82794	1	14188	34	1287	bigear	15521	60	1287	No.Confederates	0	0	0	FALSE
6	411	bird	88448	1	15451	63	324	bird	14710	67	324	No.Confederates	0	0	0	FALSE
6	411	bird	88533	1	15451	71	261	bird	14710	13	261	No.Confederates	0	0	0	FALSE
6	411	bird	82983	1	14710	30	351	bird	15451	55	351	No.Confederates	0	0	0	FALSE
6	411	bird	83637	1	14710	41	369	bird	15451	49	369	No.Confederates	0	0	0	FALSE
6	411	bird	85009	1	15451	14	272	bird	14787	22	272	No.Confederates	0	0	0	FALSE
6	411	book	82248	1	15451	89	205	book	14710	12	205	No.Confederates	0	0	0	FALSE
6	411	book	86676	1	14710	16	299	book	15451	37	299	No.Confederates	0	0	0	FALSE
6	411	book	82180	1	15451	3	364	book	14710	98	364	No.Confederates	0	0	0	FALSE
6	411	book	84436	1	14710	83	380	book	14188	4	380	No.Confederates	0	0	0	FALSE
6	411	book	89772	1	15521	4	364	book	14665	96	364	No.Confederates	0	0	0	FALSE
6	411	bounce	89910	1	14787	63	402	bounce	15521	5	402	No.Confederates	0	0	0	FALSE
6	411	bounce	83239	0	14787	31	113	bounce	15451	58	987	No.Confederates	0	0	0	FALSE
6	411	bounce	84768	1	14787	33	198	bounce	14710	92	198	No.Confederates	0	0	0	FALSE
6	411	bounce	89496	1	14787	26	182	bounce	14710	74	182	No.Confederates	0	0	0	FALSE
6	411	bug	82575	0	15521	30	957	bug	14787	51	84	No.Confederates	0	0	0	FALSE
6	411	bugeye	82333	1	15451	12	843	bugeye	14710	56	843	No.Confederates	0	0	0	FALSE
6	411	bunny	86322	0	14710	18	1213	bunny	15451	64	864	No.Confederates	0	0	0	FALSE
6	411	bunny	87337	1	15451	20	873	bunny	15521	37	873	No.Confederates	0	0	0	FALSE
6	411	bunny	82596	0	14710	57	1282	bunny	15451	41	981	No.Confederates	0	0	0	FALSE
6	411	bunny	86088	0	14710	53	1196	bunny	14787	88	103	No.Confederates	0	0	0	FALSE
6	411	bunny	86814	1	15451	50	942	bunny	14710	64	942	No.Confederates	0	0	0	FALSE
6	411	bunny	87038	1	15451	5	891	bunny	14710	28	891	No.Confederates	0	0	0	FALSE
6	411	butter	82048	0	15451	97	173	butter	14710	8	1055	No.Confederates	0	0	0	FALSE
6	411	chomp	88733	1	14787	57	1404	chomp	15451	32	1404	No.Confederates	0	0	0	FALSE
6	411	chomp	89000	1	14787	64	1486	chomp	14710	91	1486	No.Confederates	0	0	0	FALSE
6	411	chomp	89123	0	14787	32	1413	chomp	14188	71	337	No.Confederates	0	0	0	FALSE
6	411	chomp	86539	1	14787	30	78	chomp	14665	56	78	No.Confederates	0	0	0	FALSE
6	411	chomp	87493	1	14787	78	1416	chomp	14710	100	1416	No.Confederates	0	0	0	FALSE
6	411	circle	81917	1	14710	94	447	circle	15451	42	447	No.Confederates	0	0	0	FALSE
6	411	circle	82001	1	14710	39	436	circle	15451	9	436	No.Confederates	0	0	0	FALSE
6	411	circle	82476	1	14710	49	1484	circle	15451	11	1484	No.Confederates	0	0	0	FALSE
6	411	circle	89339	1	14710	90	228	circle	14787	95	228	No.Confederates	0	0	0	FALSE
6	411	circle	86484	1	14710	50	10	circle	15451	98	10	No.Confederates	0	0	0	FALSE
6	411	closed	88166	1	14665	74	1395	closed	15521	16	1395	No.Confederates	0	0	0	FALSE
6	411	closed	88679	1	15521	63	1344	closed	14710	44	1344	No.Confederates	0	0	0	FALSE
6	411	clown	82383	1	15521	26	1268	clown	14787	20	1268	No.Confederates	0	0	0	FALSE
6	411	clown	86694	1	15521	46	1289	clown	14787	49	1289	No.Confederates	0	0	0	FALSE
6	411	clown	86772	1	14787	71	1257	clown	15521	93	1257	No.Confederates	0	0	0	FALSE
6	411	clown	86851	1	14787	25	1353	clown	15521	57	1353	No.Confederates	0	0	0	FALSE
6	411	clown	84926	0	15521	58	1288	clown	14710	5	1463	No.Confederates	0	0	0	FALSE
6	411	couch	88261	1	14710	31	503	couch	15521	31	503	No.Confederates	0	0	0	FALSE
6	411	couch	84627	1	15521	32	483	couch	14710	24	483	No.Confederates	0	0	0	FALSE
6	411	couch	86008	1	15521	99	536	couch	14665	50	536	No.Confederates	0	0	0	FALSE
6	411	couch	87111	1	15521	86	552	couch	15451	46	552	No.Confederates	0	0	0	FALSE
6	411	couch	89250	1	15451	48	447	couch	14665	87	447	No.Confederates	0	0	0	FALSE
6	411	couch	88138	1	15451	62	441	couch	14188	90	441	No.Confederates	0	0	0	FALSE
6	411	couch	84050	1	15521	39	542	couch	14787	52	542	No.Confederates	0	0	0	FALSE
6	411	couch	86963	1	15451	76	458	couch	14710	34	458	No.Confederates	0	0	0	FALSE
6	411	couch	88205	1	15451	75	491	couch	14188	15	491	No.Confederates	0	0	0	FALSE
6	411	couch	89059	1	14710	58	527	couch	14787	73	527	No.Confederates	0	0	0	FALSE
6	411	crab	85111	1	14665	41	580	crab	14188	3	580	No.Confederates	0	0	0	TRUE
6	411	crab	90039	1	14710	15	654	crab	15521	22	654	No.Confederates	0	0	0	TRUE
6	411	crab	82936	1	14188	93	660	crab	14665	18	660	No.Confederates	0	0	0	TRUE
6	411	crab	82460	1	14665	12	609	crab	14188	47	609	No.Confederates	0	0	0	TRUE
6	411	crab	87518	0	15451	35	602	crab	14188	59	695	No.Confederates	0	0	0	TRUE
6	411	crab	88921	1	15451	21	538	crab	14188	42	538	No.Confederates	0	0	0	TRUE
6	411	crab	89720	1	14665	95	546	crab	14787	36	546	No.Confederates	0	0	0	TRUE
6	411	crab	87180	1	14710	45	749	crab	14787	54	749	No.Confederates	0	0	0	TRUE
6	411	crab	86414	1	14710	2	541	crab	15451	7	541	No.Confederates	0	0	0	TRUE
6	411	crab	84116	1	15451	80	837	crab	14710	70	837	No.Confederates	0	0	0	TRUE
6	411	crab	88987	1	14188	77	562	crab	15521	87	562	No.Confederates	0	0	0	TRUE
6	411	crab	82626	1	14665	14	551	crab	14188	6	551	No.Confederates	0	0	0	TRUE
6	411	crab	81608	0	14710	68	529	crab	15451	8	782	No.Confederates	0	0	0	TRUE
6	411	crab	81524	1	14710	40	737	crab	15451	77	737	No.Confederates	0	0	0	TRUE
6	411	crab	83558	1	15451	83	545	crab	14710	35	545	No.Confederates	0	0	0	TRUE
6	411	crab	82527	1	14665	13	688	crab	14188	67	688	No.Confederates	0	0	0	TRUE
6	411	crab	81839	1	14710	21	606	crab	15451	43	606	No.Confederates	0	0	0	TRUE
6	411	crab	87368	0	14665	65	680	crab	14188	25	769	No.Confederates	0	0	0	TRUE
6	411	crab	84195	1	15451	68	781	crab	14710	20	781	No.Confederates	0	0	0	TRUE
6	411	crab	86243	1	15451	101	557	crab	14188	86	557	No.Confederates	0	0	0	TRUE
6	411	cross	81668	1	14710	99	1354	cross	15451	65	1354	No.Confederates	0	0	0	FALSE
6	411	cross	81764	0	15521	8	1006	cross	14665	4	540	No.Confederates	0	0	0	FALSE
6	411	double	81660	0	14787	98	948	double	14188	33	1281	No.Confederates	0	0	0	FALSE
6	411	down	84112	1	15521	54	1490	down	14787	18	1490	No.Confederates	0	0	0	FALSE
6	411	down	83528	1	14787	50	1485	down	15521	1	1485	No.Confederates	0	0	0	FALSE
6	411	down	82380	1	14188	94	1476	down	14665	11	1476	No.Confederates	0	0	0	FALSE
6	411	down	83986	1	15521	51	1487	down	14787	72	1487	No.Confederates	0	0	0	FALSE
6	411	down	85635	1	15521	6	1484	down	14787	15	1484	No.Confederates	0	0	0	FALSE
6	411	down	89451	1	15521	11	1411	down	14665	90	1411	No.Confederates	0	0	0	FALSE
6	411	down	89706	1	15521	28	1441	down	14710	23	1441	No.Confederates	0	0	0	FALSE
6	411	downed	89903	1	14188	19	1402	downed	14665	98	1402	No.Confederates	0	0	0	FALSE
6	411	downhe	83328	1	15451	54	1353	downhe	14787	82	1353	No.Confederates	0	0	0	FALSE
6	411	drop	84341	1	14787	69	1474	drop	15521	98	1474	No.Confederates	0	0	0	FALSE
6	411	dwnhea	84261	1	15451	100	1498	dwnhea	14710	102	1498	No.Confederates	0	0	0	FALSE
6	411	dwnhea	84361	1	14710	4	1472	dwnhea	15451	30	1472	No.Confederates	0	0	0	FALSE
6	411	dwnhea	84527	1	14710	47	1450	dwnhea	14188	39	1450	No.Confederates	0	0	0	FALSE
6	411	dwnhed	85401	1	15451	27	1461	dwnhed	14787	87	1461	No.Confederates	0	0	0	FALSE
6	411	dwnhed	89949	1	14188	74	1374	dwnhed	14665	99	1374	No.Confederates	0	0	0	FALSE
6	411	dwnhed	86061	1	15451	17	1431	dwnhed	14188	91	1431	No.Confederates	0	0	0	FALSE
6	411	ear	84439	0	14665	35	861	ear	15451	67	1044	No.Confederates	0	0	0	FALSE
6	411	ears	83859	1	14188	9	836	ears	14665	28	836	No.Confederates	0	0	0	FALSE
6	411	ears	84201	1	14188	60	845	ears	14665	32	845	No.Confederates	0	0	0	FALSE
6	411	earsuo	87100	1	14188	82	1327	earsuo	14665	63	1327	No.Confederates	0	0	0	FALSE
6	411	fat	85379	0	15521	74	811	fat	14710	81	1252	No.Confederates	0	0	0	FALSE
6	411	fish	86312	1	14665	53	1060	fish	14787	68	1060	No.Confederates	0	0	0	TRUE
6	411	fish	88354	1	14787	14	1037	fish	14665	76	1037	No.Confederates	0	0	0	TRUE
6	411	fish	89821	1	14787	43	1081	fish	14188	29	1081	No.Confederates	0	0	0	TRUE
6	411	fish	85688	1	14710	82	1080	fish	14665	47	1080	No.Confederates	0	0	0	TRUE
6	411	fish	82532	1	14710	46	1074	fish	15451	44	1074	No.Confederates	0	0	0	TRUE
6	411	fish	89748	1	15451	95	1133	fish	14188	81	1133	No.Confederates	0	0	0	TRUE
6	411	fish	88617	1	14787	2	1031	fish	15521	2	1031	No.Confederates	0	0	0	TRUE
6	411	fish	88035	1	14787	28	1282	fish	14710	33	1282	No.Confederates	0	0	0	TRUE
6	411	fish	87104	0	14710	17	1128	fish	14787	100	1221	No.Confederates	0	0	0	TRUE
6	411	fish	82847	1	14710	27	1162	fish	15451	104	1162	No.Confederates	0	0	0	TRUE
6	411	fish	83948	1	15451	73	1067	fish	14710	87	1067	No.Confederates	0	0	0	TRUE
6	411	fish	85801	1	14665	48	1103	fish	14710	10	1103	No.Confederates	0	0	0	TRUE
6	411	fish	83865	1	15451	51	1085	fish	14710	76	1085	No.Confederates	0	0	0	TRUE
6	411	fish	85499	1	14710	60	1027	fish	14665	45	1027	No.Confederates	0	0	0	TRUE
6	411	fish	88912	1	14665	82	1093	fish	15521	15	1093	No.Confederates	0	0	0	TRUE
6	411	fish	82669	1	14710	51	1130	fish	15451	70	1130	No.Confederates	0	0	0	TRUE
6	411	fish	86898	1	15451	40	1077	fish	14710	6	1077	No.Confederates	0	0	0	TRUE
6	411	fly	81975	1	15521	18	534	fly	14787	6	534	No.Confederates	0	0	0	FALSE
6	411	fly	82071	1	15521	50	540	fly	14787	44	540	No.Confederates	0	0	0	FALSE
6	411	fly	83785	1	14787	66	324	fly	14710	101	324	No.Confederates	0	0	0	FALSE
6	411	frog	86184	1	15521	100	687	frog	14710	93	687	No.Confederates	0	0	0	TRUE
6	411	frog	81897	1	15521	62	686	frog	14787	67	686	No.Confederates	0	0	0	TRUE
6	411	frog	86264	1	15521	76	711	frog	14710	62	711	No.Confederates	0	0	0	TRUE
6	411	frog	87811	1	15521	95	722	frog	14665	70	722	No.Confederates	0	0	0	TRUE
6	411	frog	87375	1	14710	7	705	frog	14787	19	705	No.Confederates	0	0	0	TRUE
6	411	frog	87424	1	15521	71	805	frog	15451	56	805	No.Confederates	0	0	0	TRUE
6	411	frog	86732	1	15451	93	730	frog	14710	29	730	No.Confederates	0	0	0	TRUE
6	411	frog	89409	1	15521	42	745	frog	14188	46	745	No.Confederates	0	0	0	TRUE
6	411	frog	83702	1	14787	8	764	frog	15521	81	764	No.Confederates	0	0	0	TRUE
6	411	frog	88523	1	14787	42	728	frog	14665	78	728	No.Confederates	0	0	0	TRUE
6	411	frog	84863	1	14787	40	610	frog	15521	64	610	No.Confederates	0	0	0	TRUE
6	411	frog	89206	1	14665	86	747	frog	15451	15	747	No.Confederates	0	0	0	TRUE
6	411	frog	87724	1	14188	30	724	frog	15451	84	724	No.Confederates	0	0	0	TRUE
6	411	frog	89852	1	14665	97	775	frog	14188	89	775	No.Confederates	0	0	0	TRUE
6	411	frog	84702	1	14787	11	824	frog	14710	38	824	No.Confederates	0	0	0	TRUE
6	411	frog	87237	1	15521	45	580	frog	15451	72	580	No.Confederates	0	0	0	TRUE
6	411	frog	86689	1	14665	58	698	frog	14188	76	698	No.Confederates	0	0	0	TRUE
6	411	frog	85779	1	14188	28	776	frog	15451	52	776	No.Confederates	0	0	0	TRUE
6	411	frog	84628	1	14787	16	792	frog	14188	49	792	No.Confederates	0	0	0	TRUE
6	411	frog	87653	1	15451	31	759	frog	14188	37	759	No.Confederates	0	0	0	TRUE
6	411	frog	85275	1	15521	49	892	frog	14710	85	892	No.Confederates	0	0	0	TRUE
6	411	frog	84853	1	14710	77	684	frog	14188	57	684	No.Confederates	0	0	0	TRUE
6	411	frog	86084	1	14665	51	625	frog	15521	33	625	No.Confederates	0	0	0	TRUE
6	411	frog	87281	1	14665	64	636	frog	14188	65	636	No.Confederates	0	0	0	TRUE
6	411	frog	85563	1	14787	84	750	frog	15451	57	750	No.Confederates	0	0	0	TRUE
6	411	frog	89679	1	14787	94	798	frog	14665	94	798	No.Confederates	0	0	0	TRUE
6	411	frog	85002	1	14188	80	740	frog	14665	40	740	No.Confederates	0	0	0	TRUE
6	411	frog	83621	1	14787	39	805	frog	15521	12	805	No.Confederates	0	0	0	TRUE
6	411	frog	89064	1	14188	100	738	frog	15451	69	738	No.Confederates	0	0	0	TRUE
6	411	frog	89822	1	15451	91	775	frog	14710	79	775	No.Confederates	0	0	0	TRUE
6	411	frog	85872	1	14665	49	648	frog	14710	63	648	No.Confederates	0	0	0	TRUE
6	411	frog	86593	1	14710	96	787	frog	15451	24	787	No.Confederates	0	0	0	TRUE
6	411	frog	87955	1	14710	48	656	frog	14787	12	656	No.Confederates	0	0	0	TRUE
6	411	frog	89280	1	14188	10	643	frog	14787	76	643	No.Confederates	0	0	0	TRUE
6	411	frog	88253	1	14188	43	677	frog	15451	66	677	No.Confederates	0	0	0	TRUE
6	411	frog	89865	1	15451	102	646	frog	14710	104	646	No.Confederates	0	0	0	TRUE
6	411	frog	85483	1	14787	96	730	frog	15451	38	730	No.Confederates	0	0	0	TRUE
6	411	full	85744	0	14787	86	1261	full	15521	43	227	No.Confederates	0	0	0	FALSE
6	411	gate	82468	0	14787	65	1061	gate	15521	19	485	No.Confederates	0	0	0	FALSE
6	411	headed	82291	0	14188	31	20	headed	14787	17	1173	No.Confederates	0	0	0	FALSE
6	411	headwa	85857	1	14188	85	1331	headwa	15451	47	1331	No.Confederates	0	0	0	FALSE
6	411	hep	88333	0	14188	55	222	hep	15521	77	1313	No.Confederates	0	0	0	FALSE
6	411	high	89196	0	14787	29	91	high	14188	24	945	No.Confederates	0	0	0	FALSE
6	411	higher	82948	1	14787	9	21	higher	15521	68	21	No.Confederates	0	0	0	FALSE
6	411	highst	84919	1	14787	5	57	highst	14188	53	57	No.Confederates	0	0	0	FALSE
6	411	hole	85158	1	15521	9	1084	hole	14710	11	1084	No.Confederates	0	0	0	FALSE
6	411	hole	88461	1	15521	90	1014	hole	14188	99	1014	No.Confederates	0	0	0	FALSE
6	411	hole	89616	0	15521	73	1034	hole	14710	86	172	No.Confederates	0	0	0	FALSE
6	411	hole	89655	1	14710	42	1120	hole	15451	87	1120	No.Confederates	0	0	0	FALSE
6	411	indian	81753	1	15451	1	238	indian	14710	97	238	No.Confederates	0	0	0	FALSE
6	411	jump	82883	0	14787	23	372	jump	14665	17	570	No.Confederates	0	0	0	FALSE
6	411	legs	86551	0	15521	61	576	legs	14188	79	1295	No.Confederates	0	0	0	FALSE
6	411	letter	81526	1	14188	17	723	letter	14787	102	723	No.Confederates	0	0	0	FALSE
6	411	lobal	87590	1	14710	32	1454	lobal	14787	13	1454	No.Confederates	0	0	0	FALSE
6	411	lobal	87777	1	14710	14	1444	lobal	14787	24	1444	No.Confederates	0	0	0	FALSE
6	411	loball	88592	1	14710	25	1486	loball	15451	90	1486	No.Confederates	0	0	0	FALSE
6	411	loball	89948	1	14710	55	1452	loball	15521	17	1452	No.Confederates	0	0	0	FALSE
6	411	loball	89547	1	14710	95	1463	loball	14787	3	1463	No.Confederates	0	0	0	FALSE
6	411	long	83023	1	14188	51	1028	long	14665	19	1028	No.Confederates	0	0	0	FALSE
6	411	long	81601	1	14787	74	995	long	14188	12	995	No.Confederates	0	0	0	FALSE
6	411	long	82033	0	14188	68	1242	long	14665	7	1013	No.Confederates	0	0	0	FALSE
6	411	lowbal	82755	0	14710	65	1370	lowbal	15451	81	1481	No.Confederates	0	0	0	FALSE
6	411	lowwba	90209	1	15451	23	1448	lowwba	15521	7	1448	No.Confederates	0	0	0	FALSE
6	411	mask	85052	1	14710	88	180	mask	15521	27	180	No.Confederates	0	0	0	FALSE
6	411	mid	86179	1	14787	7	233	mid	14665	52	233	No.Confederates	0	0	0	FALSE
6	411	moth	84706	1	15521	52	287	moth	14188	23	287	No.Confederates	0	0	0	FALSE
6	411	moth	86325	1	15521	21	244	moth	14188	63	244	No.Confederates	0	0	0	FALSE
6	411	moth	82309	1	15521	88	253	moth	14665	10	253	No.Confederates	0	0	0	FALSE
6	411	moth	87018	1	15521	53	303	moth	14787	47	303	No.Confederates	0	0	0	FALSE
6	411	narrow	85909	1	15521	92	1137	narrow	14787	61	1137	No.Confederates	0	0	0	FALSE
6	411	noble	82211	0	14188	22	821	noble	14787	53	1429	No.Confederates	0	0	0	FALSE
6	411	open	83123	1	14787	56	133	open	15521	29	133	No.Confederates	0	0	0	FALSE
6	411	pengui	87612	1	14665	68	1260	pengui	15521	82	1260	No.Confederates	0	0	0	FALSE
6	411	pengui	89606	1	14665	93	1283	pengui	14787	92	1283	No.Confederates	0	0	0	FALSE
6	411	rabbit	89501	1	15521	36	955	rabbit	14665	91	955	No.Confederates	0	0	0	TRUE
6	411	rabbit	86762	1	14665	59	848	rabbit	14188	35	848	No.Confederates	0	0	0	TRUE
6	411	rabbit	89788	1	14188	48	858	rabbit	15451	19	858	No.Confederates	0	0	0	TRUE
6	411	rabbit	87911	1	15521	38	919	rabbit	14665	71	919	No.Confederates	0	0	0	TRUE
6	411	rabbit	86361	1	14787	83	899	rabbit	14665	54	899	No.Confederates	0	0	0	TRUE
6	411	rabbit	89858	1	14787	48	854	rabbit	15521	10	854	No.Confederates	0	0	0	TRUE
6	411	rabbit	83362	0	15521	20	998	rabbit	14710	69	1270	No.Confederates	0	0	0	TRUE
6	411	rabbit	87890	1	14188	27	882	rabbit	15451	61	882	No.Confederates	0	0	0	TRUE
6	411	rabbit	87725	1	15521	72	906	rabbit	14665	69	906	No.Confederates	0	0	0	TRUE
6	411	rabbit	81716	1	14665	3	936	rabbit	15521	84	936	No.Confederates	0	0	0	TRUE
6	411	rabbit	86930	1	14188	41	890	rabbit	14665	61	890	No.Confederates	0	0	0	TRUE
6	411	rabbit	86447	1	15521	91	965	rabbit	14787	75	965	No.Confederates	0	0	0	TRUE
6	411	rabbit	83388	0	14665	23	1009	rabbit	14188	1	1241	No.Confederates	0	0	0	TRUE
6	411	rabbit	84545	1	14665	36	899	rabbit	15451	45	899	No.Confederates	0	0	0	TRUE
6	411	rabbit	88054	1	14188	83	898	rabbit	15451	26	898	No.Confederates	0	0	0	TRUE
6	411	rabbit	88078	1	14665	73	977	rabbit	15521	70	977	No.Confederates	0	0	0	TRUE
6	411	rabbit	86958	1	14787	90	897	rabbit	15521	56	897	No.Confederates	0	0	0	TRUE
6	411	rabbit	89564	1	15521	14	952	rabbit	14665	92	952	No.Confederates	0	0	0	TRUE
6	411	rabbit	89695	1	14188	88	943	rabbit	15451	74	943	No.Confederates	0	0	0	TRUE
6	411	short	85631	1	14188	5	844	short	15451	59	844	No.Confederates	0	0	0	FALSE
6	411	short	85578	1	14665	46	465	short	14710	84	465	No.Confederates	0	0	0	FALSE
6	411	short	86844	1	14188	40	512	short	14665	60	512	No.Confederates	0	0	0	FALSE
6	411	short	87013	1	14188	97	481	short	14665	62	481	No.Confederates	0	0	0	FALSE
6	411	short	88270	1	14665	75	510	short	14787	45	510	No.Confederates	0	0	0	FALSE
6	411	short	88437	1	14787	97	482	short	14665	77	482	No.Confederates	0	0	0	FALSE
6	411	sit	83063	1	14710	78	180	sit	15451	79	180	No.Confederates	0	0	0	FALSE
6	411	sit	83728	1	14710	61	56	sit	15451	28	56	No.Confederates	0	0	0	FALSE
6	411	sit	85993	0	14710	103	163	sit	14787	59	331	No.Confederates	0	0	0	FALSE
6	411	sit	88180	1	14710	75	29	sit	14787	37	29	No.Confederates	0	0	0	FALSE
6	411	sit	90084	1	14710	73	165	sit	15521	24	165	No.Confederates	0	0	0	FALSE
6	411	sit	90126	1	15521	47	189	sit	14787	35	189	No.Confederates	0	0	0	FALSE
6	411	sit	83783	1	15451	88	121	sit	15521	94	121	No.Confederates	0	0	0	FALSE
6	411	sit	82906	1	14710	36	13	sit	15451	29	13	No.Confederates	0	0	0	FALSE
6	411	sit	83147	1	14710	9	75	sit	15451	16	75	No.Confederates	0	0	0	FALSE
6	411	squat	87873	1	14787	38	593	squat	14710	43	593	No.Confederates	0	0	0	FALSE
6	411	squat	88673	1	14787	89	573	squat	15451	13	573	No.Confederates	0	0	0	FALSE
6	411	squat	83045	0	15521	85	221	squat	14787	81	630	No.Confederates	0	0	0	FALSE
6	411	squat	87701	1	14787	27	545	squat	14710	22	545	No.Confederates	0	0	0	FALSE
6	411	tall	83273	1	14665	22	1266	tall	14188	26	1266	No.Confederates	0	0	0	FALSE
6	411	tall	83495	1	14665	24	1199	tall	14188	38	1199	No.Confederates	0	0	0	FALSE
6	411	tall	84507	1	14787	104	960	tall	15521	3	960	No.Confederates	0	0	0	FALSE
6	411	tall	85987	1	14188	69	1045	tall	15451	60	1045	No.Confederates	0	0	0	FALSE
6	411	tall	88626	1	14665	79	61	tall	14188	14	61	No.Confederates	0	0	0	FALSE
6	411	tall	83186	1	14665	21	1107	tall	14188	18	1107	No.Confederates	0	0	0	FALSE
6	411	tall	84105	1	14665	31	1262	tall	14188	87	1262	No.Confederates	0	0	0	FALSE
6	411	tall	84905	1	14665	39	1127	tall	15451	4	1127	No.Confederates	0	0	0	FALSE
6	411	tall	88925	1	14787	85	827	tall	14710	72	827	No.Confederates	0	0	0	FALSE
6	411	tall	88793	1	14188	70	1253	tall	14710	26	1253	No.Confederates	0	0	0	FALSE
6	411	tent	83435	1	15521	35	1388	tent	14787	93	1388	No.Confederates	0	0	0	FALSE
6	411	thin	82783	1	14787	79	1315	thin	14665	16	1315	No.Confederates	0	0	0	FALSE
6	411	tight	83874	1	15521	83	1120	tight	14787	70	1120	No.Confederates	0	0	0	FALSE
6	411	tight	90162	1	15521	44	1338	tight	14787	55	1338	No.Confederates	0	0	0	FALSE
6	411	touchh	89449	1	15451	94	1003	touchh	14188	66	1003	No.Confederates	0	0	0	FALSE
6	411	triang	88330	1	14710	3	1265	triang	15451	22	1265	No.Confederates	0	0	0	FALSE
6	411	triang	89750	1	14710	59	1292	triang	14787	46	1292	No.Confederates	0	0	0	FALSE
6	411	tumble	83091	0	14188	73	1419	tumble	14665	20	1118	No.Confederates	0	0	0	FALSE
6	411	tumble	82218	1	15521	65	1481	tumble	14665	9	1481	No.Confederates	0	0	0	FALSE
6	411	tumble	82703	1	15521	55	1494	tumble	14188	54	1494	No.Confederates	0	0	0	FALSE
6	411	twohea	83426	1	15451	99	906	twohea	14710	89	906	No.Confederates	0	0	0	FALSE
6	411	twohed	85223	1	15451	85	903	twohed	14787	58	903	No.Confederates	0	0	0	FALSE
6	411	twohed	89211	1	14710	54	943	twohed	15521	69	943	No.Confederates	0	0	0	FALSE
6	411	twohed	87268	0	14787	34	1198	twohed	14710	1	1116	No.Confederates	0	0	0	FALSE
6	411	twohed	89349	1	15521	89	919	twohed	14188	20	919	No.Confederates	0	0	0	FALSE
6	411	twohed	84756	1	15451	82	775	twohed	14665	38	775	No.Confederates	0	0	0	FALSE
6	411	twohed	86135	1	15451	36	945	twohed	14188	95	945	No.Confederates	0	0	0	FALSE
6	411	vulva	82134	1	15521	79	1071	vulva	14787	99	1071	No.Confederates	0	0	0	FALSE
6	411	vulva	84423	1	15521	75	1114	vulva	14787	62	1114	No.Confederates	0	0	0	FALSE
6	411	vulva	84781	1	15521	34	1036	vulva	14188	64	1036	No.Confederates	0	0	0	FALSE
6	411	vulva	85324	1	14787	91	1053	vulva	15451	33	1053	No.Confederates	0	0	0	FALSE
6	411	vulva	88840	1	14787	21	1170	vulva	15451	2	1170	No.Confederates	0	0	0	FALSE
6	411	wide	84208	1	14787	10	1409	wide	15521	13	1409	No.Confederates	0	0	0	FALSE
6	411	widest	85102	0	15451	18	738	widest	14787	80	447	No.Confederates	0	0	0	FALSE
6	411	yoga	89527	1	14188	96	179	yoga	15451	78	179	No.Confederates	0	0	0	FALSE
6	411	yoga	89980	1	15521	80	178	yoga	15451	92	178	No.Confederates	0	0	0	FALSE
6	411	yoga	89981	1	14665	100	26	yoga	14710	19	26	No.Confederates	0	0	0	FALSE
6	411	yoga	81529	0	15521	25	1445	yoga	14665	1	944	No.Confederates	0	0	0	FALSE
6	411	yoga	83608	1	14665	25	113	yoga	14188	13	113	No.Confederates	0	0	0	FALSE
6	411	yoga	84374	1	14665	34	100	yoga	14188	16	100	No.Confederates	0	0	0	FALSE
6	411	yoga	87952	1	14188	32	2	yoga	15451	86	2	No.Confederates	0	0	0	FALSE
6	411	yoga	89065	1	15521	48	86	yoga	14665	84	86	No.Confederates	0	0	0	FALSE
6	411	yoga	89302	1	15451	34	38	yoga	14665	88	38	No.Confederates	0	0	0	FALSE
6	411	yoga	81655	0	14665	2	1442	yoga	15521	59	102	No.Confederates	0	0	0	FALSE
6	411	yoga	84659	1	14665	37	126	yoga	15451	6	126	No.Confederates	0	0	0	FALSE
6	411	yoga	85410	1	14188	61	14	yoga	14665	44	14	No.Confederates	0	0	0	FALSE
6	411	yoga	85510	1	14188	52	155	yoga	15521	23	155	No.Confederates	0	0	0	FALSE
6	411	yoga	89595	1	15451	25	143	yoga	14188	84	143	No.Confederates	0	0	0	FALSE
6	412	airpla	81547	0	14289	40	377	airpla	14026	34	1113	No.Confederates	0	0	0	FALSE
6	412	altop	90395	1	14289	57	315	altop	14343	101	315	No.Confederates	0	0	0	FALSE
6	412	arms	87505	0	14343	41	166	arms	15333	57	379	No.Confederates	0	0	0	FALSE
6	412	armup	88836	1	14026	75	152	armup	15024	97	152	No.Confederates	0	0	0	FALSE
6	412	baldow	90629	1	15024	28	1328	baldow	14289	46	1328	No.Confederates	0	0	0	FALSE
6	412	baldow	90672	1	15024	106	1479	baldow	13567	112	1479	No.Confederates	0	0	0	FALSE
6	412	baldow	90563	1	15024	95	1449	baldow	14343	53	1449	No.Confederates	0	0	0	FALSE
6	412	baldwn	90199	0	15024	53	1480	baldwn	14343	2	696	No.Confederates	0	0	0	FALSE
6	412	balfly	89614	1	14026	15	214	balfly	14289	15	214	No.Confederates	0	0	0	FALSE
6	412	ball	90328	1	14289	33	1446	ball	15024	47	1446	No.Confederates	0	0	0	FALSE
6	412	ball	85500	1	14343	96	26	ball	14026	53	26	No.Confederates	0	0	0	FALSE
6	412	ball	87301	1	14343	78	267	ball	15333	55	267	No.Confederates	0	0	0	FALSE
6	412	ball	85798	1	14026	19	221	ball	15024	59	221	No.Confederates	0	0	0	FALSE
6	412	ball	86339	1	14343	57	218	ball	14026	90	218	No.Confederates	0	0	0	FALSE
6	412	balldo	85437	0	15024	63	1463	balldo	13567	44	304	No.Confederates	0	0	0	FALSE
6	412	ballup	89316	1	14026	23	140	ballup	14343	75	140	No.Confederates	0	0	0	FALSE
6	412	ballup	89701	1	15024	15	344	ballup	14343	29	344	No.Confederates	0	0	0	FALSE
6	412	baltal	88731	1	15024	13	31	baltal	14026	47	31	No.Confederates	0	0	0	FALSE
6	412	balup	90432	1	15024	110	84	balup	14343	45	84	No.Confederates	0	0	0	FALSE
6	412	balup	90167	1	14026	64	231	balup	13567	102	231	No.Confederates	0	0	0	FALSE
6	412	balwid	85886	1	14026	9	384	balwid	15024	38	384	No.Confederates	0	0	0	FALSE
6	412	barney	86536	1	14026	17	1207	barney	14343	113	1207	No.Confederates	0	0	0	FALSE
6	412	barney	89308	1	15333	39	1273	barney	14289	1	1273	No.Confederates	0	0	0	FALSE
6	412	barney	90260	1	15333	36	1248	barney	14289	104	1248	No.Confederates	0	0	0	FALSE
6	412	barney	82898	1	15333	82	1229	barney	14026	37	1229	No.Confederates	0	0	0	FALSE
6	412	barney	83503	1	15333	41	1304	barney	14026	46	1304	No.Confederates	0	0	0	FALSE
6	412	barney	89594	0	15333	24	1337	barney	13567	91	865	No.Confederates	0	0	0	FALSE
6	412	bed	89718	1	13567	93	405	bed	15333	62	405	No.Confederates	0	0	0	FALSE
6	412	bed	89999	1	15333	76	410	bed	13567	98	410	No.Confederates	0	0	0	FALSE
6	412	bed	90433	1	13567	108	409	bed	14289	68	409	No.Confederates	0	0	0	FALSE
6	412	bench	90687	1	14289	94	476	bench	15024	58	476	No.Confederates	0	0	0	TRUE
6	412	bench	86473	1	15024	85	439	bench	15333	8	439	No.Confederates	0	0	0	TRUE
6	412	bench	84518	0	15024	82	228	bench	13567	35	407	No.Confederates	0	0	0	TRUE
6	412	bench	89900	1	14289	72	365	bench	14026	42	365	No.Confederates	0	0	0	TRUE
6	412	bench	89870	1	15333	83	500	bench	14343	42	500	No.Confederates	0	0	0	TRUE
6	412	bench	87378	0	15024	71	326	bench	14289	4	414	No.Confederates	0	0	0	TRUE
6	412	bench	84056	1	15024	3	432	bench	15333	11	432	No.Confederates	0	0	0	TRUE
6	412	bench	88789	1	13567	79	458	bench	15333	106	458	No.Confederates	0	0	0	TRUE
6	412	bench	85239	1	14343	39	434	bench	15024	30	434	No.Confederates	0	0	0	TRUE
6	412	bench	90609	1	14289	11	392	bench	15024	62	392	No.Confederates	0	0	0	TRUE
6	412	bench	85645	1	15024	10	504	bench	15333	98	504	No.Confederates	0	0	0	TRUE
6	412	bench	90056	1	14289	29	408	bench	14026	24	408	No.Confederates	0	0	0	TRUE
6	412	bench	88719	1	13567	78	489	bench	15333	60	489	No.Confederates	0	0	0	TRUE
6	412	bench	85335	0	15024	4	331	bench	13567	43	216	No.Confederates	0	0	0	TRUE
6	412	bench	90756	1	15024	16	337	bench	14289	69	337	No.Confederates	0	0	0	TRUE
6	412	bench	82701	1	15333	107	450	bench	14289	49	450	No.Confederates	0	0	0	TRUE
6	412	bench	83808	1	15333	96	397	bench	15024	67	397	No.Confederates	0	0	0	TRUE
6	412	bench	90741	1	15024	39	280	bench	14343	112	280	No.Confederates	0	0	0	TRUE
6	412	bench	81845	1	15333	13	458	bench	14343	94	458	No.Confederates	0	0	0	TRUE
6	412	bench	88660	1	14289	76	466	bench	13567	77	466	No.Confederates	0	0	0	TRUE
6	412	bench	84336	1	15024	12	449	bench	13567	33	449	No.Confederates	0	0	0	TRUE
6	412	bench	86979	1	14289	2	254	bench	15024	76	254	No.Confederates	0	0	0	TRUE
6	412	bench	85878	1	14289	51	340	bench	14343	19	340	No.Confederates	0	0	0	TRUE
6	412	bench	86945	0	15333	49	383	bench	14343	20	529	No.Confederates	0	0	0	TRUE
6	412	bench	90786	1	15024	74	422	bench	14026	26	422	No.Confederates	0	0	0	TRUE
6	412	bench	90842	1	15024	24	457	bench	14289	98	457	No.Confederates	0	0	0	TRUE
6	412	bent	83214	0	14343	58	668	bent	14289	63	802	No.Confederates	0	0	0	FALSE
6	412	book	89923	1	15333	18	347	book	13567	97	347	No.Confederates	0	0	0	FALSE
6	412	bowldk	82777	0	13567	19	440	bowldk	14026	108	868	No.Confederates	0	0	0	FALSE
6	412	bowldk	83629	1	13567	26	455	bowldk	15333	74	455	No.Confederates	0	0	0	FALSE
6	412	bunny	81855	1	13567	9	1019	bunny	14289	100	1019	No.Confederates	0	0	0	TRUE
6	412	bunny	83219	0	14026	28	1297	bunny	15333	86	882	No.Confederates	0	0	0	TRUE
6	412	bunny	88845	1	15333	87	830	bunny	13567	80	830	No.Confederates	0	0	0	TRUE
6	412	bunny	87351	1	14026	79	1257	bunny	13567	63	1257	No.Confederates	0	0	0	TRUE
6	412	bunny	85013	1	13567	39	858	bunny	15333	28	858	No.Confederates	0	0	0	TRUE
6	412	bunny	87070	1	14289	107	924	bunny	15024	44	924	No.Confederates	0	0	0	TRUE
6	412	bunny	90102	1	15024	66	836	bunny	14343	69	836	No.Confederates	0	0	0	TRUE
6	412	bunny	85283	1	13567	42	842	bunny	15333	101	842	No.Confederates	0	0	0	TRUE
6	412	bunny	90573	0	13567	111	984	bunny	14026	92	1412	No.Confederates	0	0	0	TRUE
6	412	bunny	87732	1	13567	67	887	bunny	14026	69	887	No.Confederates	0	0	0	TRUE
6	412	bunny	86795	1	13567	57	866	bunny	14289	34	866	No.Confederates	0	0	0	TRUE
6	412	bunny	89591	1	15024	26	914	bunny	14343	13	914	No.Confederates	0	0	0	TRUE
6	412	bunny	85421	0	15333	85	839	bunny	14289	65	215	No.Confederates	0	0	0	TRUE
6	412	bunny	82000	1	14289	24	1251	bunny	14026	84	1251	No.Confederates	0	0	0	TRUE
6	412	bunny	88646	1	15024	17	1316	bunny	15333	112	1316	No.Confederates	0	0	0	TRUE
6	412	bunny	89401	1	13567	87	918	bunny	15024	45	918	No.Confederates	0	0	0	TRUE
6	412	bunny	84272	1	14026	48	1231	bunny	14289	22	1231	No.Confederates	0	0	0	TRUE
6	412	bunny	85862	1	13567	48	865	bunny	15333	4	865	No.Confederates	0	0	0	TRUE
6	412	bunski	86189	0	14289	61	955	bunski	13567	52	670	No.Confederates	0	0	0	FALSE
6	412	bunste	86411	0	13567	54	1262	bunste	14289	106	1042	No.Confederates	0	0	0	FALSE
6	412	bunwid	88127	1	14289	93	970	bunwid	15024	91	970	No.Confederates	0	0	0	FALSE
6	412	buny	81253	0	13567	3	788	buny	14289	112	1309	No.Confederates	0	0	0	FALSE
6	412	circle	84692	1	15024	75	1499	circle	14343	50	1499	No.Confederates	0	0	0	FALSE
6	412	claw	90103	1	15333	63	904	claw	14289	103	904	No.Confederates	0	0	0	FALSE
6	412	close	87054	1	15333	108	1177	close	14343	32	1177	No.Confederates	0	0	0	FALSE
6	412	corner	90036	1	14343	16	389	corner	15024	27	389	No.Confederates	0	0	0	FALSE
6	412	couch	89789	0	13567	94	473	couch	15024	70	559	No.Confederates	0	0	0	FALSE
6	412	couch	90815	0	15024	55	447	couch	14026	40	286	No.Confederates	0	0	0	FALSE
6	412	crab	88721	1	14289	12	596	crab	14343	92	596	No.Confederates	0	0	0	TRUE
6	412	crab	90537	1	15024	35	793	crab	14289	67	793	No.Confederates	0	0	0	TRUE
6	412	crab	88985	1	14289	32	841	crab	15333	115	841	No.Confederates	0	0	0	TRUE
6	412	crab	81135	1	14289	6	589	crab	13567	1	589	No.Confederates	0	0	0	TRUE
6	412	crab	88803	1	14289	16	675	crab	14343	90	675	No.Confederates	0	0	0	TRUE
6	412	crab	81308	1	13567	4	551	crab	14289	5	551	No.Confederates	0	0	0	TRUE
6	412	crab	83264	1	14289	35	687	crab	13567	22	687	No.Confederates	0	0	0	TRUE
6	412	crab	82227	1	13567	13	532	crab	14289	30	532	No.Confederates	0	0	0	TRUE
6	412	crab	90249	1	15024	9	740	crab	14343	49	740	No.Confederates	0	0	0	TRUE
6	412	crab	84869	1	14289	84	612	crab	14026	66	612	No.Confederates	0	0	0	TRUE
6	412	crab	90703	1	15024	81	763	crab	14289	48	763	No.Confederates	0	0	0	TRUE
6	412	crab	85198	0	14289	95	594	crab	14026	86	780	No.Confederates	0	0	0	TRUE
6	412	crab	89987	1	15024	14	617	crab	14343	17	617	No.Confederates	0	0	0	TRUE
6	412	crab	81615	1	15333	90	516	crab	14343	21	516	No.Confederates	0	0	0	TRUE
6	412	crab	81943	1	13567	10	526	crab	14343	100	526	No.Confederates	0	0	0	TRUE
6	412	crab	89669	1	13567	92	548	crab	15333	59	548	No.Confederates	0	0	0	TRUE
6	412	crab	88585	1	14289	64	666	crab	15024	113	666	No.Confederates	0	0	0	TRUE
6	412	crab	87872	1	14289	60	600	crab	15024	7	600	No.Confederates	0	0	0	TRUE
6	412	crab	83925	1	13567	29	681	crab	14343	111	681	No.Confederates	0	0	0	TRUE
6	412	dicksq	81221	1	14026	91	1218	dicksq	15333	1	1218	No.Confederates	0	0	0	FALSE
6	412	dicksq	81790	0	14026	31	1201	dicksq	13567	8	1490	No.Confederates	0	0	0	FALSE
6	412	disksk	85213	1	13567	41	1424	disksk	15333	45	1424	No.Confederates	0	0	0	FALSE
6	412	disksk	84675	0	13567	36	1481	disksk	15333	92	370	No.Confederates	0	0	0	FALSE
6	412	disksq	82064	0	13567	11	1326	disksq	14343	65	750	No.Confederates	0	0	0	FALSE
6	412	disksq	82491	0	13567	16	1382	disksq	14289	91	200	No.Confederates	0	0	0	FALSE
6	412	doublb	90723	0	15024	43	534	doublb	14343	43	1144	No.Confederates	0	0	0	FALSE
6	412	double	90398	1	15024	86	228	double	13567	107	228	No.Confederates	0	0	0	FALSE
6	412	down	85677	0	14026	95	1473	down	13567	46	153	No.Confederates	0	0	0	FALSE
6	412	flat	83758	1	14343	62	334	flat	13567	27	334	No.Confederates	0	0	0	FALSE
6	412	fly	88483	1	15333	70	281	fly	13567	75	281	No.Confederates	0	0	0	FALSE
6	412	fly	90074	1	15333	105	309	fly	13567	100	309	No.Confederates	0	0	0	FALSE
6	412	fly	90826	1	13567	113	257	fly	15024	11	257	No.Confederates	0	0	0	FALSE
6	412	fly	88291	1	15333	20	255	fly	13567	73	255	No.Confederates	0	0	0	FALSE
6	412	fly	82364	1	14026	49	268	fly	13567	15	268	No.Confederates	0	0	0	FALSE
6	412	fly	84796	1	15333	64	284	fly	13567	37	284	No.Confederates	0	0	0	FALSE
6	412	fly	85795	1	15333	35	303	fly	13567	47	303	No.Confederates	0	0	0	FALSE
6	412	fly	90831	1	15024	46	286	fly	14289	90	286	No.Confederates	0	0	0	FALSE
6	412	flynon	89759	0	14026	109	343	flynon	14289	50	1362	No.Confederates	0	0	0	FALSE
6	412	frog	81609	1	14289	17	703	frog	14026	3	703	No.Confederates	0	0	0	FALSE
6	412	frog	89477	1	14343	1	658	frog	14026	101	658	No.Confederates	0	0	0	FALSE
6	412	frog	89785	1	14343	72	701	frog	15333	50	701	No.Confederates	0	0	0	FALSE
6	412	frog	81686	1	14343	25	609	frog	15333	14	609	No.Confederates	0	0	0	FALSE
6	412	frog	89156	1	14343	44	765	frog	13567	84	765	No.Confederates	0	0	0	FALSE
6	412	frog	89647	1	14343	31	684	frog	15024	36	684	No.Confederates	0	0	0	FALSE
6	412	frog	90233	0	14026	62	786	frog	13567	103	1389	No.Confederates	0	0	0	FALSE
6	412	frog	81768	1	14026	89	643	frog	15333	103	643	No.Confederates	0	0	0	FALSE
6	412	giant	87445	1	13567	64	773	giant	14026	110	773	No.Confederates	0	0	0	FALSE
6	412	giant	87995	1	13567	70	712	giant	14026	106	712	No.Confederates	0	0	0	FALSE
6	412	giant	90022	0	13567	99	755	giant	15333	3	1257	No.Confederates	0	0	0	FALSE
6	412	head	83615	0	14026	4	27	head	14343	73	1211	No.Confederates	0	0	0	FALSE
6	412	headdn	90485	1	13567	109	1150	headdn	15024	101	1150	No.Confederates	0	0	0	FALSE
6	412	headdn	90539	1	13567	110	1161	headdn	14026	5	1161	No.Confederates	0	0	0	FALSE
6	412	headst	86988	1	13567	59	1438	headst	14026	111	1438	No.Confederates	0	0	0	FALSE
6	412	headst	89224	0	13567	85	1232	headst	15024	100	1142	No.Confederates	0	0	0	FALSE
6	412	heddwn	89228	1	14026	33	1342	heddwn	14343	105	1342	No.Confederates	0	0	0	FALSE
6	412	heddwn	89840	1	14026	30	1428	heddwn	14289	99	1428	No.Confederates	0	0	0	FALSE
6	412	heddwn	90108	0	14026	27	1387	heddwn	13567	101	1181	No.Confederates	0	0	0	FALSE
6	412	heddwn	90477	1	14026	20	1423	heddwn	15333	109	1423	No.Confederates	0	0	0	FALSE
6	412	heddwn	85066	1	14026	45	1363	heddwn	14289	43	1363	No.Confederates	0	0	0	FALSE
6	412	heddwn	90775	1	14026	14	1388	heddwn	15024	84	1388	No.Confederates	0	0	0	FALSE
6	412	heddwn	88930	1	14026	44	1487	heddwn	15024	89	1487	No.Confederates	0	0	0	FALSE
6	412	hedstd	87188	1	14026	29	1487	hedstd	13567	61	1487	No.Confederates	0	0	0	FALSE
6	412	hedstn	84032	1	14026	81	1430	hedstn	14289	96	1430	No.Confederates	0	0	0	FALSE
6	412	hedstn	86090	1	14289	41	1463	hedstn	13567	51	1463	No.Confederates	0	0	0	FALSE
6	412	hedstn	84183	1	14026	85	1364	hedstn	14289	53	1364	No.Confederates	0	0	0	FALSE
6	412	hiball	90352	1	14343	59	83	hiball	13567	106	83	No.Confederates	0	0	0	FALSE
6	412	higher	81533	1	14343	9	772	higher	15333	100	772	No.Confederates	0	0	0	FALSE
6	412	hole	86650	1	14343	22	1042	hole	14026	60	1042	No.Confederates	0	0	0	FALSE
6	412	hole	85757	1	14343	89	1097	hole	14289	73	1097	No.Confederates	0	0	0	FALSE
6	412	hole	87199	1	14343	26	1047	hole	15333	5	1047	No.Confederates	0	0	0	FALSE
6	412	hole	85609	1	14343	60	1119	hole	14289	102	1119	No.Confederates	0	0	0	FALSE
6	412	hole	88223	1	14026	59	1045	hole	13567	72	1045	No.Confederates	0	0	0	FALSE
6	412	hole	90331	1	15333	9	1355	hole	14026	36	1355	No.Confederates	0	0	0	FALSE
6	412	hole	90380	1	15333	56	1310	hole	14026	83	1310	No.Confederates	0	0	0	FALSE
6	412	joined	89827	1	14343	18	1338	joined	15333	26	1338	No.Confederates	0	0	0	FALSE
6	412	joined	82176	1	14343	33	1347	joined	15333	84	1347	No.Confederates	0	0	0	FALSE
6	412	joined	87780	1	14343	24	1271	joined	15333	77	1271	No.Confederates	0	0	0	FALSE
6	412	joined	87884	1	15333	21	1192	joined	14343	64	1192	No.Confederates	0	0	0	FALSE
6	412	jump	82019	1	14026	96	643	jump	15333	25	643	No.Confederates	0	0	0	FALSE
6	412	kiss	87839	0	14026	12	1016	kiss	13567	68	285	No.Confederates	0	0	0	FALSE
6	412	krab	83768	1	14026	55	823	krab	14289	9	823	No.Confederates	0	0	0	FALSE
6	412	krab	87921	1	14026	67	560	krab	13567	69	560	No.Confederates	0	0	0	FALSE
6	412	krab	90446	1	14026	18	555	krab	15333	51	555	No.Confederates	0	0	0	FALSE
6	412	krab	88515	1	14026	10	571	krab	14343	84	571	No.Confederates	0	0	0	FALSE
6	412	lean	88613	0	14343	91	1474	lean	14026	82	1190	No.Confederates	0	0	0	FALSE
6	412	lngear	88089	0	14026	22	912	lngear	13567	71	1226	No.Confederates	0	0	0	FALSE
6	412	long	82391	1	14289	113	462	long	14343	83	462	No.Confederates	0	0	0	FALSE
6	412	long	82252	1	14289	108	418	long	14026	93	418	No.Confederates	0	0	0	FALSE
6	412	long	82070	0	14289	105	1056	long	15333	12	424	No.Confederates	0	0	0	FALSE
6	412	lowzen	88027	1	15333	37	159	lowzen	14343	71	159	No.Confederates	0	0	0	FALSE
6	412	man	85600	1	13567	45	21	man	14026	11	21	No.Confederates	0	0	0	FALSE
6	412	man	83840	0	13567	28	14	man	14343	23	668	No.Confederates	0	0	0	FALSE
6	412	man	88391	0	13567	74	30	man	15333	68	627	No.Confederates	0	0	0	FALSE
6	412	monkey	83004	0	14289	66	936	monkey	15333	2	1253	No.Confederates	0	0	0	FALSE
6	412	narrow	89055	1	14343	12	28	narrow	13567	83	28	No.Confederates	0	0	0	FALSE
6	412	necks	90310	1	14343	55	1323	necks	13567	105	1323	No.Confederates	0	0	0	FALSE
6	412	noleg	83900	1	14026	13	347	noleg	14289	23	347	No.Confederates	0	0	0	FALSE
6	412	octo	89953	0	14026	72	876	octo	14289	44	530	No.Confederates	0	0	0	FALSE
6	412	one	85136	1	15024	72	1148	one	14343	87	1148	No.Confederates	0	0	0	FALSE
6	412	one	85029	0	15024	83	1204	one	14343	4	640	No.Confederates	0	0	0	FALSE
6	412	open	81132	0	15333	38	432	open	14026	73	1371	No.Confederates	0	0	0	FALSE
6	412	open	88860	1	14343	106	883	open	14289	77	883	No.Confederates	0	0	0	FALSE
6	412	open	88406	0	14343	82	313	open	14026	78	7	No.Confederates	0	0	0	FALSE
6	412	pinch	81301	1	15333	40	1033	pinch	14026	74	1033	No.Confederates	0	0	0	FALSE
6	412	plan	81378	0	14289	78	388	plan	14026	32	247	No.Confederates	0	0	0	FALSE
6	412	pray	87404	0	15333	114	396	pray	14343	79	1083	No.Confederates	0	0	0	FALSE
6	412	raised	82943	1	14343	66	867	raised	13567	20	867	No.Confederates	0	0	0	FALSE
6	412	raised	83531	1	14343	38	900	raised	13567	25	900	No.Confederates	0	0	0	FALSE
6	412	raised	86250	0	14343	15	866	raised	14026	2	613	No.Confederates	0	0	0	FALSE
6	412	raised	87632	1	14343	85	871	raised	15333	52	871	No.Confederates	0	0	0	FALSE
6	412	raised	90456	1	14343	8	738	raised	15024	57	738	No.Confederates	0	0	0	FALSE
6	412	raised	83374	1	14343	93	884	raised	14289	20	884	No.Confederates	0	0	0	FALSE
6	412	seat	83316	1	14343	99	574	seat	14026	7	574	No.Confederates	0	0	0	FALSE
6	412	shocra	84660	1	14289	92	646	shocra	14026	39	646	No.Confederates	0	0	0	FALSE
6	412	shorcr	88356	1	14289	85	659	shorcr	15024	50	659	No.Confederates	0	0	0	FALSE
6	412	sit	87663	1	13567	66	79	sit	14026	100	79	No.Confederates	0	0	0	FALSE
6	412	sit	88556	1	13567	76	63	sit	15333	23	63	No.Confederates	0	0	0	FALSE
6	412	sit	82145	1	14026	41	185	sit	13567	12	185	No.Confederates	0	0	0	FALSE
6	412	sit	82302	1	13567	14	187	sit	15333	111	187	No.Confederates	0	0	0	FALSE
6	412	sit	83083	0	14026	1	127	sit	14343	76	580	No.Confederates	0	0	0	FALSE
6	412	sit	83438	1	13567	24	636	sit	15333	43	636	No.Confederates	0	0	0	FALSE
6	412	sit	84014	0	13567	30	138	sit	14343	34	487	No.Confederates	0	0	0	FALSE
6	412	sit	86678	1	13567	56	143	sit	14289	18	143	No.Confederates	0	0	0	FALSE
6	412	sit	89452	0	13567	88	72	sit	15024	102	447	No.Confederates	0	0	0	FALSE
6	412	sit	89877	1	13567	96	137	sit	15024	48	137	No.Confederates	0	0	0	FALSE
6	412	sit	89500	1	13567	89	149	sit	15024	96	149	No.Confederates	0	0	0	FALSE
6	412	skbunn	89126	0	14289	21	1021	skbunn	15333	88	856	No.Confederates	0	0	0	FALSE
6	412	skinny	82828	0	14289	79	821	skinny	14343	37	1414	No.Confederates	0	0	0	FALSE
6	412	smhole	90807	0	14289	101	1282	smhole	15024	79	1004	No.Confederates	0	0	0	FALSE
6	412	spread	88295	0	14343	10	300	spread	14026	76	115	No.Confederates	0	0	0	FALSE
6	412	spread	85978	0	14343	81	835	spread	14289	86	1479	No.Confederates	0	0	0	FALSE
6	412	squat	89535	1	13567	90	664	squat	14343	103	664	No.Confederates	0	0	0	FALSE
6	412	squat	82817	1	14343	28	634	squat	15333	30	634	No.Confederates	0	0	0	FALSE
6	412	squat	84209	1	15333	15	538	squat	14343	27	538	No.Confederates	0	0	0	FALSE
6	412	squat	86759	0	14343	95	573	squat	14026	87	700	No.Confederates	0	0	0	FALSE
6	412	squat	87958	1	15333	16	644	squat	14343	68	644	No.Confederates	0	0	0	FALSE
6	412	squat	89377	1	15333	54	687	squat	14289	109	687	No.Confederates	0	0	0	FALSE
6	412	squat	87076	1	14026	25	690	squat	13567	60	690	No.Confederates	0	0	0	FALSE
6	412	squat	88933	0	15333	81	725	squat	13567	81	210	No.Confederates	0	0	0	FALSE
6	412	squat	89540	1	15333	33	621	squat	15024	20	621	No.Confederates	0	0	0	FALSE
6	412	squat	90279	0	13567	104	8	squat	14343	98	104	No.Confederates	0	0	0	FALSE
6	412	squat	89067	1	15333	65	603	squat	14289	19	603	No.Confederates	0	0	0	FALSE
6	412	squat	90517	1	15333	34	637	squat	15024	37	637	No.Confederates	0	0	0	FALSE
6	412	squat	84108	0	14343	70	599	squat	13567	31	1483	No.Confederates	0	0	0	FALSE
6	412	squat	84379	1	15333	10	647	squat	14343	30	647	No.Confederates	0	0	0	FALSE
6	412	squat	84928	0	15333	29	704	squat	13567	38	1371	No.Confederates	0	0	0	FALSE
6	412	squat	86015	1	15333	79	747	squat	13567	50	747	No.Confederates	0	0	0	FALSE
6	412	squat	88979	0	13567	82	732	squat	14343	61	648	No.Confederates	0	0	0	FALSE
6	412	talclo	86094	0	15024	64	1010	talclo	14343	46	661	No.Confederates	0	0	0	FALSE
6	412	talcra	88464	1	15024	19	782	talcra	14289	110	782	No.Confederates	0	0	0	FALSE
6	412	talcra	88998	0	15024	29	786	talcra	14026	43	937	No.Confederates	0	0	0	FALSE
6	412	tall	85724	1	15024	42	1182	tall	15333	72	1182	No.Confederates	0	0	0	TRUE
6	412	tall	89834	1	15024	18	1370	tall	13567	95	1370	No.Confederates	0	0	0	TRUE
6	412	tall	87940	1	14289	83	905	tall	15024	90	905	No.Confederates	0	0	0	TRUE
6	412	tall	90652	0	15024	5	1172	tall	14026	107	965	No.Confederates	0	0	0	TRUE
6	412	tall	84776	1	14289	89	884	tall	14026	21	884	No.Confederates	0	0	0	TRUE
6	412	tall	89941	1	14343	5	1206	tall	15024	107	1206	No.Confederates	0	0	0	TRUE
6	412	tall	90361	1	14289	38	1263	tall	15024	68	1263	No.Confederates	0	0	0	TRUE
6	412	tall	90582	1	15024	99	1210	tall	14343	63	1210	No.Confederates	0	0	0	TRUE
6	412	tall	84949	1	14026	50	881	tall	14289	47	881	No.Confederates	0	0	0	TRUE
6	412	tall	86062	1	14026	71	1204	tall	15333	61	1204	No.Confederates	0	0	0	TRUE
6	412	tall	86172	1	15333	67	22	tall	14026	65	22	No.Confederates	0	0	0	TRUE
6	412	tall	81472	1	14289	55	10	tall	14026	112	10	No.Confederates	0	0	0	TRUE
6	412	tall	90798	1	15024	40	1048	tall	14026	105	1048	No.Confederates	0	0	0	TRUE
6	412	tall	84825	1	15024	6	1171	tall	14343	108	1171	No.Confederates	0	0	0	TRUE
6	412	tall	86878	1	15333	46	1179	tall	14343	102	1179	No.Confederates	0	0	0	TRUE
6	412	tall	84403	1	15024	112	1026	tall	13567	34	1026	No.Confederates	0	0	0	TRUE
6	412	talles	87561	1	14026	98	1161	talles	13567	65	1161	No.Confederates	0	0	0	FALSE
6	412	talles	88257	1	14289	3	1035	talles	15024	69	1035	No.Confederates	0	0	0	FALSE
6	412	tallki	89681	0	14289	71	1185	tallki	14026	58	907	No.Confederates	0	0	0	FALSE
6	412	talski	88009	1	14289	70	1038	talski	15024	49	1038	No.Confederates	0	0	0	FALSE
6	412	talski	89543	0	14289	58	1320	talski	14026	70	11	No.Confederates	0	0	0	FALSE
6	412	talwid	84542	1	14289	62	901	talwid	14026	63	901	No.Confederates	0	0	0	FALSE
6	412	thre	81661	0	14026	99	1163	thre	14289	31	299	No.Confederates	0	0	0	FALSE
6	412	tong	90407	0	15333	93	1416	tong	14026	57	1228	No.Confederates	0	0	0	FALSE
6	412	tongs	83546	1	15333	19	908	tongs	14289	25	908	No.Confederates	0	0	0	FALSE
6	412	tongs	83109	0	15333	58	909	tongs	13567	21	1283	No.Confederates	0	0	0	FALSE
6	412	tongs	84313	0	15333	47	910	tongs	14343	48	1005	No.Confederates	0	0	0	FALSE
6	412	tongs	84573	1	15333	104	974	tongs	14343	40	974	No.Confederates	0	0	0	FALSE
6	412	touch	83340	1	15333	17	1032	touch	13567	23	1032	No.Confederates	0	0	0	FALSE
6	412	touch	85119	1	13567	40	1069	touch	15333	48	1069	No.Confederates	0	0	0	FALSE
6	412	touch	82585	1	15333	44	1012	touch	13567	17	1012	No.Confederates	0	0	0	FALSE
6	412	touch	81452	1	14343	74	994	touch	15333	71	994	No.Confederates	0	0	0	FALSE
6	412	touch	85949	1	13567	49	1004	touch	15333	69	1004	No.Confederates	0	0	0	FALSE
6	412	twohol	89484	1	14289	28	238	twohol	15333	32	238	No.Confederates	0	0	0	FALSE
6	412	under	84444	0	15333	91	1439	under	14343	11	223	No.Confederates	0	0	0	FALSE
6	412	under	82419	1	15333	6	1488	under	14026	94	1488	No.Confederates	0	0	0	FALSE
6	412	undero	89383	0	14026	97	1403	undero	14343	47	193	No.Confederates	0	0	0	FALSE
6	412	updown	87717	1	14289	27	1403	updown	15024	105	1403	No.Confederates	0	0	0	FALSE
6	412	upside	82508	0	14289	87	1458	upside	14343	3	1139	No.Confederates	0	0	0	FALSE
6	412	upsidt	87172	1	14289	45	1367	upsidt	15024	108	1367	No.Confederates	0	0	0	FALSE
6	412	vajj	82617	1	14289	37	1124	vajj	14026	6	1124	No.Confederates	0	0	0	FALSE
6	412	white	88129	0	14343	35	1293	white	15333	110	100	No.Confederates	0	0	0	FALSE
6	412	widben	89342	1	15024	78	438	widben	13567	86	438	No.Confederates	0	0	0	FALSE
6	412	wide	82670	0	14343	109	133	wide	13567	18	683	No.Confederates	0	0	0	FALSE
6	412	wide	81364	1	14343	110	507	wide	15333	94	507	No.Confederates	0	0	0	FALSE
6	412	widear	86309	1	14289	97	790	widear	13567	53	790	No.Confederates	0	0	0	FALSE
6	412	widefl	89097	1	14026	61	463	widefl	15024	2	463	No.Confederates	0	0	0	FALSE
6	412	wider	84216	0	15024	25	655	wider	13567	32	785	No.Confederates	0	0	0	FALSE
6	412	widest	87275	1	14026	102	506	widest	13567	62	506	No.Confederates	0	0	0	FALSE
6	412	widest	90283	1	14026	35	390	widest	15024	111	390	No.Confederates	0	0	0	FALSE
6	412	widwal	90205	0	14289	74	1258	widwal	15333	97	226	No.Confederates	0	0	0	FALSE
6	412	wings	85363	1	14343	107	267	wings	14026	103	267	No.Confederates	0	0	0	FALSE
6	412	wings	86434	1	14343	36	259	wings	14026	68	259	No.Confederates	0	0	0	FALSE
6	412	xnobal	86769	1	15024	23	887	xnobal	15333	113	887	No.Confederates	0	0	0	FALSE
6	412	xnobal	86886	1	15024	73	820	xnobal	14289	36	820	No.Confederates	0	0	0	FALSE
6	412	xo	86541	0	15333	73	1402	xo	15024	61	182	No.Confederates	0	0	0	FALSE
6	412	xtal	86675	1	15024	98	707	xtal	15333	27	707	No.Confederates	0	0	0	FALSE
6	412	yoga	81765	1	14289	111	34	yoga	14343	67	34	No.Confederates	0	0	0	FALSE
6	412	zen	82319	1	15333	53	219	zen	14343	97	219	No.Confederates	0	0	0	TRUE
6	412	zen	90187	1	15333	66	55	zen	14289	10	55	No.Confederates	0	0	0	TRUE
6	412	zen	86254	1	15333	99	232	zen	15024	87	232	No.Confederates	0	0	0	TRUE
6	412	zen	86408	1	15333	95	190	zen	15024	94	190	No.Confederates	0	0	0	TRUE
6	412	zen	90514	1	14289	42	58	zen	14026	16	58	No.Confederates	0	0	0	TRUE
6	412	zen	89248	1	15333	22	68	zen	14289	13	68	No.Confederates	0	0	0	TRUE
6	412	zen	85354	1	14289	14	72	zen	15333	7	72	No.Confederates	0	0	0	TRUE
6	412	zen	90150	1	14289	75	2	zen	15333	31	2	No.Confederates	0	0	0	TRUE
6	412	zen	90300	0	14289	7	62	zen	15333	80	191	No.Confederates	0	0	0	TRUE
6	412	zen	83677	1	15333	75	226	zen	14289	80	226	No.Confederates	0	0	0	TRUE
6	412	zen	89427	1	14289	39	93	zen	15333	102	93	No.Confederates	0	0	0	TRUE
6	412	zen	85569	1	14289	8	172	zen	15333	42	172	No.Confederates	0	0	0	TRUE
6	412	zen	81909	1	15333	78	166	zen	14026	8	166	No.Confederates	0	0	0	TRUE
6	412	zenwid	86565	1	14289	82	125	zenwid	13567	55	125	No.Confederates	0	0	0	FALSE
6	413	above	81061	0	14656	10	1223	above	15789	3	286	No.Confederates	0	0	0	FALSE
6	413	arms	84122	1	15789	40	601	arms	14656	24	601	No.Confederates	0	0	0	FALSE
6	413	backs	85546	0	13513	72	1275	backs	13534	34	984	No.Confederates	0	0	0	FALSE
6	413	backs	81495	1	13513	37	1254	backs	14192	7	1254	No.Confederates	0	0	0	FALSE
6	413	backs	84614	1	13513	103	1251	backs	14656	84	1251	No.Confederates	0	0	0	FALSE
6	413	backto	83428	0	14192	13	1204	backto	13534	95	1366	No.Confederates	0	0	0	FALSE
6	413	ball	86668	1	15789	67	1414	ball	14656	30	1414	No.Confederates	0	0	0	FALSE
6	413	ball	87477	1	13534	60	303	ball	13513	63	303	No.Confederates	0	0	0	FALSE
6	413	ball	81421	1	14656	91	290	ball	13534	43	290	No.Confederates	0	0	0	FALSE
6	413	ball	82199	1	13534	55	15	ball	15859	32	15	No.Confederates	0	0	0	FALSE
6	413	ball	89154	1	14656	88	1405	ball	13513	56	1405	No.Confederates	0	0	0	FALSE
6	413	ball	81391	1	13513	18	1490	ball	14192	63	1490	No.Confederates	0	0	0	FALSE
6	413	ball	81513	1	14656	1	289	ball	15789	10	289	No.Confederates	0	0	0	FALSE
6	413	ball	86984	0	15789	71	1311	ball	15859	40	781	No.Confederates	0	0	0	FALSE
6	413	ballow	83547	1	14656	78	1474	ballow	13513	94	1474	No.Confederates	0	0	0	FALSE
6	413	ballto	87357	0	14656	101	172	ballto	15859	30	54	No.Confederates	0	0	0	FALSE
6	413	bend	81340	1	14192	29	1349	bend	13513	5	1349	No.Confederates	0	0	0	FALSE
6	413	bendy	81136	0	14192	2	410	bendy	13513	93	240	No.Confederates	0	0	0	FALSE
6	413	bfly	84318	1	14656	46	273	bfly	15789	42	273	No.Confederates	0	0	0	FALSE
6	413	bfly	89661	1	14656	56	253	bfly	15859	65	253	No.Confederates	0	0	0	FALSE
6	413	bfly	86097	0	15789	61	306	bfly	13513	36	1404	No.Confederates	0	0	0	FALSE
6	413	bfly	82814	1	14656	20	263	bfly	15859	88	263	No.Confederates	0	0	0	FALSE
6	413	bfly	83064	0	14656	105	353	bfly	13513	88	1257	No.Confederates	0	0	0	FALSE
6	413	bktobk	85321	1	15789	54	1381	bktobk	15859	18	1381	No.Confederates	0	0	0	FALSE
6	413	book	83093	1	14192	70	60	book	13534	81	60	No.Confederates	0	0	0	FALSE
6	413	book	86735	1	14192	36	301	book	15859	11	301	No.Confederates	0	0	0	FALSE
6	413	book	89740	1	14192	103	299	book	15859	53	299	No.Confederates	0	0	0	FALSE
6	413	book	81023	1	13513	77	333	book	14192	72	333	No.Confederates	0	0	0	FALSE
6	413	book	85793	1	15859	17	307	book	15789	58	307	No.Confederates	0	0	0	FALSE
6	413	book	87934	1	13513	24	234	book	15789	81	234	No.Confederates	0	0	0	FALSE
6	413	book	84188	1	13513	35	252	book	15859	59	252	No.Confederates	0	0	0	FALSE
6	413	book	85890	1	15859	45	364	book	15789	59	364	No.Confederates	0	0	0	FALSE
6	413	boots	83230	0	13513	83	88	boots	14656	39	463	No.Confederates	0	0	0	FALSE
6	413	butter	83349	1	15859	55	260	butter	15789	33	260	No.Confederates	0	0	0	FALSE
6	413	butter	86328	0	14192	78	313	butter	13534	103	454	No.Confederates	0	0	0	FALSE
6	413	car	81113	1	13534	61	417	car	15859	92	417	No.Confederates	0	0	0	FALSE
6	413	catch	81604	0	15789	12	76	catch	14656	100	1305	No.Confederates	0	0	0	FALSE
6	413	cheer	85295	0	13513	20	835	cheer	13534	11	596	No.Confederates	0	0	0	FALSE
6	413	cheer	89239	1	13513	52	795	cheer	13534	54	795	No.Confederates	0	0	0	FALSE
6	413	cheer	81821	1	14192	38	716	cheer	13513	12	716	No.Confederates	0	0	0	FALSE
6	413	chomp	82120	1	14656	74	1403	chomp	14192	79	1403	No.Confederates	0	0	0	FALSE
6	413	chomp	84456	1	14656	70	1421	chomp	13513	39	1421	No.Confederates	0	0	0	FALSE
6	413	clise	85215	0	14192	106	1032	clise	14656	13	4	No.Confederates	0	0	0	FALSE
6	413	closer	85589	0	14192	28	968	closer	14656	9	835	No.Confederates	0	0	0	FALSE
6	413	couch	83247	1	13534	78	557	couch	14192	49	557	No.Confederates	0	0	0	TRUE
6	413	couch	86912	1	14192	99	487	couch	14656	85	487	No.Confederates	0	0	0	TRUE
6	413	couch	86089	1	14192	25	459	couch	13534	17	459	No.Confederates	0	0	0	TRUE
6	413	couch	87774	0	15859	5	341	couch	13534	12	532	No.Confederates	0	0	0	TRUE
6	413	couch	89027	1	13534	45	492	couch	15789	94	492	No.Confederates	0	0	0	TRUE
6	413	couch	87381	1	14192	15	374	couch	13513	54	374	No.Confederates	0	0	0	TRUE
6	413	couch	81683	1	15789	13	477	couch	14656	82	477	No.Confederates	0	0	0	TRUE
6	413	couch	84971	1	15789	50	362	couch	15859	94	362	No.Confederates	0	0	0	TRUE
6	413	couch	88398	1	15859	31	535	couch	13513	101	535	No.Confederates	0	0	0	TRUE
6	413	couch	86916	1	15789	70	493	couch	15859	50	493	No.Confederates	0	0	0	TRUE
6	413	couch	82051	1	14192	33	473	couch	14656	60	473	No.Confederates	0	0	0	TRUE
6	413	couch	84255	1	13534	37	461	couch	14192	9	461	No.Confederates	0	0	0	TRUE
6	413	couch	82459	1	15859	23	300	couch	14656	81	300	No.Confederates	0	0	0	TRUE
6	413	couch	84979	0	14192	105	362	couch	14656	4	576	No.Confederates	0	0	0	TRUE
6	413	couch	84670	1	15789	46	401	couch	13534	29	401	No.Confederates	0	0	0	TRUE
6	413	couch	84600	1	13534	25	394	couch	15789	45	394	No.Confederates	0	0	0	TRUE
6	413	couch	83742	1	14192	5	456	couch	13534	76	456	No.Confederates	0	0	0	TRUE
6	413	couch	81722	1	15859	72	437	couch	13534	4	437	No.Confederates	0	0	0	TRUE
6	413	couch	81596	1	15859	95	442	couch	13534	89	442	No.Confederates	0	0	0	TRUE
6	413	crab	81563	1	14656	52	612	crab	15789	11	612	No.Confederates	0	0	0	FALSE
6	413	crab	85146	1	15789	52	683	crab	15859	67	683	No.Confederates	0	0	0	FALSE
6	413	crab	86616	1	15859	25	580	crab	13513	69	580	No.Confederates	0	0	0	FALSE
6	413	crab	87169	0	15859	34	560	crab	15789	73	740	No.Confederates	0	0	0	FALSE
6	413	crab	88214	1	15859	73	717	crab	13513	2	717	No.Confederates	0	0	0	FALSE
6	413	crab	80966	0	15789	1	799	crab	14656	102	91	No.Confederates	0	0	0	FALSE
6	413	crab	82257	1	13513	13	822	crab	14192	95	822	No.Confederates	0	0	0	FALSE
6	413	crab	86269	0	15859	19	779	crab	14656	18	126	No.Confederates	0	0	0	FALSE
6	413	crab	88190	0	15789	84	747	crab	13534	6	535	No.Confederates	0	0	0	FALSE
6	413	crab	88909	1	15859	36	725	crab	14656	61	725	No.Confederates	0	0	0	FALSE
6	413	crab	88991	1	13513	1	634	crab	14192	57	634	No.Confederates	0	0	0	FALSE
6	413	crab	87562	1	15789	77	598	crab	14192	85	598	No.Confederates	0	0	0	FALSE
6	413	crab	89017	1	15859	42	647	crab	14656	22	647	No.Confederates	0	0	0	FALSE
6	413	croleg	83846	0	13513	3	161	croleg	14656	8	517	No.Confederates	0	0	0	FALSE
6	413	dance	87573	0	15859	86	913	dance	13534	49	1118	No.Confederates	0	0	0	FALSE
6	413	dance	84498	1	15859	70	963	dance	15789	44	963	No.Confederates	0	0	0	FALSE
6	413	dance	83256	0	15859	51	826	dance	15789	32	22	No.Confederates	0	0	0	FALSE
6	413	defens	82984	1	14656	45	765	defens	13513	30	765	No.Confederates	0	0	0	FALSE
6	413	defens	82909	1	14656	104	743	defens	15859	7	743	No.Confederates	0	0	0	FALSE
6	413	defens	85414	1	13513	74	719	defens	13534	56	719	No.Confederates	0	0	0	FALSE
6	413	defens	85833	1	13513	17	661	defens	13534	102	661	No.Confederates	0	0	0	FALSE
6	413	ears	84269	1	15859	14	943	ears	13513	75	943	No.Confederates	0	0	0	FALSE
6	413	ears	83685	1	15789	36	720	ears	15859	44	720	No.Confederates	0	0	0	FALSE
6	413	ears	84725	0	15859	49	1423	ears	14192	76	1239	No.Confederates	0	0	0	FALSE
6	413	face	83955	0	14656	83	855	face	13513	87	1326	No.Confederates	0	0	0	FALSE
6	413	faced	88019	1	15789	82	1147	faced	14192	97	1147	No.Confederates	0	0	0	FALSE
6	413	faced	88124	1	15789	83	1040	faced	13534	64	1040	No.Confederates	0	0	0	FALSE
6	413	faceof	83634	1	14656	27	912	faceof	13513	19	912	No.Confederates	0	0	0	FALSE
6	413	faceto	84678	1	13513	22	926	faceto	14656	43	926	No.Confederates	0	0	0	FALSE
6	413	faceto	84891	0	14656	54	848	faceto	15789	49	1101	No.Confederates	0	0	0	FALSE
6	413	facing	89403	1	15789	100	950	facing	13513	31	950	No.Confederates	0	0	0	FALSE
6	413	fight	88715	0	14192	31	1276	fight	15789	90	940	No.Confederates	0	0	0	FALSE
6	413	fight	89422	0	14192	35	1260	fight	15859	75	200	No.Confederates	0	0	0	FALSE
6	413	fight	88643	1	14192	77	1378	fight	14656	94	1378	No.Confederates	0	0	0	FALSE
6	413	fighti	88343	0	14192	24	1300	fighti	14656	66	1191	No.Confederates	0	0	0	FALSE
6	413	flat	86370	1	15789	64	650	flat	14656	98	650	No.Confederates	0	0	0	FALSE
6	413	fly	83663	1	13534	31	285	fly	14192	50	285	No.Confederates	0	0	0	FALSE
6	413	friend	81318	1	15789	7	900	friend	15859	38	900	No.Confederates	0	0	0	FALSE
6	413	front	83965	0	14192	23	1029	front	13534	23	1383	No.Confederates	0	0	0	FALSE
6	413	goal	87103	0	14192	19	672	goal	13513	7	780	No.Confederates	0	0	0	FALSE
6	413	goalie	86497	1	14192	62	708	goalie	13534	90	708	No.Confederates	0	0	0	FALSE
6	413	goalie	87008	1	14192	87	599	goalie	13513	48	599	No.Confederates	0	0	0	FALSE
6	413	goalie	84046	0	13513	102	807	goalie	14656	33	651	No.Confederates	0	0	0	FALSE
6	413	goalie	85371	1	14656	31	583	goalie	14192	16	583	No.Confederates	0	0	0	FALSE
6	413	goalie	87488	1	14656	77	725	goalie	15859	97	725	No.Confederates	0	0	0	FALSE
6	413	goalie	83337	1	14656	26	792	goalie	13513	85	792	No.Confederates	0	0	0	FALSE
6	413	goalie	83409	1	13513	98	808	goalie	14656	67	808	No.Confederates	0	0	0	FALSE
6	413	goalie	84531	1	14656	90	702	goalie	13513	40	702	No.Confederates	0	0	0	FALSE
6	413	goalie	86600	0	14656	55	735	goalie	15789	66	910	No.Confederates	0	0	0	FALSE
6	413	hiball	84820	1	14656	25	10	hiball	15789	48	10	No.Confederates	0	0	0	FALSE
6	413	hold	82975	0	15789	29	1003	hold	15859	16	1452	No.Confederates	0	0	0	FALSE
6	413	hole	81239	1	15789	6	1085	hole	15859	61	1085	No.Confederates	0	0	0	FALSE
6	413	hug	88635	1	15789	89	1353	hug	13534	21	1353	No.Confederates	0	0	0	FALSE
6	413	hug	86831	1	15859	41	1251	hug	14192	22	1251	No.Confederates	0	0	0	FALSE
6	413	hug	82324	0	13534	1	1337	hug	14656	40	1024	No.Confederates	0	0	0	FALSE
6	413	hug	88542	1	15789	88	1262	hug	13534	33	1262	No.Confederates	0	0	0	FALSE
6	413	hug	88801	0	15859	29	1216	hug	13513	99	874	No.Confederates	0	0	0	FALSE
6	413	hug	81164	0	15859	10	1489	hug	15789	5	1347	No.Confederates	0	0	0	FALSE
6	413	hug	89825	1	15789	101	1309	hug	15859	26	1309	No.Confederates	0	0	0	FALSE
6	413	huggin	81865	1	15859	56	1252	huggin	13534	62	1252	No.Confederates	0	0	0	FALSE
6	413	hugs	83891	1	15859	57	1236	hugs	15789	38	1236	No.Confederates	0	0	0	FALSE
6	413	hugs	81798	0	15789	15	1264	hugs	14656	79	865	No.Confederates	0	0	0	FALSE
6	413	hurrah	81892	1	13513	78	813	hurrah	15789	16	813	No.Confederates	0	0	0	FALSE
6	413	jjacks	82438	1	13513	76	25	jjacks	15789	23	25	No.Confederates	0	0	0	FALSE
6	413	kiss	88350	1	13534	93	1038	kiss	15789	86	1038	No.Confederates	0	0	0	TRUE
6	413	kiss	82632	1	13534	19	1164	kiss	14192	41	1164	No.Confederates	0	0	0	TRUE
6	413	kiss	88436	1	13534	83	1000	kiss	15789	87	1000	No.Confederates	0	0	0	TRUE
6	413	kiss	87691	1	13513	8	1060	kiss	14656	50	1060	No.Confederates	0	0	0	TRUE
6	413	kiss	87308	1	14192	8	1048	kiss	13513	50	1048	No.Confederates	0	0	0	TRUE
6	413	kiss	84207	1	14656	63	1085	kiss	15789	41	1085	No.Confederates	0	0	0	TRUE
6	413	kiss	83705	1	14656	106	1014	kiss	13513	100	1014	No.Confederates	0	0	0	TRUE
6	413	kiss	85248	1	15789	53	1017	kiss	15859	63	1017	No.Confederates	0	0	0	TRUE
6	413	kiss	84747	1	13534	66	1218	kiss	15789	47	1218	No.Confederates	0	0	0	TRUE
6	413	kiss	89235	1	15789	97	1025	kiss	14656	93	1025	No.Confederates	0	0	0	TRUE
6	413	kiss	85773	1	14656	92	1048	kiss	14192	42	1048	No.Confederates	0	0	0	TRUE
6	413	kisses	87221	1	13513	68	1235	kisses	14192	6	1235	No.Confederates	0	0	0	FALSE
6	413	kisses	88670	1	13513	73	1070	kisses	15859	84	1070	No.Confederates	0	0	0	FALSE
6	413	kissin	81368	1	13534	3	1288	kissin	14656	36	1288	No.Confederates	0	0	0	FALSE
6	413	kissin	85468	1	15859	82	1015	kissin	15789	55	1015	No.Confederates	0	0	0	FALSE
6	413	kissin	81066	1	15859	52	1014	kissin	13534	42	1014	No.Confederates	0	0	0	FALSE
6	413	kissin	81248	1	13534	85	1249	kissin	14656	95	1249	No.Confederates	0	0	0	FALSE
6	413	kissy	82039	1	13513	38	1029	kissy	15789	18	1029	No.Confederates	0	0	0	FALSE
6	413	kissy	84118	1	13513	45	1037	kissy	15859	83	1037	No.Confederates	0	0	0	FALSE
6	413	lean	87283	1	14656	41	1413	lean	13534	73	1413	No.Confederates	0	0	0	FALSE
6	413	lean	86158	0	15859	74	1486	lean	14656	48	1449	No.Confederates	0	0	0	FALSE
6	413	lean	88849	1	15789	92	1441	lean	13534	82	1441	No.Confederates	0	0	0	FALSE
6	413	lean	85575	1	15859	27	1490	lean	15789	56	1490	No.Confederates	0	0	0	FALSE
6	413	lean	86479	1	15859	13	1473	lean	13513	21	1473	No.Confederates	0	0	0	FALSE
6	413	lean	87882	0	14656	23	1308	lean	15859	37	232	No.Confederates	0	0	0	FALSE
6	413	leanin	86496	0	15789	65	1359	leanin	14656	58	1368	No.Confederates	0	0	0	FALSE
6	413	leanin	83339	0	14192	21	1487	leanin	13534	88	1196	No.Confederates	0	0	0	FALSE
6	413	loball	83754	1	13513	95	1415	loball	14656	47	1415	No.Confederates	0	0	0	FALSE
6	413	loball	85195	1	13513	81	1403	loball	13534	97	1403	No.Confederates	0	0	0	FALSE
6	413	loball	86845	1	13534	68	1315	loball	13513	55	1315	No.Confederates	0	0	0	FALSE
6	413	loball	88726	0	13513	91	1341	loball	15859	101	308	No.Confederates	0	0	0	FALSE
6	413	loball	89344	1	15859	71	1447	loball	14192	55	1447	No.Confederates	0	0	0	FALSE
6	413	look	85922	0	14656	65	862	look	14192	17	699	No.Confederates	0	0	0	FALSE
6	413	lotus	81087	1	14192	71	219	lotus	13513	64	219	No.Confederates	0	0	0	FALSE
6	413	lounge	82310	1	13513	16	514	lounge	14192	4	514	No.Confederates	0	0	0	FALSE
6	413	love	82536	1	15859	46	797	love	14656	7	797	No.Confederates	0	0	0	FALSE
6	413	love	88508	1	14192	74	854	love	14656	38	854	No.Confederates	0	0	0	FALSE
6	413	love	89297	1	14656	35	877	love	15789	98	877	No.Confederates	0	0	0	FALSE
6	413	lovers	89343	1	15789	99	1337	lovers	14656	80	1337	No.Confederates	0	0	0	FALSE
6	413	lovers	81454	1	15859	91	910	lovers	13534	14	910	No.Confederates	0	0	0	FALSE
6	413	lovers	81460	1	15789	9	1172	lovers	14656	86	1172	No.Confederates	0	0	0	FALSE
6	413	lovers	83181	1	15859	21	1041	lovers	15789	31	1041	No.Confederates	0	0	0	FALSE
6	413	lowbal	82712	0	15789	26	1413	lowbal	13513	84	115	No.Confederates	0	0	0	FALSE
6	413	lower	84162	0	14192	59	176	lower	13534	86	396	No.Confederates	0	0	0	FALSE
6	413	mouth	81748	0	14656	97	1312	mouth	15789	14	859	No.Confederates	0	0	0	FALSE
6	413	noball	86765	1	15789	68	834	noball	14656	51	834	No.Confederates	0	0	0	FALSE
6	413	octopu	81942	1	15859	2	682	octopu	13534	47	682	No.Confederates	0	0	0	FALSE
6	413	octopu	83796	1	15789	37	608	octopu	15859	62	608	No.Confederates	0	0	0	FALSE
6	413	open	85137	1	14656	96	228	open	14192	73	228	No.Confederates	0	0	0	FALSE
6	413	open	88130	0	14656	21	373	open	13513	79	856	No.Confederates	0	0	0	FALSE
6	413	peekab	85673	1	14192	18	1402	peekab	14656	34	1402	No.Confederates	0	0	0	FALSE
6	413	rabbit	83560	1	15859	20	868	rabbit	15789	35	868	No.Confederates	0	0	0	FALSE
6	413	rabbit	81803	1	13534	87	886	rabbit	15859	6	886	No.Confederates	0	0	0	FALSE
6	413	rabbit	82056	1	15859	15	876	rabbit	13534	91	876	No.Confederates	0	0	0	FALSE
6	413	rabbit	82129	1	15859	64	893	rabbit	13534	67	893	No.Confederates	0	0	0	FALSE
6	413	rabbit	86443	1	13534	92	861	rabbit	14192	96	861	No.Confederates	0	0	0	FALSE
6	413	rabbit	87001	1	13534	69	939	rabbit	14656	3	939	No.Confederates	0	0	0	FALSE
6	413	rabbit	87577	1	14656	89	896	rabbit	13513	42	896	No.Confederates	0	0	0	FALSE
6	413	rah	87480	0	14192	54	873	rah	15789	76	643	No.Confederates	0	0	0	FALSE
6	413	rah	87649	1	14192	43	793	rah	15789	78	793	No.Confederates	0	0	0	FALSE
6	413	rah	83026	1	14192	39	928	rah	13534	27	928	No.Confederates	0	0	0	FALSE
6	413	rah	83179	1	13534	44	641	rah	14192	67	641	No.Confederates	0	0	0	FALSE
6	413	rah	83898	1	13534	101	655	rah	14192	46	655	No.Confederates	0	0	0	FALSE
6	413	rah	82367	0	14192	30	747	rah	15859	96	858	No.Confederates	0	0	0	FALSE
6	413	rah	84931	1	13534	22	676	rah	13513	15	676	No.Confederates	0	0	0	FALSE
6	413	rah	88222	1	14192	51	639	rah	14656	71	639	No.Confederates	0	0	0	FALSE
6	413	rah	89104	1	13534	48	640	rah	15859	60	640	No.Confederates	0	0	0	FALSE
6	413	read	82096	1	13513	80	384	read	15789	19	384	No.Confederates	0	0	0	FALSE
6	413	reader	86929	1	13513	28	378	reader	13534	18	378	No.Confederates	0	0	0	FALSE
6	413	reader	89780	1	13513	53	214	reader	15859	48	214	No.Confederates	0	0	0	FALSE
6	413	reader	85477	1	13513	97	112	reader	13534	94	112	No.Confederates	0	0	0	FALSE
6	413	reader	84828	1	13513	47	423	reader	13534	98	423	No.Confederates	0	0	0	FALSE
6	413	reads	88908	1	13513	26	406	reads	14192	66	406	No.Confederates	0	0	0	FALSE
6	413	reclin	83981	0	15789	39	458	reclin	15859	81	177	No.Confederates	0	0	0	FALSE
6	413	sad	82254	1	13534	7	1496	sad	14656	15	1496	No.Confederates	0	0	0	FALSE
6	413	sits	81691	0	13513	25	962	sits	14192	65	189	No.Confederates	0	0	0	FALSE
6	413	skinny	85726	1	13534	51	1093	skinny	13513	57	1093	No.Confederates	0	0	0	FALSE
6	413	skinny	86736	1	13534	50	1102	skinny	13513	33	1102	No.Confederates	0	0	0	FALSE
6	413	smack	82616	0	15789	25	1116	smack	13513	58	844	No.Confederates	0	0	0	FALSE
6	413	smooch	84372	1	13513	32	1130	smooch	14656	42	1130	No.Confederates	0	0	0	FALSE
6	413	sofa	82832	1	15789	27	450	sofa	13513	4	450	No.Confederates	0	0	0	FALSE
6	413	sofa	86219	1	15789	62	513	sofa	13513	70	513	No.Confederates	0	0	0	FALSE
6	413	sorry	82262	1	15789	21	1296	sorry	15859	85	1296	No.Confederates	0	0	0	FALSE
6	413	spider	82155	1	15789	20	195	spider	13513	6	195	No.Confederates	0	0	0	FALSE
6	413	split	81174	1	14656	107	156	split	13534	9	156	No.Confederates	0	0	0	FALSE
6	413	split	81653	0	13534	46	1410	split	15859	9	1195	No.Confederates	0	0	0	FALSE
6	413	splitt	82545	1	14192	93	1492	splitt	13534	2	1492	No.Confederates	0	0	0	FALSE
6	413	spread	81121	0	14656	87	859	spread	15789	4	1028	No.Confederates	0	0	0	FALSE
6	413	spread	84381	1	15789	43	768	spread	15859	3	768	No.Confederates	0	0	0	FALSE
6	413	stretc	82693	0	13534	59	1274	stretc	14192	64	879	No.Confederates	0	0	0	FALSE
6	413	stretc	82797	1	14192	84	899	stretc	13534	104	899	No.Confederates	0	0	0	FALSE
6	413	sub	81980	1	14656	76	1095	sub	14192	90	1095	No.Confederates	0	0	0	FALSE
6	413	sub	89251	0	14192	1	1075	sub	15859	66	697	No.Confederates	0	0	0	FALSE
6	413	sun	83470	1	13513	27	283	sun	14656	57	283	No.Confederates	0	0	0	FALSE
6	413	sun	83146	1	13513	96	92	sun	14656	29	92	No.Confederates	0	0	0	FALSE
6	413	sun	86378	1	13513	104	61	sun	15859	22	61	No.Confederates	0	0	0	FALSE
6	413	sun	85638	1	13513	92	30	sun	13534	99	30	No.Confederates	0	0	0	FALSE
6	413	sunny	82912	1	13513	71	261	sunny	15789	28	261	No.Confederates	0	0	0	FALSE
6	413	sunup	85684	1	15789	57	146	sunup	15859	39	146	No.Confederates	0	0	0	FALSE
6	413	swim	81199	1	14192	40	580	swim	13513	11	580	No.Confederates	0	0	0	FALSE
6	413	tall	81311	1	14656	2	908	tall	13534	65	908	No.Confederates	0	0	0	TRUE
6	413	tall	85127	1	13534	5	1264	tall	13513	59	1264	No.Confederates	0	0	0	TRUE
6	413	tall	86653	1	13534	30	1046	tall	14192	92	1046	No.Confederates	0	0	0	TRUE
6	413	tall	84094	1	13534	20	1113	tall	14192	82	1113	No.Confederates	0	0	0	TRUE
6	413	tall	88016	1	13534	100	1345	tall	15859	87	1345	No.Confederates	0	0	0	TRUE
6	413	tall	88782	1	13534	52	1414	tall	14656	59	1414	No.Confederates	0	0	0	TRUE
6	413	tall	89080	1	13513	46	988	tall	15789	95	988	No.Confederates	0	0	0	TRUE
6	413	tall	83524	1	13534	41	1312	tall	14192	104	1312	No.Confederates	0	0	0	TRUE
6	413	tall	89146	0	15789	96	850	tall	14192	44	1420	No.Confederates	0	0	0	TRUE
6	413	tall	83595	1	13534	80	1359	tall	14192	86	1359	No.Confederates	0	0	0	TRUE
6	413	tall	89194	1	13534	96	1146	tall	15859	79	1146	No.Confederates	0	0	0	TRUE
6	413	tall	86288	1	13513	61	881	tall	15789	63	881	No.Confederates	0	0	0	TRUE
6	413	talles	84519	1	14192	20	1036	talles	13534	58	1036	No.Confederates	0	0	0	FALSE
6	413	tighte	82186	1	14192	61	1340	tighte	14656	53	1340	No.Confederates	0	0	0	FALSE
6	413	toes	81440	0	14192	26	1406	toes	13513	66	1328	No.Confederates	0	0	0	FALSE
6	413	togthr	87362	0	15789	75	943	togthr	13534	79	1071	No.Confederates	0	0	0	FALSE
6	413	touch	81264	0	14192	3	1384	touch	13513	34	1193	No.Confederates	0	0	0	FALSE
6	413	twins	83819	1	14192	53	1062	twins	13534	75	1062	No.Confederates	0	0	0	FALSE
6	413	twins	88856	1	14192	47	892	twins	14656	103	892	No.Confederates	0	0	0	FALSE
6	413	twins	81556	1	14192	60	1032	twins	13513	9	1032	No.Confederates	0	0	0	FALSE
6	413	twins	81758	1	13513	29	924	twins	14192	56	924	No.Confederates	0	0	0	FALSE
6	413	twins	85439	1	14192	94	998	twins	14656	69	998	No.Confederates	0	0	0	FALSE
6	413	twins	87865	1	14192	10	1487	twins	15789	80	1487	No.Confederates	0	0	0	FALSE
6	413	twins	88794	0	14192	69	1180	twins	15789	91	905	No.Confederates	0	0	0	FALSE
6	413	twins	81889	0	14192	14	1324	twins	14656	16	519	No.Confederates	0	0	0	FALSE
6	413	twins	88584	1	14192	32	1270	twins	14656	64	1270	No.Confederates	0	0	0	FALSE
6	413	v	82398	1	13534	40	230	v	14656	14	230	No.Confederates	0	0	0	TRUE
6	413	v	85043	1	13534	77	10	v	13513	49	10	No.Confederates	0	0	0	TRUE
6	413	v	88594	1	13513	44	163	v	15859	76	163	No.Confederates	0	0	0	TRUE
6	413	v	82957	1	13534	39	148	v	14192	101	148	No.Confederates	0	0	0	TRUE
6	413	v	86241	1	13534	70	182	v	14192	34	182	No.Confederates	0	0	0	TRUE
6	413	v	87944	1	13534	16	35	v	14192	81	35	No.Confederates	0	0	0	TRUE
6	413	v	82874	1	13534	36	221	v	14192	48	221	No.Confederates	0	0	0	TRUE
6	413	v	87134	1	13534	32	115	v	14656	12	115	No.Confederates	0	0	0	TRUE
6	413	v	82465	1	13534	38	180	v	14192	80	180	No.Confederates	0	0	0	TRUE
6	413	v	88966	1	13534	15	153	v	15789	93	153	No.Confederates	0	0	0	TRUE
6	413	v	84325	1	13534	10	48	v	14192	27	48	No.Confederates	0	0	0	TRUE
6	413	v	87867	1	13534	13	156	v	13513	60	156	No.Confederates	0	0	0	TRUE
6	413	vee	85843	1	14192	52	52	vee	14656	37	52	No.Confederates	0	0	0	TRUE
6	413	vee	87678	1	15859	28	8	vee	13534	74	8	No.Confederates	0	0	0	TRUE
6	413	vee	88447	1	14656	6	228	vee	14192	83	228	No.Confederates	0	0	0	TRUE
6	413	vee	86586	1	14192	45	105	vee	13534	84	105	No.Confederates	0	0	0	TRUE
6	413	vee	82646	0	15859	35	285	vee	14656	28	168	No.Confederates	0	0	0	TRUE
6	413	vee	86095	1	14656	11	25	vee	15859	1	25	No.Confederates	0	0	0	TRUE
6	413	vee	85067	1	15859	33	88	vee	15789	51	88	No.Confederates	0	0	0	TRUE
6	413	vee	87278	1	15859	90	29	vee	15789	74	29	No.Confederates	0	0	0	TRUE
6	413	vee	87084	1	15859	47	41	vee	15789	72	41	No.Confederates	0	0	0	TRUE
6	413	vee	88297	1	15859	69	118	vee	13513	10	118	No.Confederates	0	0	0	TRUE
6	413	vee	85975	1	15859	68	121	vee	15789	60	121	No.Confederates	0	0	0	TRUE
6	413	vee	87802	1	14656	72	160	vee	13513	65	160	No.Confederates	0	0	0	TRUE
6	413	vee	86018	1	14192	75	32	vee	14656	73	32	No.Confederates	0	0	0	TRUE
6	413	vee	88289	1	14192	102	91	vee	14656	44	91	No.Confederates	0	0	0	TRUE
6	413	vee	88713	1	14656	62	194	vee	13534	26	194	No.Confederates	0	0	0	TRUE
6	413	vee	85048	1	14192	12	135	vee	14656	49	135	No.Confederates	0	0	0	TRUE
6	413	vee	86156	1	14192	98	133	vee	13534	28	133	No.Confederates	0	0	0	TRUE
6	413	vee	86859	1	14656	5	44	vee	15789	69	44	No.Confederates	0	0	0	TRUE
6	413	vee	89492	0	15859	80	209	vee	13513	23	71	No.Confederates	0	0	0	TRUE
6	413	vee	89698	1	14656	99	153	vee	15859	8	153	No.Confederates	0	0	0	TRUE
6	413	vee	84879	1	15859	99	163	vee	14192	37	163	No.Confederates	0	0	0	TRUE
6	413	walker	81010	0	14656	17	173	walker	15789	2	11	No.Confederates	0	0	0	FALSE
6	413	whale	88020	1	14656	32	1127	whale	13513	89	1127	No.Confederates	0	0	0	FALSE
6	413	wide	85518	1	14656	75	385	wide	14192	68	385	No.Confederates	0	0	0	FALSE
6	413	wide	87733	1	15789	79	111	wide	14192	100	111	No.Confederates	0	0	0	FALSE
6	413	wider	88109	0	14192	11	655	wider	15859	93	402	No.Confederates	0	0	0	FALSE
6	413	wings	81618	0	13513	41	851	wings	14192	58	41	No.Confederates	0	0	0	FALSE
6	413	wings	88283	1	15789	85	357	wings	13534	63	357	No.Confederates	0	0	0	FALSE
6	413	wings	85938	0	13513	51	959	wings	13534	53	866	No.Confederates	0	0	0	FALSE
6	413	x	81015	1	15859	43	1500	x	13534	71	1500	No.Confederates	0	0	0	FALSE
6	413	x	84606	1	15859	98	705	x	14192	89	705	No.Confederates	0	0	0	FALSE
6	413	yay	87200	1	13534	35	781	yay	14656	68	781	No.Confederates	0	0	0	FALSE
6	413	yeay	89309	1	13513	14	745	yeay	13534	8	745	No.Confederates	0	0	0	FALSE
6	413	yeay	82368	1	13513	82	776	yeay	15789	22	776	No.Confederates	0	0	0	FALSE
6	413	yes	82502	1	15789	24	737	yes	13513	43	737	No.Confederates	0	0	0	FALSE
6	414	ball	86113	0	15138	34	1453	ball	15317	96	491	No.Confederates	0	0	0	FALSE
6	414	ball	81844	1	15726	73	1441	ball	15316	38	1441	No.Confederates	0	0	0	FALSE
6	414	ball	83676	1	15726	67	1	ball	13769	30	1	No.Confederates	0	0	0	FALSE
6	414	ball	85966	1	15726	24	302	ball	15317	84	302	No.Confederates	0	0	0	FALSE
6	414	ball	85983	1	15138	99	1434	ball	15316	10	1434	No.Confederates	0	0	0	FALSE
6	414	ball	89145	1	15726	33	415	ball	15316	60	415	No.Confederates	0	0	0	FALSE
6	414	ball	90562	1	13769	107	1456	ball	15726	16	1456	No.Confederates	0	0	0	FALSE
6	414	ball	85634	1	15726	12	393	ball	15317	35	393	No.Confederates	0	0	0	FALSE
6	414	ball	88371	1	15726	19	500	ball	15316	24	500	No.Confederates	0	0	0	FALSE
6	414	ball	90572	1	15316	105	1490	ball	15317	100	1490	No.Confederates	0	0	0	FALSE
6	414	bird	90067	1	15138	13	364	bird	15317	55	364	No.Confederates	0	0	0	FALSE
6	414	bone	87079	1	13769	58	446	bone	15726	29	446	No.Confederates	0	0	0	FALSE
6	414	bone	88467	0	13769	72	473	bone	15317	89	702	No.Confederates	0	0	0	FALSE
6	414	book	81838	1	13769	11	353	book	15316	32	353	No.Confederates	0	0	0	FALSE
6	414	book	86042	0	15316	11	315	book	15726	57	513	No.Confederates	0	0	0	FALSE
6	414	bow	81351	0	15316	77	1028	bow	13769	4	259	No.Confederates	0	0	0	FALSE
6	414	bow	88550	1	15317	22	290	bow	15726	99	290	No.Confederates	0	0	0	FALSE
6	414	bowtie	90121	1	13769	94	296	bowtie	15317	39	296	No.Confederates	0	0	0	FALSE
6	414	bowtie	90381	1	15317	25	356	bowtie	15316	62	356	No.Confederates	0	0	0	FALSE
6	414	bowtie	90236	1	15317	38	318	bowtie	15138	50	318	No.Confederates	0	0	0	FALSE
6	414	bowtie	81599	1	13769	8	327	bowtie	15317	94	327	No.Confederates	0	0	0	FALSE
6	414	bowtie	85792	1	13769	47	332	bowtie	15317	16	332	No.Confederates	0	0	0	FALSE
6	414	bunny	89890	1	15316	96	958	bunny	15317	62	958	No.Confederates	0	0	0	TRUE
6	414	bunny	87167	1	15138	59	1335	bunny	15726	62	1335	No.Confederates	0	0	0	TRUE
6	414	bunny	90512	0	15138	33	1393	bunny	15317	42	1382	No.Confederates	0	0	0	TRUE
6	414	bunny	90683	0	15317	64	1314	bunny	15316	50	935	No.Confederates	0	0	0	TRUE
6	414	bunny	86352	1	15316	26	941	bunny	15138	93	941	No.Confederates	0	0	0	TRUE
6	414	bunny	90035	1	15316	12	943	bunny	15317	73	943	No.Confederates	0	0	0	TRUE
6	414	bunny	81912	1	13769	12	1361	bunny	15317	58	1361	No.Confederates	0	0	0	TRUE
6	414	bunny	81169	1	13769	1	832	bunny	15138	36	832	No.Confederates	0	0	0	TRUE
6	414	bunny	90542	1	13769	106	857	bunny	15726	11	857	No.Confederates	0	0	0	TRUE
6	414	bunny	87315	1	15138	18	1266	bunny	15316	69	1266	No.Confederates	0	0	0	TRUE
6	414	bunny	90484	1	15138	4	1330	bunny	15317	85	1330	No.Confederates	0	0	0	TRUE
6	414	bunny	86186	1	15316	82	956	bunny	15317	106	956	No.Confederates	0	0	0	TRUE
6	414	bunny	88037	1	15138	107	1311	bunny	15316	55	1311	No.Confederates	0	0	0	TRUE
6	414	bunny	85470	1	15138	31	1284	bunny	15726	8	1284	No.Confederates	0	0	0	TRUE
6	414	bunny	84093	1	15317	14	1330	bunny	15138	26	1330	No.Confederates	0	0	0	TRUE
6	414	bunny	86656	1	15316	86	976	bunny	15138	45	976	No.Confederates	0	0	0	TRUE
6	414	bunny	90115	1	15138	78	1292	bunny	15726	106	1292	No.Confederates	0	0	0	TRUE
6	414	bunny	84455	1	13769	36	1326	bunny	15138	2	1326	No.Confederates	0	0	0	TRUE
6	414	bunny	85907	1	13769	48	881	bunny	15316	72	881	No.Confederates	0	0	0	TRUE
6	414	cheer	83757	1	15316	64	787	cheer	15138	28	787	No.Confederates	0	0	0	FALSE
6	414	cheer	84265	1	13769	35	743	cheer	15317	8	743	No.Confederates	0	0	0	FALSE
6	414	cheer	82659	1	15316	17	786	cheer	13769	20	786	No.Confederates	0	0	0	FALSE
6	414	cheer	83196	0	13769	25	118	cheer	15726	72	728	No.Confederates	0	0	0	FALSE
6	414	cheer	85398	1	13769	45	789	cheer	15138	57	789	No.Confederates	0	0	0	FALSE
6	414	cheer	86465	1	13769	52	73	cheer	15316	8	73	No.Confederates	0	0	0	FALSE
6	414	cheer	88834	0	15316	39	10	cheer	15138	1	948	No.Confederates	0	0	0	FALSE
6	414	cheer	89819	1	13769	87	61	cheer	15138	96	61	No.Confederates	0	0	0	FALSE
6	414	cheer	82486	1	13769	17	804	cheer	15316	102	804	No.Confederates	0	0	0	FALSE
6	414	closed	86030	0	13769	49	1416	closed	15317	74	962	No.Confederates	0	0	0	FALSE
6	414	couch	84842	1	15726	55	447	couch	15317	57	447	No.Confederates	0	0	0	TRUE
6	414	couch	82934	1	15317	20	506	couch	15726	79	506	No.Confederates	0	0	0	TRUE
6	414	couch	87017	1	15317	27	535	couch	15138	3	535	No.Confederates	0	0	0	TRUE
6	414	couch	82386	1	15316	61	437	couch	15726	93	437	No.Confederates	0	0	0	TRUE
6	414	couch	81407	1	15317	31	443	couch	13769	5	443	No.Confederates	0	0	0	TRUE
6	414	couch	88898	1	15317	9	379	couch	13769	76	379	No.Confederates	0	0	0	TRUE
6	414	couch	81207	1	15317	18	399	couch	13769	2	399	No.Confederates	0	0	0	TRUE
6	414	couch	90614	1	15317	99	471	couch	15316	16	471	No.Confederates	0	0	0	TRUE
6	414	couch	81702	1	15317	78	506	couch	15316	35	506	No.Confederates	0	0	0	TRUE
6	414	couch	86274	1	15317	76	503	couch	13769	51	503	No.Confederates	0	0	0	TRUE
6	414	couch	89783	1	15317	80	520	couch	13769	86	520	No.Confederates	0	0	0	TRUE
6	414	couch	85327	1	15317	4	436	couch	13769	44	436	No.Confederates	0	0	0	TRUE
6	414	crab	83585	1	15138	23	591	crab	13769	28	591	No.Confederates	0	0	0	FALSE
6	414	crab	86550	1	15138	22	492	crab	13769	53	492	No.Confederates	0	0	0	FALSE
6	414	crab	89247	1	15317	77	608	crab	15726	80	608	No.Confederates	0	0	0	FALSE
6	414	crab	89733	1	15317	90	562	crab	15138	69	562	No.Confederates	0	0	0	FALSE
6	414	crab	81771	1	13769	10	565	crab	15316	80	565	No.Confederates	0	0	0	FALSE
6	414	crab	83128	1	15316	76	527	crab	15138	19	527	No.Confederates	0	0	0	FALSE
6	414	crab	83285	1	15316	51	630	crab	15726	18	630	No.Confederates	0	0	0	FALSE
6	414	crab	87842	1	13769	65	540	crab	15316	95	540	No.Confederates	0	0	0	FALSE
6	414	crab	90488	1	13769	104	553	crab	15726	44	553	No.Confederates	0	0	0	FALSE
6	414	crab	87702	1	15316	4	538	crab	15138	43	538	No.Confederates	0	0	0	FALSE
6	414	crab	88813	1	15317	60	581	crab	15316	79	581	No.Confederates	0	0	0	FALSE
6	414	crap	81165	1	15316	89	548	crap	15317	19	548	No.Confederates	0	0	0	FALSE
6	414	cross	82053	1	13769	14	217	cross	15726	104	217	No.Confederates	0	0	0	FALSE
6	414	cross	82714	0	15138	82	1340	cross	15726	3	805	No.Confederates	0	0	0	FALSE
6	414	dump	83901	1	15726	36	232	dump	13769	32	232	No.Confederates	0	0	0	FALSE
6	414	fence	84024	1	15138	63	444	fence	13769	33	444	No.Confederates	0	0	0	FALSE
6	414	fence	84589	1	15138	105	389	fence	15317	72	389	No.Confederates	0	0	0	FALSE
6	414	fence	87422	1	15138	98	450	fence	15726	88	450	No.Confederates	0	0	0	FALSE
6	414	fence	87506	1	15726	22	424	fence	13769	61	424	No.Confederates	0	0	0	FALSE
6	414	fish	90449	1	15726	89	1135	fish	13769	103	1135	No.Confederates	0	0	0	FALSE
6	414	fish	83773	1	15317	70	1142	fish	13769	31	1142	No.Confederates	0	0	0	FALSE
6	414	fish	87293	1	15317	28	1142	fish	15726	58	1142	No.Confederates	0	0	0	FALSE
6	414	fish	88002	1	15317	30	1107	fish	13769	67	1107	No.Confederates	0	0	0	FALSE
6	414	fish	88106	0	15317	33	1044	fish	15138	80	1180	No.Confederates	0	0	0	FALSE
6	414	fish	89345	1	15317	102	1118	fish	13769	80	1118	No.Confederates	0	0	0	FALSE
6	414	fish	89518	0	15317	65	1069	fish	15726	60	1167	No.Confederates	0	0	0	FALSE
6	414	fish	88707	1	15317	10	1022	fish	13769	74	1022	No.Confederates	0	0	0	FALSE
6	414	fish	90316	1	13769	99	1161	fish	15726	27	1161	No.Confederates	0	0	0	FALSE
6	414	flower	86662	0	15317	5	199	flower	13769	55	1333	No.Confederates	0	0	0	FALSE
6	414	flower	83457	1	15317	56	189	flower	15138	7	189	No.Confederates	0	0	0	FALSE
6	414	flower	86471	1	15317	81	96	flower	15316	46	96	No.Confederates	0	0	0	FALSE
6	414	flower	88358	0	15317	3	320	flower	15138	84	1285	No.Confederates	0	0	0	FALSE
6	414	flower	81322	1	15726	31	95	flower	15317	66	95	No.Confederates	0	0	0	FALSE
6	414	fly	88959	0	15138	62	335	fly	15317	59	1328	No.Confederates	0	0	0	FALSE
6	414	fly	84751	1	15138	71	316	fly	15726	49	316	No.Confederates	0	0	0	FALSE
6	414	gator	82845	0	13769	22	1463	gator	15138	12	26	No.Confederates	0	0	0	FALSE
6	414	ghost	90289	1	15138	20	1124	ghost	13769	98	1124	No.Confederates	0	0	0	FALSE
6	414	ghost	90597	0	15138	5	1103	ghost	15726	13	511	No.Confederates	0	0	0	FALSE
6	414	high	82430	1	15726	5	897	high	15317	104	897	No.Confederates	0	0	0	FALSE
6	414	hold	82191	1	15726	102	1402	hold	15317	45	1402	No.Confederates	0	0	0	FALSE
6	414	hold	83856	1	15316	70	1423	hold	15138	56	1423	No.Confederates	0	0	0	FALSE
6	414	hole	83353	1	13769	26	1093	hole	15317	82	1093	No.Confederates	0	0	0	TRUE
6	414	hole	83038	1	15726	66	1098	hole	13769	23	1098	No.Confederates	0	0	0	TRUE
6	414	hole	90195	1	15316	74	1273	hole	13769	95	1273	No.Confederates	0	0	0	TRUE
6	414	hole	88083	1	15726	54	1104	hole	13769	68	1104	No.Confederates	0	0	0	TRUE
6	414	hole	84581	1	15316	43	1100	hole	13769	37	1100	No.Confederates	0	0	0	TRUE
6	414	hole	88936	1	15316	56	1089	hole	15726	43	1089	No.Confederates	0	0	0	TRUE
6	414	hole	84061	1	15726	1	1331	hole	15316	28	1331	No.Confederates	0	0	0	TRUE
6	414	hole	84958	1	15317	44	1288	hole	15316	92	1288	No.Confederates	0	0	0	TRUE
6	414	hole	83940	1	15317	11	1073	hole	15316	97	1073	No.Confederates	0	0	0	TRUE
6	414	hole	82653	1	15726	86	1061	hole	13769	19	1061	No.Confederates	0	0	0	TRUE
6	414	hole	85370	1	15726	48	1048	hole	15316	23	1048	No.Confederates	0	0	0	TRUE
6	414	hole	89620	1	15316	88	1053	hole	13769	84	1053	No.Confederates	0	0	0	TRUE
6	414	hole	83832	1	15726	34	1291	hole	15316	104	1291	No.Confederates	0	0	0	TRUE
6	414	hole	85026	1	15316	49	1017	hole	15138	37	1017	No.Confederates	0	0	0	TRUE
6	414	hole	84525	1	15726	28	1254	hole	15317	43	1254	No.Confederates	0	0	0	TRUE
6	414	hole	90234	1	15726	69	1144	hole	13769	96	1144	No.Confederates	0	0	0	TRUE
6	414	hole	90264	1	13769	97	1098	hole	15316	73	1098	No.Confederates	0	0	0	TRUE
6	414	hug	85288	0	15138	103	907	hug	15316	37	1040	No.Confederates	0	0	0	FALSE
6	414	hug	85855	0	15138	39	957	hug	15726	87	228	No.Confederates	0	0	0	FALSE
6	414	jump	81735	1	15138	61	718	jump	15726	39	718	No.Confederates	0	0	0	FALSE
6	414	jump	81172	1	15138	77	747	jump	15726	75	747	No.Confederates	0	0	0	FALSE
6	414	jump	81792	0	15138	97	725	jump	15317	21	48	No.Confederates	0	0	0	FALSE
6	414	kick	87923	1	15138	46	1424	kick	13769	66	1424	No.Confederates	0	0	0	FALSE
6	414	kiss	85570	1	15316	47	1169	kiss	13769	46	1169	No.Confederates	0	0	0	FALSE
6	414	kiss	90317	1	15726	74	1018	kiss	15138	79	1018	No.Confederates	0	0	0	FALSE
6	414	legs	82286	1	15726	100	1465	legs	15317	50	1465	No.Confederates	0	0	0	FALSE
6	414	legs	85250	1	15726	83	1492	legs	15317	7	1492	No.Confederates	0	0	0	FALSE
6	414	legs	83501	1	15726	56	1418	legs	15316	27	1418	No.Confederates	0	0	0	FALSE
6	414	legs	86971	1	15316	14	1371	legs	15726	4	1371	No.Confederates	0	0	0	FALSE
6	414	legs	87932	1	15726	71	1462	legs	15316	33	1462	No.Confederates	0	0	0	FALSE
6	414	legs	89664	1	15726	46	1445	legs	13769	85	1445	No.Confederates	0	0	0	FALSE
6	414	legs	85120	1	15316	68	1378	legs	15726	90	1378	No.Confederates	0	0	0	FALSE
6	414	lift	88636	0	13769	73	609	lift	15316	81	767	No.Confederates	0	0	0	TRUE
6	414	lift	81431	1	15316	58	742	lift	15138	102	742	No.Confederates	0	0	0	TRUE
6	414	lift	86749	1	15317	61	829	lift	15316	71	829	No.Confederates	0	0	0	TRUE
6	414	lift	82569	1	15138	83	808	lift	15317	6	808	No.Confederates	0	0	0	TRUE
6	414	lift	81492	0	15138	10	772	lift	15317	41	876	No.Confederates	0	0	0	TRUE
6	414	lift	87690	1	15317	98	730	lift	15316	94	730	No.Confederates	0	0	0	TRUE
6	414	lift	89454	1	13769	82	769	lift	15138	76	769	No.Confederates	0	0	0	TRUE
6	414	lift	89367	1	15138	68	668	lift	15316	29	668	No.Confederates	0	0	0	TRUE
6	414	lift	90666	1	15317	101	793	lift	15316	48	793	No.Confederates	0	0	0	TRUE
6	414	lift	87359	1	13769	60	639	lift	15317	79	639	No.Confederates	0	0	0	TRUE
6	414	lift	90200	0	15317	24	928	lift	15316	66	73	No.Confederates	0	0	0	TRUE
6	414	lift	87213	1	13769	59	705	lift	15316	7	705	No.Confederates	0	0	0	TRUE
6	414	lift	84382	1	15317	91	667	lift	15316	87	667	No.Confederates	0	0	0	TRUE
6	414	lift	88287	1	13769	70	672	lift	15316	45	672	No.Confederates	0	0	0	TRUE
6	414	lift	89610	1	15317	67	860	lift	15316	31	860	No.Confederates	0	0	0	TRUE
6	414	lift	88735	1	15316	25	599	lift	15138	65	599	No.Confederates	0	0	0	TRUE
6	414	lift	87860	0	15317	69	825	lift	15316	36	688	No.Confederates	0	0	0	TRUE
6	414	lift	89106	1	15138	24	777	lift	13769	78	777	No.Confederates	0	0	0	TRUE
6	414	lift	85620	1	15138	100	755	lift	15317	68	755	No.Confederates	0	0	0	TRUE
6	414	lift	87601	1	15317	34	894	lift	13769	62	894	No.Confederates	0	0	0	TRUE
6	414	lift	85465	1	15317	103	706	lift	15316	99	706	No.Confederates	0	0	0	TRUE
6	414	lift	84795	1	15316	109	845	lift	13769	39	845	No.Confederates	0	0	0	TRUE
6	414	lift	90434	1	15316	40	839	lift	15317	48	839	No.Confederates	0	0	0	TRUE
6	414	lift	87767	1	15317	87	898	lift	13769	64	898	No.Confederates	0	0	0	TRUE
6	414	lift	89553	1	13769	83	814	lift	15316	54	814	No.Confederates	0	0	0	TRUE
6	414	lift	90346	0	13769	100	793	lift	15317	23	890	No.Confederates	0	0	0	TRUE
6	414	lift	85159	1	13769	43	628	lift	15138	72	628	No.Confederates	0	0	0	TRUE
6	414	lift	89562	1	15138	11	923	lift	15726	26	923	No.Confederates	0	0	0	TRUE
6	414	lips	81525	0	15316	41	1139	lips	15726	70	312	No.Confederates	0	0	0	FALSE
6	414	lips	86819	0	13769	56	1113	lips	15726	98	958	No.Confederates	0	0	0	FALSE
6	414	mickey	90170	1	15138	101	1257	mickey	15726	95	1257	No.Confederates	0	0	0	FALSE
6	414	moon	81456	0	13769	6	142	moon	15726	41	397	No.Confederates	0	0	0	FALSE
6	414	open	89799	0	15726	61	748	open	15316	2	1442	No.Confederates	0	0	0	FALSE
6	414	open	84635	0	15726	10	188	open	13769	38	334	No.Confederates	0	0	0	FALSE
6	414	open	88647	1	15726	2	1479	open	15138	30	1479	No.Confederates	0	0	0	FALSE
6	414	open	90509	1	15726	105	85	open	13769	105	85	No.Confederates	0	0	0	FALSE
6	414	praise	82740	0	15317	63	1125	praise	13769	21	141	No.Confederates	0	0	0	FALSE
6	414	push	84238	0	15138	90	774	push	15316	108	926	No.Confederates	0	0	0	FALSE
6	414	push	86400	1	15138	15	613	push	15726	94	613	No.Confederates	0	0	0	FALSE
6	414	push	83589	1	15138	70	658	push	15317	15	658	No.Confederates	0	0	0	FALSE
6	414	push	90368	1	15138	44	847	push	15316	57	847	No.Confederates	0	0	0	FALSE
6	414	push	89734	1	15138	60	685	push	15316	83	685	No.Confederates	0	0	0	FALSE
6	414	push	89982	1	15138	87	687	push	15726	81	687	No.Confederates	0	0	0	FALSE
6	414	raise	85087	1	15317	32	711	raise	13769	42	711	No.Confederates	0	0	0	FALSE
6	414	raise	90637	1	15317	13	858	raise	15726	64	858	No.Confederates	0	0	0	FALSE
6	414	raise	82036	0	15317	97	1213	raise	15138	32	130	No.Confederates	0	0	0	FALSE
6	414	raise	81970	0	15317	36	795	raise	15726	30	964	No.Confederates	0	0	0	FALSE
6	414	rbunny	81647	1	13769	9	1313	rbunny	15726	92	1313	No.Confederates	0	0	0	FALSE
6	414	ribbon	89018	0	15317	105	1428	ribbon	15726	53	260	No.Confederates	0	0	0	FALSE
6	414	score	85019	1	15726	14	673	score	13769	41	673	No.Confederates	0	0	0	FALSE
6	414	score	86557	1	15726	97	684	score	13769	54	684	No.Confederates	0	0	0	FALSE
6	414	score	87782	1	15726	65	875	score	15138	41	875	No.Confederates	0	0	0	FALSE
6	414	skinny	81920	1	15138	38	1195	skinny	15316	53	1195	No.Confederates	0	0	0	FALSE
6	414	skinny	81981	1	15316	52	1079	skinny	13769	13	1079	No.Confederates	0	0	0	FALSE
6	414	skinny	83262	1	15138	54	1397	skinny	15317	107	1397	No.Confederates	0	0	0	FALSE
6	414	slit	84437	1	15726	7	1227	slit	15138	86	1227	No.Confederates	0	0	0	FALSE
6	414	slit	87611	0	15726	107	1222	slit	13769	63	750	No.Confederates	0	0	0	FALSE
6	414	slit	86743	1	15138	85	1208	slit	15726	76	1208	No.Confederates	0	0	0	FALSE
6	414	soccer	90405	1	15138	52	1404	soccer	15726	68	1404	No.Confederates	0	0	0	FALSE
6	414	soccer	90030	1	15138	27	1357	soccer	15726	84	1357	No.Confederates	0	0	0	FALSE
6	414	soccer	90403	0	15726	9	1409	soccer	13769	102	659	No.Confederates	0	0	0	FALSE
6	414	spider	84348	1	15726	59	517	spider	15138	48	517	No.Confederates	0	0	0	FALSE
6	414	split	83380	0	15726	25	50	split	15138	35	976	No.Confederates	0	0	0	FALSE
6	414	split	82556	0	15726	52	32	split	15316	91	201	No.Confederates	0	0	0	FALSE
6	414	split	86167	0	15726	103	51	split	13769	50	1477	No.Confederates	0	0	0	FALSE
6	414	split	88264	1	15726	63	152	split	15138	42	152	No.Confederates	0	0	0	FALSE
6	414	split	89883	1	15316	93	1468	split	15138	91	1468	No.Confederates	0	0	0	FALSE
6	414	split	83441	1	15316	84	215	split	13769	27	215	No.Confederates	0	0	0	FALSE
6	414	squat	90057	0	15726	82	664	squat	13769	92	580	No.Confederates	0	0	0	FALSE
6	414	squat	90271	1	15726	21	612	squat	15316	101	612	No.Confederates	0	0	0	FALSE
6	414	squeez	90574	1	15726	35	1388	squeez	15138	73	1388	No.Confederates	0	0	0	FALSE
6	414	sun	89860	1	15726	78	63	sun	13769	88	63	No.Confederates	0	0	0	FALSE
6	414	sun	90373	1	15726	23	191	sun	13769	101	191	No.Confederates	0	0	0	FALSE
6	414	sun	90451	1	15726	85	222	sun	15138	64	222	No.Confederates	0	0	0	FALSE
6	414	sunny	90617	1	15138	21	29	sunny	15726	50	29	No.Confederates	0	0	0	FALSE
6	414	sunny	86263	1	15138	75	8	sunny	15726	17	8	No.Confederates	0	0	0	FALSE
6	414	sunny	89653	1	15138	67	138	sunny	15317	12	138	No.Confederates	0	0	0	FALSE
6	414	swim	89242	1	15138	58	153	swim	13769	79	153	No.Confederates	0	0	0	FALSE
6	414	tall	83108	1	15138	14	1305	tall	15726	32	1305	No.Confederates	0	0	0	FALSE
6	414	touch	89389	0	15726	38	235	touch	13769	81	548	No.Confederates	0	0	0	FALSE
6	414	twist	81387	1	15726	20	1312	twist	15138	53	1312	No.Confederates	0	0	0	FALSE
6	414	vase	87139	0	15316	9	1146	vase	15317	53	1280	No.Confederates	0	0	0	FALSE
6	414	wide	82133	1	15138	8	202	wide	15316	30	202	No.Confederates	0	0	0	FALSE
6	414	wide	82241	0	15138	74	553	wide	15726	91	169	No.Confederates	0	0	0	FALSE
6	414	wide	81642	1	15138	9	168	wide	15316	18	168	No.Confederates	0	0	0	FALSE
6	414	wings	89841	1	15316	21	288	wings	15317	86	288	No.Confederates	0	0	0	FALSE
6	414	wings	84134	1	13769	34	330	wings	15316	6	330	No.Confederates	0	0	0	FALSE
6	414	wings	89435	1	15316	42	287	wings	15317	88	287	No.Confederates	0	0	0	FALSE
6	414	wings	89990	1	15316	3	303	wings	13769	91	303	No.Confederates	0	0	0	FALSE
6	414	woman	81552	1	15138	106	1082	woman	13769	7	1082	No.Confederates	0	0	0	FALSE
6	414	woman	82964	1	15138	66	1045	woman	15316	100	1045	No.Confederates	0	0	0	FALSE
6	414	woman	87536	1	15138	25	1007	woman	15316	103	1007	No.Confederates	0	0	0	FALSE
6	414	woman	88451	1	15138	55	1060	woman	13769	71	1060	No.Confederates	0	0	0	FALSE
6	414	woman	84916	1	15138	6	1053	woman	13769	40	1053	No.Confederates	0	0	0	FALSE
6	414	woman	88548	1	15138	94	1011	woman	15316	75	1011	No.Confederates	0	0	0	FALSE
6	414	women	89932	1	15316	44	993	women	15726	15	993	No.Confederates	0	0	0	FALSE
6	414	women	88168	0	15316	65	1059	women	15726	37	1167	No.Confederates	0	0	0	FALSE
6	414	women	90511	1	15316	5	996	women	15317	83	996	No.Confederates	0	0	0	FALSE
6	414	yay	82201	1	15316	106	16	yay	13769	15	16	No.Confederates	0	0	0	FALSE
6	414	yay	82775	1	15316	20	170	yay	15726	77	170	No.Confederates	0	0	0	FALSE
6	414	zen	90158	1	15316	67	241	zen	15726	101	241	No.Confederates	0	0	0	TRUE
6	414	zen	86920	1	13769	57	160	zen	15317	1	160	No.Confederates	0	0	0	TRUE
6	414	zen	89516	1	15316	107	207	zen	15317	26	207	No.Confederates	0	0	0	TRUE
6	414	zen	90290	1	15316	13	254	zen	15317	71	254	No.Confederates	0	0	0	TRUE
6	414	zen	88185	1	13769	69	240	zen	15317	93	240	No.Confederates	0	0	0	TRUE
6	414	zen	82521	1	15138	16	243	zen	13769	18	243	No.Confederates	0	0	0	TRUE
6	414	zen	89301	1	15316	78	226	zen	15726	6	226	No.Confederates	0	0	0	TRUE
6	414	zen	84679	1	15316	22	118	zen	15317	46	118	No.Confederates	0	0	0	TRUE
6	414	zen	89192	1	15316	15	156	zen	15317	2	156	No.Confederates	0	0	0	TRUE
6	414	zen	87450	1	15316	1	187	zen	15317	54	187	No.Confederates	0	0	0	TRUE
6	414	zen	83668	1	13769	29	164	zen	15316	19	164	No.Confederates	0	0	0	TRUE
6	414	zen	85764	1	15316	59	121	zen	15138	88	121	No.Confederates	0	0	0	TRUE
6	415	above	85490	1	14847	86	118	above	15552	88	118	No.Confederates	0	0	0	FALSE
6	415	above	87492	1	14847	56	37	above	13909	33	37	No.Confederates	0	0	0	FALSE
6	415	above	86724	1	13909	6	294	above	14090	67	294	No.Confederates	0	0	0	FALSE
6	415	above	85955	1	15552	87	349	above	13909	30	349	No.Confederates	0	0	0	FALSE
6	415	above	86265	1	14847	28	120	above	13909	54	120	No.Confederates	0	0	0	FALSE
6	415	aboveo	86342	1	15557	54	386	aboveo	14090	64	386	No.Confederates	0	0	0	FALSE
6	415	angel	88429	0	14772	19	346	angel	14090	83	18	No.Confederates	0	0	0	FALSE
6	415	angel	85092	1	14772	41	287	angel	13909	1	287	No.Confederates	0	0	0	FALSE
6	415	angel	82564	0	14772	86	424	angel	14090	25	299	No.Confederates	0	0	0	FALSE
6	415	angel	83455	0	14772	18	377	angel	15552	35	556	No.Confederates	0	0	0	FALSE
6	415	back	89586	1	15552	85	1236	back	14772	66	1236	No.Confederates	0	0	0	FALSE
6	415	back	81126	1	15557	18	1217	back	15552	45	1217	No.Confederates	0	0	0	FALSE
6	415	back	81700	1	15557	58	1263	back	15552	58	1263	No.Confederates	0	0	0	FALSE
6	415	back	82969	0	15552	97	1246	back	13909	51	34	No.Confederates	0	0	0	FALSE
6	415	back	82029	1	15552	59	1363	back	15557	3	1363	No.Confederates	0	0	0	FALSE
6	415	back	82320	0	15557	92	1192	back	14090	22	1478	No.Confederates	0	0	0	FALSE
6	415	back	84383	0	15552	60	1295	back	14090	44	855	No.Confederates	0	0	0	FALSE
6	415	belowo	87235	1	15557	37	1415	belowo	14847	17	1415	No.Confederates	0	0	0	FALSE
6	415	belowo	88494	1	15557	87	1492	belowo	15552	46	1492	No.Confederates	0	0	0	FALSE
6	415	bfly	84719	1	13909	34	111	bfly	14772	46	111	No.Confederates	0	0	0	FALSE
6	415	bfly	87284	1	14772	52	185	bfly	14090	72	185	No.Confederates	0	0	0	FALSE
6	415	bfly	87376	1	14772	63	70	bfly	14090	73	70	No.Confederates	0	0	0	FALSE
6	415	bfly	88759	1	14772	47	28	bfly	14090	87	28	No.Confederates	0	0	0	FALSE
6	415	bfly	89013	0	14772	43	90	bfly	15557	106	269	No.Confederates	0	0	0	FALSE
6	415	bfly	90202	1	14772	30	229	bfly	14090	103	229	No.Confederates	0	0	0	FALSE
6	415	bigxo	85039	1	15557	53	105	bigxo	15552	26	105	No.Confederates	0	0	0	FALSE
6	415	blank	81084	0	14847	54	978	blank	13909	15	627	No.Confederates	0	0	0	FALSE
6	415	bow	89093	1	14772	74	1409	bow	15557	62	1409	No.Confederates	0	0	0	FALSE
6	415	bow	82159	1	14772	23	1445	bow	15552	62	1445	No.Confederates	0	0	0	FALSE
6	415	bow	83382	1	14772	55	1458	bow	15552	44	1458	No.Confederates	0	0	0	FALSE
6	415	bow	86807	0	15552	76	1364	bow	14847	4	212	No.Confederates	0	0	0	FALSE
6	415	bow	88901	1	15552	18	1383	bow	14090	89	1383	No.Confederates	0	0	0	FALSE
6	415	bow	86359	1	15552	90	1411	bow	13909	12	1411	No.Confederates	0	0	0	FALSE
6	415	bowo	89898	1	14772	72	1447	bowo	14847	97	1447	No.Confederates	0	0	0	FALSE
6	415	bunny	87336	1	15552	54	861	bunny	13909	27	861	No.Confederates	0	0	0	TRUE
6	415	bunny	84651	1	15552	37	962	bunny	13909	26	962	No.Confederates	0	0	0	TRUE
6	415	bunny	81906	1	15557	99	965	bunny	15552	65	965	No.Confederates	0	0	0	TRUE
6	415	bunny	81209	1	15557	97	892	bunny	15552	40	892	No.Confederates	0	0	0	TRUE
6	415	bunny	82873	1	14090	28	1307	bunny	14772	89	1307	No.Confederates	0	0	0	TRUE
6	415	bunny	83209	1	14090	31	930	bunny	14772	9	930	No.Confederates	0	0	0	TRUE
6	415	bunny	81292	0	14847	79	833	bunny	13909	94	1237	No.Confederates	0	0	0	TRUE
6	415	bunny	85986	1	15552	63	904	bunny	14090	60	904	No.Confederates	0	0	0	TRUE
6	415	bunny	87894	1	15552	106	952	bunny	15557	109	952	No.Confederates	0	0	0	TRUE
6	415	bunny	81005	0	14772	88	1289	bunny	14090	2	889	No.Confederates	0	0	0	TRUE
6	415	bunny	83556	1	14090	35	1283	bunny	13909	61	1283	No.Confederates	0	0	0	TRUE
6	415	bunny	81325	1	14090	7	1308	bunny	14772	95	1308	No.Confederates	0	0	0	TRUE
6	415	bunny	83142	1	15552	32	915	bunny	13909	98	915	No.Confederates	0	0	0	TRUE
6	415	bunny	84934	1	15557	70	880	bunny	15552	24	880	No.Confederates	0	0	0	TRUE
6	415	bunny	86601	1	14090	66	1241	bunny	13909	7	1241	No.Confederates	0	0	0	TRUE
6	415	bunny	83938	1	14090	39	1358	bunny	13909	13	1358	No.Confederates	0	0	0	TRUE
6	415	bunny	90149	1	15557	94	912	bunny	14772	48	912	No.Confederates	0	0	0	TRUE
6	415	bunny	84129	1	15552	75	861	bunny	15557	15	861	No.Confederates	0	0	0	TRUE
6	415	bunnys	89464	1	14090	98	1359	bunnys	14847	53	1359	No.Confederates	0	0	0	FALSE
6	415	bunnys	84044	1	14090	40	1366	bunnys	13909	73	1366	No.Confederates	0	0	0	FALSE
6	415	bunnys	88285	0	14090	81	1410	bunnys	14772	87	913	No.Confederates	0	0	0	FALSE
6	415	butfly	87655	0	14090	76	140	butfly	14772	26	230	No.Confederates	0	0	0	FALSE
6	415	butfly	89230	1	14090	94	48	butfly	13909	10	48	No.Confederates	0	0	0	FALSE
6	415	butter	82665	1	14772	82	32	butter	14090	26	32	No.Confederates	0	0	0	FALSE
6	415	butter	83549	0	14772	12	195	butter	15552	55	1023	No.Confederates	0	0	0	FALSE
6	415	chair	87770	1	14090	77	880	chair	14772	31	880	No.Confederates	0	0	0	FALSE
6	415	claws	82264	1	14090	21	669	claws	15557	48	669	No.Confederates	0	0	0	FALSE
6	415	coach	87016	1	14772	62	405	coach	14090	70	405	No.Confederates	0	0	0	FALSE
6	415	corn	81978	1	14090	17	1129	corn	14847	9	1129	No.Confederates	0	0	0	FALSE
6	415	corn	83086	1	14090	30	1118	corn	14772	54	1118	No.Confederates	0	0	0	FALSE
6	415	corn	84851	1	14090	49	1204	corn	14847	95	1204	No.Confederates	0	0	0	FALSE
6	415	corn	85608	0	14847	49	1231	corn	15552	14	569	No.Confederates	0	0	0	FALSE
6	415	corn	81929	1	14090	16	1140	corn	14847	12	1140	No.Confederates	0	0	0	FALSE
6	415	couch	88417	1	13909	39	499	couch	14847	31	499	No.Confederates	0	0	0	TRUE
6	415	couch	89300	1	13909	19	460	couch	14090	95	460	No.Confederates	0	0	0	TRUE
6	415	couch	84995	1	13909	69	479	couch	14772	103	479	No.Confederates	0	0	0	TRUE
6	415	couch	85712	1	15552	69	405	couch	14847	76	405	No.Confederates	0	0	0	TRUE
6	415	couch	88132	1	13909	37	459	couch	15557	6	459	No.Confederates	0	0	0	TRUE
6	415	couch	81656	1	13909	28	489	couch	14772	60	489	No.Confederates	0	0	0	TRUE
6	415	couch	87467	1	14772	78	441	couch	14090	74	441	No.Confederates	0	0	0	TRUE
6	415	couch	88699	1	15552	33	475	couch	15557	31	475	No.Confederates	0	0	0	TRUE
6	415	couch	87171	1	15552	31	443	couch	13909	57	443	No.Confederates	0	0	0	TRUE
6	415	couch	88499	1	14847	48	495	couch	13909	32	495	No.Confederates	0	0	0	TRUE
6	415	couch	89983	1	14772	76	480	couch	14847	88	480	No.Confederates	0	0	0	TRUE
6	415	couch	87579	1	14772	28	487	couch	14090	75	487	No.Confederates	0	0	0	TRUE
6	415	couch	84465	1	14772	64	531	couch	14847	50	531	No.Confederates	0	0	0	TRUE
6	415	couch	84722	1	14847	94	452	couch	15552	8	452	No.Confederates	0	0	0	TRUE
6	415	couch	84001	1	14847	92	453	couch	14772	15	453	No.Confederates	0	0	0	TRUE
6	415	crab	86931	1	13909	55	700	crab	14090	69	700	No.Confederates	0	0	0	TRUE
6	415	crab	83309	1	14772	17	800	crab	14090	32	800	No.Confederates	0	0	0	TRUE
6	415	crab	86813	1	15557	68	611	crab	13909	20	611	No.Confederates	0	0	0	TRUE
6	415	crab	87201	1	14772	53	600	crab	14090	71	600	No.Confederates	0	0	0	TRUE
6	415	crab	88374	1	15552	93	641	crab	15557	30	641	No.Confederates	0	0	0	TRUE
6	415	crab	88425	1	15552	83	687	crab	15557	103	687	No.Confederates	0	0	0	TRUE
6	415	crab	81508	1	14772	65	561	crab	15557	105	561	No.Confederates	0	0	0	TRUE
6	415	crab	89149	1	15552	3	553	crab	14847	80	553	No.Confederates	0	0	0	TRUE
6	415	crab	87086	1	15552	22	594	crab	13909	17	594	No.Confederates	0	0	0	TRUE
6	415	crab	82742	1	15552	96	635	crab	13909	47	635	No.Confederates	0	0	0	TRUE
6	415	crab	83020	1	14772	83	724	crab	14090	29	724	No.Confederates	0	0	0	TRUE
6	415	crab	89135	1	14090	92	697	crab	13909	92	697	No.Confederates	0	0	0	TRUE
6	415	crab	81573	1	15557	42	635	crab	15552	5	635	No.Confederates	0	0	0	TRUE
6	415	crab	82092	1	14847	43	534	crab	13909	95	534	No.Confederates	0	0	0	TRUE
6	415	crab	87316	1	15557	71	647	crab	14847	26	647	No.Confederates	0	0	0	TRUE
6	415	crab	88531	1	14772	67	706	crab	14090	84	706	No.Confederates	0	0	0	TRUE
6	415	crab	82756	1	15557	107	473	crab	14847	11	473	No.Confederates	0	0	0	TRUE
6	415	crab	87716	1	15552	16	634	crab	15557	77	634	No.Confederates	0	0	0	TRUE
6	415	crab	86869	1	15552	77	591	crab	14090	68	591	No.Confederates	0	0	0	TRUE
6	415	crab	89357	1	14090	96	679	crab	13909	41	679	No.Confederates	0	0	0	TRUE
6	415	crab	82247	1	15552	15	705	crab	14847	78	705	No.Confederates	0	0	0	TRUE
6	415	crab	88380	1	14090	82	559	crab	14772	50	559	No.Confederates	0	0	0	TRUE
6	415	crab	81824	1	14090	14	586	crab	14847	41	586	No.Confederates	0	0	0	TRUE
6	415	crab	85884	1	14847	8	551	crab	13909	68	551	No.Confederates	0	0	0	TRUE
6	415	crab	83649	1	14090	36	757	crab	13909	85	757	No.Confederates	0	0	0	TRUE
6	415	crab	87154	1	14847	72	599	crab	15557	101	599	No.Confederates	0	0	0	TRUE
6	415	crab	82675	1	15557	13	493	crab	14847	25	493	No.Confederates	0	0	0	TRUE
6	415	crab	83904	1	15552	41	643	crab	15557	34	643	No.Confederates	0	0	0	TRUE
6	415	crab	82025	1	14847	70	553	crab	14090	18	553	No.Confederates	0	0	0	TRUE
6	415	crab	81819	1	14772	70	560	crab	13909	18	560	No.Confederates	0	0	0	TRUE
6	415	crab	81846	0	15557	51	580	crab	15552	73	487	No.Confederates	0	0	0	TRUE
6	415	crab	83921	1	14772	1	659	crab	14847	36	659	No.Confederates	0	0	0	TRUE
6	415	crab	86584	1	14847	20	619	crab	15557	60	619	No.Confederates	0	0	0	TRUE
6	415	crab	81769	1	15552	71	481	crab	15557	45	481	No.Confederates	0	0	0	TRUE
6	415	crab	89942	1	14090	101	658	crab	14772	45	658	No.Confederates	0	0	0	TRUE
6	415	crab	82399	1	15552	84	523	crab	13909	101	523	No.Confederates	0	0	0	TRUE
6	415	crab	86629	1	14847	61	563	crab	15552	4	563	No.Confederates	0	0	0	TRUE
6	415	crab	81405	1	15552	48	514	crab	13909	89	514	No.Confederates	0	0	0	TRUE
6	415	crab	82390	1	14772	98	635	crab	14090	23	635	No.Confederates	0	0	0	TRUE
6	415	crossd	81734	1	14847	6	1296	crossd	14090	13	1296	No.Confederates	0	0	0	FALSE
6	415	crosso	82554	0	13909	40	1341	crosso	15552	25	1479	No.Confederates	0	0	0	FALSE
6	415	dildo	80957	1	13909	64	1109	dildo	14847	59	1109	No.Confederates	0	0	0	FALSE
6	415	dildo	82810	1	13909	56	1046	dildo	15552	81	1046	No.Confederates	0	0	0	FALSE
6	415	dolphi	81725	1	14772	93	1087	dolphi	13909	75	1087	No.Confederates	0	0	0	FALSE
6	415	dragon	83174	0	15557	19	278	dragon	14847	32	1404	No.Confederates	0	0	0	FALSE
6	415	ears	84974	1	14090	50	870	ears	14847	38	870	No.Confederates	0	0	0	FALSE
6	415	eyes	82299	0	14847	30	237	eyes	15552	20	139	No.Confederates	0	0	0	FALSE
6	415	fish	85558	1	14090	56	1037	fish	13909	31	1037	No.Confederates	0	0	0	FALSE
6	415	fish	88995	1	14090	90	1169	fish	15552	21	1169	No.Confederates	0	0	0	FALSE
6	415	fishta	87987	1	14772	57	1028	fishta	14090	79	1028	No.Confederates	0	0	0	FALSE
6	415	floato	85748	1	15557	24	142	floato	14772	27	142	No.Confederates	0	0	0	FALSE
6	415	floato	81957	1	15557	21	292	floato	15552	104	292	No.Confederates	0	0	0	FALSE
6	415	floato	85176	1	15557	7	287	floato	15552	34	287	No.Confederates	0	0	0	FALSE
6	415	floato	85840	1	14772	85	130	floato	14090	59	130	No.Confederates	0	0	0	FALSE
6	415	frog	81243	0	14772	81	1355	frog	14090	6	477	No.Confederates	0	0	0	FALSE
6	415	handup	86256	1	15557	69	809	handup	15552	91	809	No.Confederates	0	0	0	FALSE
6	415	handup	86893	1	15557	57	756	handup	14847	18	756	No.Confederates	0	0	0	FALSE
6	415	handup	89290	1	15557	16	788	handup	14772	24	788	No.Confederates	0	0	0	FALSE
6	415	head	81284	1	15557	10	1078	head	15552	102	1078	No.Confederates	0	0	0	FALSE
6	415	head	82463	1	15557	40	1094	head	14847	16	1094	No.Confederates	0	0	0	FALSE
6	415	head	83533	1	15557	80	1036	head	14847	3	1036	No.Confederates	0	0	0	FALSE
6	415	heads	83628	0	14847	42	923	heads	15557	44	1107	No.Confederates	0	0	0	FALSE
6	415	heads	84398	1	14847	15	956	heads	14772	34	956	No.Confederates	0	0	0	FALSE
6	415	heart	89368	1	14772	38	1255	heart	15557	55	1255	No.Confederates	0	0	0	FALSE
6	415	heart	88119	0	14772	22	1193	heart	14090	80	1053	No.Confederates	0	0	0	FALSE
6	415	hug	81528	0	14847	14	360	hug	14090	10	1335	No.Confederates	0	0	0	FALSE
6	415	hug	90117	1	15557	88	376	hug	14772	61	376	No.Confederates	0	0	0	FALSE
6	415	hug	90070	0	14772	90	397	hug	15557	27	93	No.Confederates	0	0	0	FALSE
6	415	kangar	82251	0	14772	84	1273	kangar	13909	36	53	No.Confederates	0	0	0	FALSE
6	415	medcra	84007	0	15557	95	600	medcra	15552	19	521	No.Confederates	0	0	0	FALSE
6	415	moth	83841	1	14772	25	108	moth	14847	100	108	No.Confederates	0	0	0	FALSE
6	415	nox	87415	0	15557	47	425	nox	15552	2	26	No.Confederates	0	0	0	FALSE
6	415	oabove	85668	1	15557	85	225	oabove	14772	97	225	No.Confederates	0	0	0	FALSE
6	415	oinner	89455	0	14772	59	1348	oinner	15552	56	1454	No.Confederates	0	0	0	FALSE
6	415	oinsid	88905	1	14772	37	1297	oinsid	15557	39	1297	No.Confederates	0	0	0	FALSE
6	415	onox	86092	0	15557	41	376	onox	15552	78	657	No.Confederates	0	0	0	FALSE
6	415	rabbit	85263	1	15552	50	867	rabbit	15557	83	867	No.Confederates	0	0	0	FALSE
6	415	right	84194	0	15557	79	709	right	15552	39	625	No.Confederates	0	0	0	FALSE
6	415	rocket	86512	1	15552	105	1158	rocket	13909	86	1158	No.Confederates	0	0	0	FALSE
6	415	rocket	83048	1	15552	100	1003	rocket	13909	78	1003	No.Confederates	0	0	0	FALSE
6	415	rocket	85785	1	15552	17	1143	rocket	14090	58	1143	No.Confederates	0	0	0	FALSE
6	415	shaft	83828	1	13909	80	1069	shaft	14090	38	1069	No.Confederates	0	0	0	FALSE
6	415	ship	85065	1	14090	51	1089	ship	14847	81	1089	No.Confederates	0	0	0	FALSE
6	415	ship	82453	1	14090	24	1192	ship	14772	8	1192	No.Confederates	0	0	0	FALSE
6	415	sit	81872	0	13909	79	238	sit	14772	58	530	No.Confederates	0	0	0	FALSE
6	415	skinny	82980	1	15557	50	1140	skinny	14847	85	1140	No.Confederates	0	0	0	FALSE
6	415	soccer	89541	1	14090	99	1469	soccer	15557	75	1469	No.Confederates	0	0	0	FALSE
6	415	soccer	83474	1	14090	34	1455	soccer	13909	49	1455	No.Confederates	0	0	0	FALSE
6	415	soccer	89078	1	14090	91	1468	soccer	13909	100	1468	No.Confederates	0	0	0	FALSE
6	415	soccer	89178	1	14090	93	1493	soccer	13909	90	1493	No.Confederates	0	0	0	FALSE
6	415	soccer	89850	1	13909	35	1434	soccer	14772	36	1434	No.Confederates	0	0	0	FALSE
6	415	sofa	88611	1	14090	85	532	sofa	14772	79	532	No.Confederates	0	0	0	FALSE
6	415	splits	88211	1	14847	2	211	splits	15552	82	211	No.Confederates	0	0	0	FALSE
6	415	splits	88304	0	14847	47	199	splits	13909	9	1453	No.Confederates	0	0	0	FALSE
6	415	splits	82385	1	14847	64	199	splits	15557	73	199	No.Confederates	0	0	0	FALSE
6	415	splits	82910	1	14847	101	222	splits	15557	90	222	No.Confederates	0	0	0	FALSE
6	415	splits	83745	1	15557	29	172	splits	14772	73	172	No.Confederates	0	0	0	FALSE
6	415	sun	81139	1	13909	59	319	sun	14847	44	319	No.Confederates	0	0	0	FALSE
6	415	sun	81489	1	13909	62	277	sun	15552	51	277	No.Confederates	0	0	0	FALSE
6	415	sunris	89076	1	15552	38	236	sunris	14847	63	236	No.Confederates	0	0	0	TRUE
6	415	sunris	83215	1	15552	64	66	sunris	13909	24	66	No.Confederates	0	0	0	TRUE
6	415	sunris	89158	1	15557	46	106	sunris	14772	39	106	No.Confederates	0	0	0	TRUE
6	415	sunris	81624	1	15552	86	152	sunris	15557	67	152	No.Confederates	0	0	0	TRUE
6	415	sunris	85287	1	13909	23	349	sunris	14772	92	349	No.Confederates	0	0	0	TRUE
6	415	sunris	84211	1	13909	60	229	sunris	14090	42	229	No.Confederates	0	0	0	TRUE
6	415	sunris	82084	1	15552	43	162	sunris	14772	2	162	No.Confederates	0	0	0	TRUE
6	415	sunris	88766	1	15557	38	140	sunris	15552	95	140	No.Confederates	0	0	0	TRUE
6	415	sunris	85887	1	15552	57	152	sunris	15557	72	152	No.Confederates	0	0	0	TRUE
6	415	sunris	84833	1	13909	87	292	sunris	14772	56	292	No.Confederates	0	0	0	TRUE
6	415	sunris	82682	1	15552	30	239	sunris	13909	66	239	No.Confederates	0	0	0	TRUE
6	415	sunris	86708	1	15552	12	50	sunris	13909	102	50	No.Confederates	0	0	0	TRUE
6	415	sunris	87822	1	15552	1	274	sunris	15557	52	274	No.Confederates	0	0	0	TRUE
6	415	sunris	81344	1	15557	61	344	sunris	15552	27	344	No.Confederates	0	0	0	TRUE
6	415	sunset	86071	1	14090	61	487	sunset	14847	89	487	No.Confederates	0	0	0	FALSE
6	415	sunset	85160	1	14090	52	462	sunset	14847	74	462	No.Confederates	0	0	0	FALSE
6	415	sunset	89210	0	14772	102	1366	sunset	15557	96	247	No.Confederates	0	0	0	FALSE
6	415	sunup	86164	1	14090	63	80	sunup	14847	57	80	No.Confederates	0	0	0	FALSE
6	415	sunup	87405	1	13909	67	184	sunup	14847	69	184	No.Confederates	0	0	0	FALSE
6	415	sunup	89220	1	14847	102	127	sunup	15552	29	127	No.Confederates	0	0	0	FALSE
6	415	sunup	86134	1	14090	62	170	sunup	13909	93	170	No.Confederates	0	0	0	FALSE
6	415	sunup	86935	1	13909	53	128	sunup	15552	6	128	No.Confederates	0	0	0	FALSE
6	415	sunup	88949	0	13909	16	327	sunup	14847	93	165	No.Confederates	0	0	0	FALSE
6	415	tall	85962	1	14847	58	924	tall	15557	32	924	No.Confederates	0	0	0	FALSE
6	415	tall	86649	1	15557	108	1178	tall	14847	104	1178	No.Confederates	0	0	0	FALSE
6	415	tallxo	89798	1	15557	76	75	tallxo	14772	11	75	No.Confederates	0	0	0	FALSE
6	415	tent	87256	1	13909	46	1296	tent	15552	74	1296	No.Confederates	0	0	0	FALSE
6	415	tent	87528	0	15552	103	1263	tent	15557	28	365	No.Confederates	0	0	0	FALSE
6	415	tent	88062	1	13909	96	1328	tent	15557	12	1328	No.Confederates	0	0	0	FALSE
6	415	tent	88561	0	15557	35	1318	tent	15552	66	1397	No.Confederates	0	0	0	FALSE
6	415	tent	89755	1	14772	4	1291	tent	15557	65	1291	No.Confederates	0	0	0	FALSE
6	415	tent	87980	0	15552	101	1334	tent	14847	106	1456	No.Confederates	0	0	0	FALSE
6	415	tent	85445	1	14772	16	1328	tent	13909	70	1328	No.Confederates	0	0	0	FALSE
6	415	tent	81577	1	14772	10	1431	tent	13909	83	1431	No.Confederates	0	0	0	FALSE
6	415	tent	89534	1	15552	92	1457	tent	14772	71	1457	No.Confederates	0	0	0	FALSE
6	415	tent	90014	1	14772	6	1376	tent	13909	48	1376	No.Confederates	0	0	0	FALSE
6	415	togeth	81212	0	13909	76	76	togeth	14847	71	501	No.Confederates	0	0	0	FALSE
6	415	towing	85331	0	14090	54	313	towing	15557	102	1496	No.Confederates	0	0	0	FALSE
6	415	trangl	86420	1	14847	99	1310	trangl	14090	65	1310	No.Confederates	0	0	0	FALSE
6	415	triang	83334	1	15557	82	1317	triang	14847	67	1317	No.Confederates	0	0	0	FALSE
6	415	triang	82544	1	14847	35	1375	triang	15557	17	1375	No.Confederates	0	0	0	FALSE
6	415	triang	84376	0	15557	84	1274	triang	13909	2	339	No.Confederates	0	0	0	FALSE
6	415	triang	87058	1	14847	98	1279	triang	15557	74	1279	No.Confederates	0	0	0	FALSE
6	415	triang	83833	0	15557	20	1333	triang	15552	70	22	No.Confederates	0	0	0	FALSE
6	415	triang	84653	1	15557	49	1401	triang	14090	47	1401	No.Confederates	0	0	0	FALSE
6	415	twice	85776	1	13909	5	950	twice	14847	60	950	No.Confederates	0	0	0	FALSE
6	415	twins	81989	1	13909	52	1200	twins	14772	69	1200	No.Confederates	0	0	0	FALSE
6	415	twins	82193	1	13909	82	1272	twins	14847	37	1272	No.Confederates	0	0	0	FALSE
6	415	twins	87976	0	13909	88	951	twins	15557	81	1151	No.Confederates	0	0	0	FALSE
6	415	twins	90171	0	14772	21	948	twins	14090	102	1343	No.Confederates	0	0	0	FALSE
6	415	twins	84571	0	13909	71	957	twins	15552	80	73	No.Confederates	0	0	0	FALSE
6	415	twins	85653	1	13909	38	1295	twins	14090	57	1295	No.Confederates	0	0	0	FALSE
6	415	twins	90244	1	14772	68	1045	twins	14847	29	1045	No.Confederates	0	0	0	FALSE
6	415	twins	84779	1	15552	36	1247	twins	15557	86	1247	No.Confederates	0	0	0	FALSE
6	415	twins	85377	0	13909	84	1281	twins	14772	101	1084	No.Confederates	0	0	0	FALSE
6	415	twins	89593	1	15557	25	1226	twins	14090	100	1226	No.Confederates	0	0	0	FALSE
6	415	twowhi	82813	0	15557	64	1016	twowhi	14847	5	1146	No.Confederates	0	0	0	FALSE
6	415	under	82615	1	14847	62	1431	under	15557	26	1431	No.Confederates	0	0	0	FALSE
6	415	under	84304	1	14847	68	1435	under	14772	49	1435	No.Confederates	0	0	0	FALSE
6	415	under	84264	1	15557	100	1410	under	15552	28	1410	No.Confederates	0	0	0	FALSE
6	415	vagina	81397	1	14847	52	1003	vagina	14090	8	1003	No.Confederates	0	0	0	FALSE
6	415	vagina	83405	1	14847	90	1221	vagina	15557	22	1221	No.Confederates	0	0	0	FALSE
6	415	whale	88653	1	14847	83	1166	whale	13909	103	1166	No.Confederates	0	0	0	TRUE
6	415	whale	87791	1	14847	33	1149	whale	13909	63	1149	No.Confederates	0	0	0	TRUE
6	415	whale	84141	1	14847	34	1145	whale	14772	40	1145	No.Confederates	0	0	0	TRUE
6	415	whale	88193	0	15557	23	1013	whale	13909	45	1216	No.Confederates	0	0	0	TRUE
6	415	whale	85429	1	14847	22	1133	whale	15552	67	1133	No.Confederates	0	0	0	TRUE
6	415	whale	88686	1	14772	96	1094	whale	14090	86	1094	No.Confederates	0	0	0	TRUE
6	415	whale	84073	1	14847	24	1092	whale	14772	44	1092	No.Confederates	0	0	0	TRUE
6	415	whale	85222	1	13909	97	1190	whale	14772	32	1190	No.Confederates	0	0	0	TRUE
6	415	whale	83755	1	14847	19	1093	whale	15552	72	1093	No.Confederates	0	0	0	TRUE
6	415	whale	88580	1	14847	39	1141	whale	13909	81	1141	No.Confederates	0	0	0	TRUE
6	415	whale	89705	1	14772	20	1185	whale	15557	5	1185	No.Confederates	0	0	0	TRUE
6	415	whale	85829	1	15552	52	1178	whale	15557	8	1178	No.Confederates	0	0	0	TRUE
6	415	whale	87686	1	13909	58	1220	whale	14847	1	1220	No.Confederates	0	0	0	TRUE
6	415	whale	85346	1	14847	40	1070	whale	15552	94	1070	No.Confederates	0	0	0	TRUE
6	415	whale	87595	1	14847	87	1041	whale	13909	77	1041	No.Confederates	0	0	0	TRUE
6	415	whale	85461	1	15557	14	1161	whale	14090	55	1161	No.Confederates	0	0	0	TRUE
6	415	whale	89668	1	15552	61	1060	whale	14772	29	1060	No.Confederates	0	0	0	TRUE
6	415	whale	87650	1	15557	43	1146	whale	15552	53	1146	No.Confederates	0	0	0	TRUE
6	415	whale	88882	1	14847	10	1136	whale	13909	14	1136	No.Confederates	0	0	0	TRUE
6	415	whale	84880	1	15552	89	1152	whale	15557	9	1152	No.Confederates	0	0	0	TRUE
6	415	whale	86491	1	15557	4	1146	whale	15552	7	1146	No.Confederates	0	0	0	TRUE
6	415	whale	86032	1	13909	22	1134	whale	15557	93	1134	No.Confederates	0	0	0	TRUE
6	415	whale	87891	1	14772	7	1186	whale	14090	78	1186	No.Confederates	0	0	0	TRUE
6	415	whale	84899	1	14772	3	1204	whale	13909	99	1204	No.Confederates	0	0	0	TRUE
6	415	wings	81465	1	14090	9	305	wings	14847	21	305	No.Confederates	0	0	0	FALSE
6	415	wings	81876	1	14090	15	295	wings	14847	7	295	No.Confederates	0	0	0	FALSE
6	415	wings	84291	0	14090	43	341	wings	13909	65	178	No.Confederates	0	0	0	FALSE
6	415	wings	82130	0	14847	96	320	wings	13909	42	1437	No.Confederates	0	0	0	FALSE
6	415	wings	88306	1	15552	107	269	wings	15557	33	269	No.Confederates	0	0	0	FALSE
6	415	wingso	88837	1	15557	11	288	wingso	14772	100	288	No.Confederates	0	0	0	FALSE
6	415	wingso	88638	1	15557	91	327	wingso	15552	99	327	No.Confederates	0	0	0	FALSE
6	415	wingso	85565	1	15557	104	326	wingso	14772	5	326	No.Confederates	0	0	0	FALSE
6	415	x	82482	1	13909	74	11	x	15552	13	11	No.Confederates	0	0	0	FALSE
6	415	x	83297	1	15552	98	800	x	13909	8	800	No.Confederates	0	0	0	FALSE
6	415	x	81008	1	15557	63	1481	x	15552	10	1481	No.Confederates	0	0	0	FALSE
6	415	x	81075	1	15552	23	182	x	15557	98	182	No.Confederates	0	0	0	FALSE
6	415	x	81438	0	15557	1	752	x	14772	35	99	No.Confederates	0	0	0	FALSE
6	415	x	81595	1	14847	82	146	x	14090	11	146	No.Confederates	0	0	0	FALSE
6	415	x	82875	1	15552	68	777	x	13909	43	777	No.Confederates	0	0	0	FALSE
6	415	x	83657	1	15552	11	769	x	14772	51	769	No.Confederates	0	0	0	FALSE
6	415	x	84479	1	15552	47	873	x	13909	72	873	No.Confederates	0	0	0	FALSE
6	415	x	84553	1	14847	55	12	x	14772	14	12	No.Confederates	0	0	0	FALSE
6	415	x	88780	0	14847	73	159	x	13909	29	874	No.Confederates	0	0	0	FALSE
6	415	x	88835	1	15552	42	8	x	14090	88	8	No.Confederates	0	0	0	FALSE
6	415	x	89326	1	15552	9	6	x	14847	65	6	No.Confederates	0	0	0	FALSE
6	415	x	81021	1	14847	23	98	x	13909	44	98	No.Confederates	0	0	0	FALSE
6	415	x	84643	1	14847	103	71	x	14772	77	71	No.Confederates	0	0	0	FALSE
6	415	xwing	83737	1	14090	37	219	xwing	13909	50	219	No.Confederates	0	0	0	FALSE
6	415	y	81664	1	14847	84	857	y	14090	12	857	No.Confederates	0	0	0	FALSE
6	415	ymca	81339	1	13909	25	673	ymca	14847	13	673	No.Confederates	0	0	0	FALSE
6	415	ymca	88711	1	13909	21	750	ymca	14847	46	750	No.Confederates	0	0	0	FALSE
6	415	ymca	83092	1	14847	75	777	ymca	15557	2	777	No.Confederates	0	0	0	FALSE
6	415	ymca	84114	0	13909	4	803	ymca	14090	41	697	No.Confederates	0	0	0	FALSE
6	415	ymca	84482	1	15557	36	737	ymca	14090	45	737	No.Confederates	0	0	0	FALSE
6	415	ymca	84575	1	15557	78	683	ymca	14090	46	683	No.Confederates	0	0	0	FALSE
6	415	ymca	85244	1	14847	91	672	ymca	14090	53	672	No.Confederates	0	0	0	FALSE
6	415	ymca	87879	1	14847	27	850	ymca	13909	11	850	No.Confederates	0	0	0	FALSE
6	415	ymca	88090	1	14847	51	856	ymca	15552	49	856	No.Confederates	0	0	0	FALSE
6	415	ymca	83282	1	14847	66	764	ymca	15557	59	764	No.Confederates	0	0	0	FALSE
6	415	ymca	84784	1	14847	77	804	ymca	14090	48	804	No.Confederates	0	0	0	FALSE
6	415	ymca	89393	1	14847	45	756	ymca	14090	97	756	No.Confederates	0	0	0	FALSE
6	416	armbal	90161	1	13503	85	15	armbal	13676	20	15	No.Confederates	0	0	0	FALSE
6	416	armsup	81543	1	14688	57	933	armsup	13676	8	933	No.Confederates	0	0	0	FALSE
6	416	back	83933	1	13488	44	1345	back	13503	83	1345	No.Confederates	0	0	0	FALSE
6	416	back	88536	1	13544	93	1253	back	14688	29	1253	No.Confederates	0	0	0	FALSE
6	416	back	89085	1	13544	73	1237	back	13676	98	1237	No.Confederates	0	0	0	FALSE
6	416	back	89214	1	13544	41	1230	back	13676	38	1230	No.Confederates	0	0	0	FALSE
6	416	balbet	84239	0	15661	30	1386	balbet	13488	61	402	No.Confederates	0	0	0	FALSE
6	416	balflr	86055	0	13488	64	1395	balflr	13676	44	347	No.Confederates	0	0	0	FALSE
6	416	ball	86609	1	14688	72	34	ball	13544	43	34	No.Confederates	0	0	0	FALSE
6	416	ball	86986	1	13676	32	526	ball	13488	100	526	No.Confederates	0	0	0	FALSE
6	416	ball	88188	1	13544	101	1478	ball	14688	74	1478	No.Confederates	0	0	0	FALSE
6	416	ball	86703	1	14688	38	141	ball	13544	31	141	No.Confederates	0	0	0	FALSE
6	416	ball	86817	1	13676	97	1432	ball	13488	63	1432	No.Confederates	0	0	0	FALSE
6	416	ball	87394	1	13488	67	1428	ball	13544	2	1428	No.Confederates	0	0	0	FALSE
6	416	ball	89173	1	14688	92	1434	ball	13503	36	1434	No.Confederates	0	0	0	FALSE
6	416	ball	82834	1	13503	89	1419	ball	13488	98	1419	No.Confederates	0	0	0	FALSE
6	416	ball	89245	1	14688	94	1400	ball	13488	35	1400	No.Confederates	0	0	0	FALSE
6	416	ballpl	81864	0	13488	83	1419	ballpl	15661	5	624	No.Confederates	0	0	0	FALSE
6	416	balls	82015	0	14688	15	1208	balls	13544	72	1359	No.Confederates	0	0	0	FALSE
6	416	bed	87061	0	14688	63	434	bed	13544	4	1141	No.Confederates	0	0	0	FALSE
6	416	bed	89761	1	14688	30	429	bed	13676	40	429	No.Confederates	0	0	0	FALSE
6	416	bed	82779	0	14688	5	443	bed	13488	50	1298	No.Confederates	0	0	0	FALSE
6	416	bed	89726	1	14688	36	473	bed	13488	99	473	No.Confederates	0	0	0	FALSE
6	416	bench	84718	1	13503	6	280	bench	15661	35	280	No.Confederates	0	0	0	TRUE
6	416	bench	89598	1	13503	46	343	bench	15661	87	343	No.Confederates	0	0	0	TRUE
6	416	bench	86247	1	13503	28	468	bench	15661	50	468	No.Confederates	0	0	0	TRUE
6	416	bench	88628	1	13544	108	461	bench	15661	72	461	No.Confederates	0	0	0	TRUE
6	416	bench	85522	1	13503	30	433	bench	14688	48	433	No.Confederates	0	0	0	TRUE
6	416	bench	86050	1	13544	36	475	bench	14688	56	475	No.Confederates	0	0	0	TRUE
6	416	bench	89081	1	15661	78	451	bench	13488	15	451	No.Confederates	0	0	0	TRUE
6	416	bench	87946	1	13544	79	534	bench	14688	32	534	No.Confederates	0	0	0	TRUE
6	416	bench	83643	1	13503	11	501	bench	13544	47	501	No.Confederates	0	0	0	TRUE
6	416	bench	85786	1	13544	62	482	bench	13676	6	482	No.Confederates	0	0	0	TRUE
6	416	bench	89548	1	13544	92	436	bench	15661	86	436	No.Confederates	0	0	0	TRUE
6	416	bench	90240	1	13503	10	559	bench	13544	13	559	No.Confederates	0	0	0	TRUE
6	416	bird	83202	1	13488	88	317	bird	13544	35	317	No.Confederates	0	0	0	FALSE
6	416	bird	83275	0	13544	40	246	bird	13488	33	353	No.Confederates	0	0	0	FALSE
6	416	bird	81797	1	13488	30	331	bird	15661	4	331	No.Confederates	0	0	0	FALSE
6	416	bird	86193	1	13544	14	320	bird	13488	90	320	No.Confederates	0	0	0	FALSE
6	416	bird	89757	1	13544	6	282	bird	13488	86	282	No.Confederates	0	0	0	FALSE
6	416	bird	89929	1	15661	92	340	bird	13676	18	340	No.Confederates	0	0	0	FALSE
6	416	bird	88873	1	13544	52	319	bird	15661	75	319	No.Confederates	0	0	0	FALSE
6	416	bird	89336	1	15661	82	257	bird	13544	59	257	No.Confederates	0	0	0	FALSE
6	416	bird	90032	1	15661	94	255	bird	13544	61	255	No.Confederates	0	0	0	FALSE
6	416	blank	83429	0	13544	42	1341	blank	13503	23	1051	No.Confederates	0	0	0	FALSE
6	416	blank	88067	0	13488	84	1466	blank	13676	83	321	No.Confederates	0	0	0	FALSE
6	416	blank	83130	0	13488	109	979	blank	13544	34	1472	No.Confederates	0	0	0	FALSE
6	416	bllrt	89815	0	13488	45	1429	bllrt	15661	90	1394	No.Confederates	0	0	0	FALSE
6	416	bloked	82973	1	15661	17	746	bloked	13503	49	746	No.Confederates	0	0	0	FALSE
6	416	botbal	88359	1	14688	47	1480	botbal	13544	50	1480	No.Confederates	0	0	0	FALSE
6	416	bow	86648	1	13503	5	272	bow	15661	54	272	No.Confederates	0	0	0	FALSE
6	416	bowtie	81645	1	14688	33	272	bowtie	13503	35	272	No.Confederates	0	0	0	FALSE
6	416	bowtie	83854	1	14688	75	310	bowtie	13676	78	310	No.Confederates	0	0	0	FALSE
6	416	bowtie	86273	1	14688	52	285	bowtie	13488	49	285	No.Confederates	0	0	0	FALSE
6	416	bowtie	82113	1	14688	42	265	bowtie	13544	23	265	No.Confederates	0	0	0	FALSE
6	416	bowtie	82173	1	14688	31	345	bowtie	13544	18	345	No.Confederates	0	0	0	FALSE
6	416	bowtie	82512	1	14688	23	396	bowtie	13544	54	396	No.Confederates	0	0	0	FALSE
6	416	bowtie	86537	1	14688	90	270	bowtie	13544	9	270	No.Confederates	0	0	0	FALSE
6	416	btfly	87552	1	13488	66	310	btfly	13544	68	310	No.Confederates	0	0	0	FALSE
6	416	bunny	84840	1	13488	89	1330	bunny	14688	12	1330	No.Confederates	0	0	0	TRUE
6	416	bunny	83869	0	13488	70	976	bunny	13503	81	1317	No.Confederates	0	0	0	TRUE
6	416	bunny	88450	1	13488	93	878	bunny	14688	62	878	No.Confederates	0	0	0	TRUE
6	416	bunny	81775	1	13676	51	1001	bunny	13544	33	1001	No.Confederates	0	0	0	TRUE
6	416	bunny	89732	1	13503	42	1302	bunny	15661	89	1302	No.Confederates	0	0	0	TRUE
6	416	bunny	89859	1	13503	87	1335	bunny	13544	26	1335	No.Confederates	0	0	0	TRUE
6	416	bunny	89637	0	13488	77	1309	bunny	14688	99	21	No.Confederates	0	0	0	TRUE
6	416	bunny	86460	1	13488	43	815	bunny	13676	21	815	No.Confederates	0	0	0	TRUE
6	416	bunny	88504	1	13503	73	890	bunny	15661	71	890	No.Confederates	0	0	0	TRUE
6	416	bunny	89469	1	13488	62	867	bunny	14688	89	867	No.Confederates	0	0	0	TRUE
6	416	bunny	89447	1	13503	32	878	bunny	13676	99	878	No.Confederates	0	0	0	TRUE
6	416	bunny	82503	1	13676	15	924	bunny	13488	42	924	No.Confederates	0	0	0	TRUE
6	416	bunny	89193	1	13488	65	840	bunny	15661	80	840	No.Confederates	0	0	0	TRUE
6	416	bunny	89330	1	13503	100	932	bunny	13676	19	932	No.Confederates	0	0	0	TRUE
6	416	bunny	82890	1	13488	51	943	bunny	13544	80	943	No.Confederates	0	0	0	TRUE
6	416	bunny	85873	0	13503	22	1357	bunny	14688	25	867	No.Confederates	0	0	0	TRUE
6	416	bunny	85031	1	13488	28	924	bunny	14688	18	924	No.Confederates	0	0	0	TRUE
6	416	butfly	84552	1	13488	81	253	butfly	14688	53	253	No.Confederates	0	0	0	FALSE
6	416	butter	81756	1	13503	76	328	butter	14688	24	328	No.Confederates	0	0	0	FALSE
6	416	cheer	89537	1	13676	96	660	cheer	13503	14	660	No.Confederates	0	0	0	TRUE
6	416	cheer	86911	0	13488	68	72	cheer	13676	1	615	No.Confederates	0	0	0	TRUE
6	416	cheer	89682	0	14688	4	800	cheer	13488	92	399	No.Confederates	0	0	0	TRUE
6	416	cheer	86279	1	13676	89	761	cheer	13544	94	761	No.Confederates	0	0	0	TRUE
6	416	cheer	83151	1	13676	53	797	cheer	14688	21	797	No.Confederates	0	0	0	TRUE
6	416	cheer	89034	1	13676	67	658	cheer	13488	56	658	No.Confederates	0	0	0	TRUE
6	416	cheer	86446	1	13544	107	828	cheer	14688	10	828	No.Confederates	0	0	0	TRUE
6	416	cheer	84644	1	14688	79	645	cheer	13488	91	645	No.Confederates	0	0	0	TRUE
6	416	cheer	83371	1	13676	42	648	cheer	14688	17	648	No.Confederates	0	0	0	TRUE
6	416	cheer	90272	1	13544	81	796	cheer	13503	4	796	No.Confederates	0	0	0	TRUE
6	416	cheer	89142	1	13544	58	741	cheer	13676	27	741	No.Confederates	0	0	0	TRUE
6	416	cheer	87000	1	13544	7	665	cheer	14688	37	665	No.Confederates	0	0	0	TRUE
6	416	cheer	86922	1	13544	99	626	cheer	14688	13	626	No.Confederates	0	0	0	TRUE
6	416	cheer	86558	1	13488	13	7	cheer	13676	75	7	No.Confederates	0	0	0	TRUE
6	416	cheer	87251	1	14688	20	749	cheer	13544	12	749	No.Confederates	0	0	0	TRUE
6	416	circle	84335	1	13676	94	412	circle	13488	23	412	No.Confederates	0	0	0	FALSE
6	416	cnverg	85216	1	15661	40	983	cnverg	14688	71	983	No.Confederates	0	0	0	FALSE
6	416	couch	84019	1	13544	32	383	couch	13503	15	383	No.Confederates	0	0	0	FALSE
6	416	couch	89871	1	13676	41	462	couch	14688	65	462	No.Confederates	0	0	0	FALSE
6	416	crab	84369	1	13503	88	649	crab	13544	85	649	No.Confederates	0	0	0	TRUE
6	416	crab	85970	1	13544	87	537	crab	15661	48	537	No.Confederates	0	0	0	TRUE
6	416	crab	83072	0	13503	78	809	crab	15661	18	543	No.Confederates	0	0	0	TRUE
6	416	crab	83242	1	13503	9	603	crab	15661	20	603	No.Confederates	0	0	0	TRUE
6	416	crab	87859	1	13503	45	632	crab	15661	65	632	No.Confederates	0	0	0	TRUE
6	416	crab	88745	1	13488	26	477	crab	13676	95	477	No.Confederates	0	0	0	TRUE
6	416	crab	83699	1	13503	92	592	crab	13488	14	592	No.Confederates	0	0	0	TRUE
6	416	crab	84307	1	13503	93	594	crab	13544	102	594	No.Confederates	0	0	0	TRUE
6	416	crab	86182	0	13676	59	471	crab	14688	103	639	No.Confederates	0	0	0	TRUE
6	416	crab	85132	1	13503	69	701	crab	15661	39	701	No.Confederates	0	0	0	TRUE
6	416	crab	90020	0	13503	16	703	crab	14688	98	182	No.Confederates	0	0	0	TRUE
6	416	crab	85591	1	13503	40	591	crab	14688	55	591	No.Confederates	0	0	0	TRUE
6	416	crab	85808	1	13503	39	675	crab	14688	16	675	No.Confederates	0	0	0	TRUE
6	416	crab	83761	1	13488	10	526	crab	13503	27	526	No.Confederates	0	0	0	TRUE
6	416	crab	89603	1	13676	29	534	crab	13544	56	534	No.Confederates	0	0	0	TRUE
6	416	crab	89511	1	15661	85	539	crab	13544	21	539	No.Confederates	0	0	0	TRUE
6	416	crab	83795	1	13676	26	552	crab	14688	45	552	No.Confederates	0	0	0	TRUE
6	416	crab	89952	1	13544	15	595	crab	13503	12	595	No.Confederates	0	0	0	TRUE
6	416	crabby	82365	1	15661	10	665	crabby	13676	71	665	No.Confederates	0	0	0	FALSE
6	416	crabby	85069	1	15661	38	489	crabby	13503	37	489	No.Confederates	0	0	0	FALSE
6	416	crabby	84143	1	15661	29	534	crabby	13488	54	534	No.Confederates	0	0	0	FALSE
6	416	criscr	88386	1	15661	70	218	criscr	13503	54	218	No.Confederates	0	0	0	FALSE
6	416	crosit	83443	0	13676	88	225	crosit	14688	85	644	No.Confederates	0	0	0	FALSE
6	416	crouch	90055	1	14688	93	509	crouch	13503	80	509	No.Confederates	0	0	0	FALSE
6	416	crown	81952	0	13503	25	183	crown	13544	98	407	No.Confederates	0	0	0	FALSE
6	416	crown	85484	1	13544	55	175	crown	15661	43	175	No.Confederates	0	0	0	FALSE
6	416	crown	87608	1	13544	45	87	crown	14688	82	87	No.Confederates	0	0	0	FALSE
6	416	dfly	83059	0	13676	4	263	dfly	14688	109	123	No.Confederates	0	0	0	FALSE
6	416	direct	84939	0	15661	37	359	direct	13503	13	1186	No.Confederates	0	0	0	FALSE
6	416	ears	86345	0	13488	7	1452	ears	13676	66	1162	No.Confederates	0	0	0	FALSE
6	416	ears	87695	1	13488	72	805	ears	13676	36	805	No.Confederates	0	0	0	FALSE
6	416	eings	81901	0	13503	94	85	eings	13544	25	317	No.Confederates	0	0	0	FALSE
6	416	feet	88534	1	13488	40	1134	feet	13676	39	1134	No.Confederates	0	0	0	FALSE
6	416	feet	88605	1	13488	82	1014	feet	13676	48	1014	No.Confederates	0	0	0	FALSE
6	416	feet	88915	1	13488	53	993	feet	13676	93	993	No.Confederates	0	0	0	FALSE
6	416	feet	89528	0	13488	38	1161	feet	14688	84	83	No.Confederates	0	0	0	FALSE
6	416	feet	89926	0	13488	95	1157	feet	14688	19	1378	No.Confederates	0	0	0	FALSE
6	416	feet	86633	0	13488	12	1060	feet	13676	13	1259	No.Confederates	0	0	0	FALSE
6	416	feet	85646	0	13488	94	1171	feet	13676	43	720	No.Confederates	0	0	0	FALSE
6	416	flight	81548	1	15661	1	270	flight	13488	5	270	No.Confederates	0	0	0	FALSE
6	416	flight	89136	1	13488	71	329	flight	15661	79	329	No.Confederates	0	0	0	FALSE
6	416	fly	87619	1	13676	68	322	fly	13488	103	322	No.Confederates	0	0	0	FALSE
6	416	fulbal	87704	1	14688	102	1473	fulbal	13544	96	1473	No.Confederates	0	0	0	FALSE
6	416	goal	87466	0	13488	3	643	goal	13544	24	62	No.Confederates	0	0	0	FALSE
6	416	goalie	87344	1	15661	60	760	goalie	13503	98	760	No.Confederates	0	0	0	FALSE
6	416	goalie	88700	0	15661	73	639	goalie	13544	109	1386	No.Confederates	0	0	0	FALSE
6	416	goalie	89979	1	15661	93	749	goalie	13676	102	749	No.Confederates	0	0	0	FALSE
6	416	goalie	90060	1	15661	95	726	goalie	13544	83	726	No.Confederates	0	0	0	FALSE
6	416	handup	84344	1	14688	58	728	handup	15661	31	728	No.Confederates	0	0	0	FALSE
6	416	hdsplt	85783	1	15661	46	919	hdsplt	13488	4	919	No.Confederates	0	0	0	FALSE
6	416	head	82415	0	13676	81	194	head	14688	11	565	No.Confederates	0	0	0	FALSE
6	416	hedoff	81971	1	13488	29	193	hedoff	15661	6	193	No.Confederates	0	0	0	FALSE
6	416	hedspt	83703	1	15661	25	928	hedspt	13544	48	928	No.Confederates	0	0	0	FALSE
6	416	hedspt	84035	0	15661	28	952	hedspt	13488	101	421	No.Confederates	0	0	0	FALSE
6	416	highar	83618	1	14688	77	118	highar	13676	9	118	No.Confederates	0	0	0	FALSE
6	416	highbo	87051	0	15661	58	1342	highbo	13503	50	1423	No.Confederates	0	0	0	FALSE
6	416	hndsup	90097	1	15661	96	881	hndsup	13503	20	881	No.Confederates	0	0	0	FALSE
6	416	hold	88443	1	13544	22	931	hold	13676	60	931	No.Confederates	0	0	0	FALSE
6	416	hold	87312	1	13544	78	894	hold	13676	28	894	No.Confederates	0	0	0	FALSE
6	416	hold	89904	1	13544	51	949	hold	13503	71	949	No.Confederates	0	0	0	FALSE
6	416	hold	86111	1	13544	37	952	hold	14688	54	952	No.Confederates	0	0	0	FALSE
6	416	holdin	89010	0	13544	82	834	holdin	15661	77	975	No.Confederates	0	0	0	FALSE
6	416	hug	82301	0	13544	76	1396	hug	14688	40	1058	No.Confederates	0	0	0	FALSE
6	416	hug	85572	0	13676	58	1300	hug	13488	52	1134	No.Confederates	0	0	0	FALSE
6	416	hug	89717	1	13676	70	1355	hug	13544	19	1355	No.Confederates	0	0	0	FALSE
6	416	hug	85278	1	13676	54	1314	hug	13544	75	1314	No.Confederates	0	0	0	FALSE
6	416	hug	87056	1	13676	37	959	hug	13488	18	959	No.Confederates	0	0	0	FALSE
6	416	hug	88161	1	13676	5	1231	hug	13488	8	1231	No.Confederates	0	0	0	FALSE
6	416	hug	82559	1	13544	100	1280	hug	14688	88	1280	No.Confederates	0	0	0	FALSE
6	416	hug	87140	1	13488	73	1271	hug	13676	52	1271	No.Confederates	0	0	0	FALSE
6	416	hug	87535	0	13676	101	1311	hug	14688	26	1039	No.Confederates	0	0	0	FALSE
6	416	jump	81623	0	15661	2	361	jump	13488	31	615	No.Confederates	0	0	0	FALSE
6	416	karate	87321	0	14688	6	96	karate	13488	69	664	No.Confederates	0	0	0	FALSE
6	416	keyhol	86318	1	13503	95	1155	keyhol	15661	51	1155	No.Confederates	0	0	0	FALSE
6	416	kiss	87748	1	15661	64	1065	kiss	13503	86	1065	No.Confederates	0	0	0	TRUE
6	416	kiss	83245	1	14688	68	1247	kiss	13676	23	1247	No.Confederates	0	0	0	TRUE
6	416	kiss	85734	1	13676	46	1012	kiss	13488	37	1012	No.Confederates	0	0	0	TRUE
6	416	kiss	88960	1	14688	35	1054	kiss	13503	29	1054	No.Confederates	0	0	0	TRUE
6	416	kiss	84763	0	14688	91	991	kiss	13488	76	1307	No.Confederates	0	0	0	TRUE
6	416	kiss	84229	1	14688	43	1329	kiss	13676	30	1329	No.Confederates	0	0	0	TRUE
6	416	kiss	85617	1	13544	106	1017	kiss	15661	44	1017	No.Confederates	0	0	0	TRUE
6	416	kiss	85901	1	13544	89	1002	kiss	15661	47	1002	No.Confederates	0	0	0	TRUE
6	416	kiss	83743	1	14688	51	1008	kiss	13676	12	1008	No.Confederates	0	0	0	TRUE
6	416	kiss	88732	1	13503	18	1031	kiss	14688	14	1031	No.Confederates	0	0	0	TRUE
6	416	kiss	84464	1	14688	69	997	kiss	13544	20	997	No.Confederates	0	0	0	TRUE
6	416	kiss	89994	0	14688	76	1273	kiss	13503	77	1155	No.Confederates	0	0	0	TRUE
6	416	kiss	89465	1	15661	84	1020	kiss	13544	10	1020	No.Confederates	0	0	0	TRUE
6	416	kisses	82514	0	15661	12	1064	kisses	13503	7	734	No.Confederates	0	0	0	FALSE
6	416	kisses	87436	1	15661	61	1044	kisses	13503	99	1044	No.Confederates	0	0	0	FALSE
6	416	kissin	83536	1	13676	17	1320	kissin	14688	83	1320	No.Confederates	0	0	0	FALSE
6	416	kungfu	88620	1	14688	7	121	kungfu	13503	74	121	No.Confederates	0	0	0	FALSE
6	416	leanin	86842	1	15661	56	1184	leanin	13503	24	1184	No.Confederates	0	0	0	FALSE
6	416	leanin	87646	1	15661	63	1205	leanin	13503	68	1205	No.Confederates	0	0	0	FALSE
6	416	lenout	83918	0	15661	27	909	lenout	13544	44	1196	No.Confederates	0	0	0	FALSE
6	416	lips	90206	1	13503	55	1172	lips	13676	100	1172	No.Confederates	0	0	0	FALSE
6	416	lithol	87838	0	14688	22	1255	lithol	13544	63	1354	No.Confederates	0	0	0	FALSE
6	416	lobstr	81841	1	13676	56	577	lobstr	13544	95	577	No.Confederates	0	0	0	FALSE
6	416	loopy	83569	1	13503	56	1251	loopy	13544	53	1251	No.Confederates	0	0	0	FALSE
6	416	loopy	82903	0	13503	79	1300	loopy	15661	16	518	No.Confederates	0	0	0	FALSE
6	416	lowbal	88178	1	15661	68	1473	lowbal	13503	63	1473	No.Confederates	0	0	0	FALSE
6	416	lowbal	87198	1	13503	34	1375	lowbal	15661	59	1375	No.Confederates	0	0	0	FALSE
6	416	lowbal	88262	1	14688	67	1403	lowbal	13544	91	1403	No.Confederates	0	0	0	FALSE
6	416	lowbal	89275	1	13544	66	1376	lowbal	13676	62	1376	No.Confederates	0	0	0	FALSE
6	416	lowbal	88080	1	13503	51	1471	lowbal	15661	67	1471	No.Confederates	0	0	0	FALSE
6	416	lowbal	88777	1	15661	74	1492	lowbal	13544	46	1492	No.Confederates	0	0	0	FALSE
6	416	lowbal	88926	1	15661	76	1483	lowbal	13544	29	1483	No.Confederates	0	0	0	FALSE
6	416	lowbll	88828	1	13488	75	1374	lowbll	13676	85	1374	No.Confederates	0	0	0	FALSE
6	416	lowsit	82105	0	13676	63	414	lowsit	13503	72	663	No.Confederates	0	0	0	FALSE
6	416	mad	82962	0	13544	39	1229	mad	13488	78	1373	No.Confederates	0	0	0	FALSE
6	416	man	81905	0	13676	72	30	man	14688	95	821	No.Confederates	0	0	0	FALSE
6	416	middle	89809	0	14688	64	783	middle	13676	2	222	No.Confederates	0	0	0	FALSE
6	416	midsum	86337	0	14688	9	614	midsum	13544	3	104	No.Confederates	0	0	0	FALSE
6	416	nohead	82239	1	14688	104	778	nohead	13544	103	778	No.Confederates	0	0	0	FALSE
6	416	nohead	82175	0	13488	24	165	nohead	15661	8	591	No.Confederates	0	0	0	FALSE
6	416	nohead	83942	0	14688	101	749	nohead	13676	16	1183	No.Confederates	0	0	0	FALSE
6	416	nohead	84070	1	14688	1	744	nohead	13676	76	744	No.Confederates	0	0	0	FALSE
6	416	penis	89305	1	14688	96	1148	penis	13488	58	1148	No.Confederates	0	0	0	FALSE
6	416	round	89381	0	14688	70	1092	round	13488	19	49	No.Confederates	0	0	0	FALSE
6	416	sad	85898	0	13676	50	1450	sad	13488	102	776	No.Confederates	0	0	0	FALSE
6	416	sad	88675	1	13676	74	1398	sad	13488	80	1398	No.Confederates	0	0	0	FALSE
6	416	sad	88971	1	13676	45	1499	sad	13488	16	1499	No.Confederates	0	0	0	FALSE
6	416	score	90034	0	13488	87	677	score	13676	34	774	No.Confederates	0	0	0	FALSE
6	416	score	83600	1	13488	79	661	score	15661	24	661	No.Confederates	0	0	0	FALSE
6	416	seesaw	90251	1	15661	100	389	seesaw	14688	78	389	No.Confederates	0	0	0	FALSE
6	416	seesaw	87974	1	15661	66	395	seesaw	13503	1	395	No.Confederates	0	0	0	FALSE
6	416	sitlon	82731	1	13676	31	367	sitlon	13503	2	367	No.Confederates	0	0	0	FALSE
6	416	sittin	89818	1	13503	26	172	sittin	13544	84	172	No.Confederates	0	0	0	FALSE
6	416	slide	86763	0	13544	11	1368	slide	14688	73	1198	No.Confederates	0	0	0	FALSE
6	416	slide	90196	1	13544	110	1337	slide	15661	98	1337	No.Confederates	0	0	0	FALSE
6	416	slide	85680	1	13544	30	1454	slide	15661	45	1454	No.Confederates	0	0	0	FALSE
6	416	slide	86854	1	13544	38	1352	slide	14688	81	1352	No.Confederates	0	0	0	FALSE
6	416	slide	87560	1	15661	62	1328	slide	13503	60	1328	No.Confederates	0	0	0	FALSE
6	416	slide	89666	1	15661	88	1391	slide	13503	70	1391	No.Confederates	0	0	0	FALSE
6	416	slide	90163	1	15661	97	1421	slide	13544	69	1421	No.Confederates	0	0	0	FALSE
[truncated: 77,179 more rows]
