# Supplementary material for: Experimental evidence for scale-induced category convergence across populations
Source: Nat Commun. 2021 Jan 12;12:327. doi: 10.1038/s41467-020-20037-y (PMC7804416; doi:10.1038/s41467-020-20037-y)
Supplement: Supplementary file 4 — Source Data [file 41467_2020_20037_MOESM4_ESM.zip › replication_data/model_data.csv]

N	Jaccard	Diversity	Rounds	instance_id	bias_zipf
100	0.377	35	100	1	TRUE
100	0.358	38	100	10	TRUE
100	0.419	36	100	11	TRUE
100	0.569	29	100	12	TRUE
100	0.427	36	100	13	TRUE
100	0.393	46	100	14	TRUE
100	0.569	33	100	15	TRUE
100	0.429	48	100	16	TRUE
100	0.437	48	100	17	TRUE
100	0.396	45	100	18	TRUE
100	0.633	41	100	19	TRUE
100	0.557	27	100	2	TRUE
100	0.51	41	100	20	TRUE
100	0.427	39	100	21	TRUE
100	0.501	39	100	22	TRUE
100	0.569	37	100	23	TRUE
100	0.532	38	100	24	TRUE
100	0.54	45	100	25	TRUE
100	0.419	35	100	26	TRUE
100	0.403	45	100	27	TRUE
100	0.633	33	100	28	TRUE
100	0.427	41	100	29	TRUE
100	0.275	41	100	3	TRUE
100	0.633	41	100	30	TRUE
100	0.478	41	100	31	TRUE
100	0.478	29	100	32	TRUE
100	0.44	36	100	33	TRUE
100	0.532	34	100	34	TRUE
100	0.422	39	100	35	TRUE
100	0.467	38	100	36	TRUE
100	0.43	33	100	37	TRUE
100	0.293	36	100	38	TRUE
100	0.633	42	100	39	TRUE
100	0.437	28	100	4	TRUE
100	0.418	33	100	40	TRUE
100	0.568	39	100	41	TRUE
100	0.569	43	100	42	TRUE
100	0.418	39	100	43	TRUE
100	0.633	38	100	44	TRUE
100	0.481	41	100	45	TRUE
100	0.417	33	100	46	TRUE
100	0.481	38	100	47	TRUE
100	0.43	39	100	48	TRUE
100	0.418	34	100	49	TRUE
100	0.402	35	100	5	TRUE
100	0.569	30	100	50	TRUE
100	0.532	36	100	51	TRUE
100	0.633	43	100	52	TRUE
100	0.437	36	100	53	TRUE
100	0.556	37	100	54	TRUE
100	0.481	45	100	55	TRUE
100	0.568	47	100	56	TRUE
100	0.44	34	100	57	TRUE
100	0.556	38	100	58	TRUE
100	0.38	37	100	59	TRUE
100	0.633	44	100	6	TRUE
100	0.532	41	100	60	TRUE
100	0.478	43	100	61	TRUE
100	0.538	37	100	62	TRUE
100	0.633	40	100	63	TRUE
100	0.633	42	100	64	TRUE
100	0.321	27	100	65	TRUE
100	0.633	42	100	66	TRUE
100	0.633	28	100	67	TRUE
100	0.532	33	100	68	TRUE
100	0.568	39	100	69	TRUE
100	0.509	40	100	7	TRUE
100	0.532	37	100	70	TRUE
100	0.633	38	100	71	TRUE
100	0.535	50	100	72	TRUE
100	0.54	38	100	8	TRUE
100	0.557	45	100	9	TRUE
2	0.09	15	100	1	TRUE
2	0.114	14	100	10	TRUE
2	0.104	16	100	11	TRUE
2	0.073	14	100	12	TRUE
2	0.072	11	100	13	TRUE
2	0.144	15	100	14	TRUE
2	0.065	13	100	15	TRUE
2	0.075	13	100	16	TRUE
2	0.058	15	100	17	TRUE
2	0.056	19	100	18	TRUE
2	0.093	13	100	19	TRUE
2	0.146	12	100	2	TRUE
2	0.053	13	100	20	TRUE
2	0.061	13	100	21	TRUE
2	0.056	12	100	22	TRUE
2	0.125	9	100	23	TRUE
2	0.093	13	100	24	TRUE
2	0.183	13	100	25	TRUE
2	0.144	14	100	26	TRUE
2	0.046	12	100	27	TRUE
2	0.082	15	100	28	TRUE
2	0.127	14	100	29	TRUE
2	0.086	13	100	3	TRUE
2	0.102	14	100	30	TRUE
2	0.149	16	100	31	TRUE
2	0.063	13	100	32	TRUE
2	0.046	10	100	33	TRUE
2	0.043	12	100	34	TRUE
2	0.137	15	100	35	TRUE
2	0.133	15	100	36	TRUE
2	0.055	14	100	37	TRUE
2	0.095	10	100	38	TRUE
2	0.098	11	100	39	TRUE
2	0.134	13	100	4	TRUE
2	0.134	13	100	40	TRUE
2	0.049	16	100	5	TRUE
2	0.075	10	100	6	TRUE
2	0.095	14	100	7	TRUE
2	0.18	17	100	8	TRUE
2	0.13	18	100	9	TRUE
200	0.544	33	100	1	TRUE
200	0.727	34	100	10	TRUE
200	0.644	42	100	11	TRUE
200	0.727	33	100	12	TRUE
200	0.727	37	100	13	TRUE
200	0.585	32	100	14	TRUE
200	0.727	32	100	15	TRUE
200	0.593	39	100	16	TRUE
200	0.601	32	100	17	TRUE
200	0.644	38	100	18	TRUE
200	0.612	37	100	19	TRUE
200	0.527	42	100	2	TRUE
200	0.571	48	100	20	TRUE
200	0.596	36	100	21	TRUE
200	0.644	37	100	22	TRUE
200	0.544	32	100	23	TRUE
200	0.571	37	100	24	TRUE
200	0.644	38	100	25	TRUE
200	0.585	47	100	26	TRUE
200	0.585	38	100	27	TRUE
200	0.544	39	100	28	TRUE
200	0.593	37	100	29	TRUE
200	0.596	46	100	3	TRUE
200	0.612	35	100	30	TRUE
200	0.727	35	100	4	TRUE
200	0.552	33	100	5	TRUE
200	0.486	42	100	6	TRUE
200	0.727	36	100	7	TRUE
200	0.56	34	100	8	TRUE
200	0.727	36	100	9	TRUE
24	0.174	33	100	1	TRUE
24	0.183	31	100	10	TRUE
24	0.09	32	100	11	TRUE
24	0.214	37	100	12	TRUE
24	0.214	31	100	13	TRUE
24	0.299	34	100	14	TRUE
24	0.297	31	100	15	TRUE
24	0.23	38	100	16	TRUE
24	0.224	27	100	17	TRUE
24	0.279	38	100	18	TRUE
24	0.198	35	100	19	TRUE
24	0.219	33	100	2	TRUE
24	0.116	34	100	20	TRUE
24	0.189	31	100	21	TRUE
24	0.321	33	100	22	TRUE
24	0.148	34	100	23	TRUE
24	0.321	32	100	24	TRUE
24	0.189	41	100	25	TRUE
24	0.148	32	100	26	TRUE
24	0.189	25	100	27	TRUE
24	0.237	32	100	28	TRUE
24	0.279	37	100	29	TRUE
24	0.299	29	100	3	TRUE
24	0.197	31	100	30	TRUE
24	0.203	24	100	31	TRUE
24	0.279	36	100	32	TRUE
24	0.222	30	100	33	TRUE
24	0.207	31	100	34	TRUE
24	0.188	33	100	35	TRUE
24	0.219	29	100	36	TRUE
24	0.116	24	100	37	TRUE
24	0.279	29	100	38	TRUE
24	0.303	35	100	39	TRUE
24	0.289	32	100	4	TRUE
24	0.227	40	100	40	TRUE
24	0.183	38	100	5	TRUE
24	0.279	34	100	6	TRUE
24	0.237	29	100	7	TRUE
24	0.105	26	100	8	TRUE
24	0.218	32	100	9	TRUE
300	0.707	44	100	1	TRUE
300	0.742	50	100	10	TRUE
300	0.777	43	100	11	TRUE
300	0.777	44	100	12	TRUE
300	0.777	44	100	13	TRUE
300	0.742	44	100	14	TRUE
300	0.777	38	100	15	TRUE
300	0.777	30	100	16	TRUE
300	0.742	37	100	17	TRUE
300	0.777	40	100	18	TRUE
300	0.707	35	100	19	TRUE
300	0.777	40	100	2	TRUE
300	0.707	37	100	20	TRUE
300	0.742	35	100	3	TRUE
300	0.777	40	100	4	TRUE
300	0.742	42	100	5	TRUE
300	0.667	38	100	6	TRUE
300	0.707	27	100	7	TRUE
300	0.742	44	100	8	TRUE
300	0.441	39	100	9	TRUE
50	0.455	38	100	1	TRUE
50	0.418	28	100	10	TRUE
50	0.371	41	100	11	TRUE
50	0.374	41	100	12	TRUE
50	0.287	35	100	13	TRUE
50	0.455	33	100	14	TRUE
50	0.52	32	100	15	TRUE
50	0.455	34	100	16	TRUE
50	0.375	39	100	17	TRUE
50	0.438	34	100	18	TRUE
50	0.375	34	100	19	TRUE
50	0.392	24	100	2	TRUE
50	0.287	35	100	20	TRUE
50	0.284	41	100	21	TRUE
50	0.375	33	100	22	TRUE
50	0.336	32	100	23	TRUE
50	0.426	37	100	24	TRUE
50	0.455	38	100	25	TRUE
50	0.495	34	100	26	TRUE
50	0.459	26	100	27	TRUE
50	0.418	41	100	28	TRUE
50	0.495	43	100	29	TRUE
50	0.455	39	100	3	TRUE
50	0.42	37	100	30	TRUE
50	0.478	43	100	31	TRUE
50	0.377	40	100	32	TRUE
50	0.304	35	100	33	TRUE
50	0.495	42	100	34	TRUE
50	0.365	37	100	35	TRUE
50	0.316	36	100	36	TRUE
50	0.254	38	100	37	TRUE
50	0.128	36	100	38	TRUE
50	0.348	35	100	39	TRUE
50	0.52	39	100	4	TRUE
50	0.271	38	100	40	TRUE
50	0.288	41	100	41	TRUE
50	0.328	28	100	42	TRUE
50	0.455	34	100	43	TRUE
50	0.371	29	100	44	TRUE
50	0.371	36	100	45	TRUE
50	0.392	35	100	46	TRUE
50	0.251	36	100	47	TRUE
50	0.323	41	100	48	TRUE
50	0.474	33	100	49	TRUE
50	0.455	35	100	5	TRUE
50	0.357	41	100	50	TRUE
50	0.316	34	100	51	TRUE
50	0.316	33	100	52	TRUE
50	0.478	34	100	53	TRUE
50	0.319	36	100	54	TRUE
50	0.285	34	100	55	TRUE
50	0.361	34	100	56	TRUE
50	0.433	38	100	57	TRUE
50	0.361	38	100	58	TRUE
50	0.371	37	100	59	TRUE
50	0.135	34	100	6	TRUE
50	0.463	41	100	60	TRUE
50	0.392	37	100	7	TRUE
50	0.438	39	100	8	TRUE
50	0.418	36	100	9	TRUE
500	0.923	41	100	1	TRUE
500	0.923	35	100	10	TRUE
500	0.923	40	100	11	TRUE
500	0.923	45	100	12	TRUE
500	0.923	36	100	13	TRUE
500	0.718	35	100	14	TRUE
500	0.923	41	100	2	TRUE
500	0.718	47	100	3	TRUE
500	0.923	39	100	4	TRUE
500	0.923	35	100	5	TRUE
500	0.923	40	100	6	TRUE
500	0.923	33	100	7	TRUE
500	0.718	43	100	8	TRUE
500	0.923	45	100	9	TRUE
6	0.155	24	100	1	TRUE
6	0.151	23	100	10	TRUE
6	0.108	24	100	11	TRUE
6	0.143	24	100	12	TRUE
6	0.075	20	100	13	TRUE
6	0.083	20	100	14	TRUE
6	0.153	25	100	15	TRUE
6	0.158	23	100	16	TRUE
6	0.183	18	100	17	TRUE
6	0.07	24	100	18	TRUE
6	0.063	20	100	19	TRUE
6	0.124	22	100	2	TRUE
6	0.081	20	100	20	TRUE
6	0.072	16	100	21	TRUE
6	0.026	19	100	22	TRUE
6	0.076	17	100	23	TRUE
6	0.108	17	100	24	TRUE
6	0.072	19	100	25	TRUE
6	0.084	15	100	26	TRUE
6	0.082	26	100	27	TRUE
6	0.096	23	100	28	TRUE
6	0.063	17	100	29	TRUE
6	0.105	22	100	3	TRUE
6	0.092	21	100	30	TRUE
6	0.075	25	100	31	TRUE
6	0.041	21	100	32	TRUE
6	0.072	20	100	33	TRUE
6	0.105	17	100	34	TRUE
6	0.094	18	100	35	TRUE
6	0.094	24	100	36	TRUE
6	0.079	22	100	37	TRUE
6	0.146	23	100	38	TRUE
6	0.063	22	100	39	TRUE
6	0.038	20	100	4	TRUE
6	0.15	19	100	40	TRUE
6	0.198	17	100	5	TRUE
6	0.146	17	100	6	TRUE
6	0.143	24	100	7	TRUE
6	0.18	19	100	8	TRUE
6	0.084	20	100	9	TRUE
8	0.141	24	100	1	TRUE
8	0.141	23	100	10	TRUE
8	0.12	17	100	11	TRUE
8	0.177	19	100	12	TRUE
8	0.1	25	100	13	TRUE
8	0.095	20	100	14	TRUE
8	0.116	26	100	15	TRUE
8	0.029	18	100	16	TRUE
8	0.146	18	100	17	TRUE
8	0.146	24	100	18	TRUE
8	0.172	21	100	19	TRUE
8	0.072	25	100	2	TRUE
8	0.045	21	100	20	TRUE
8	0.194	21	100	21	TRUE
8	0.194	22	100	22	TRUE
8	0.12	21	100	23	TRUE
8	0.194	21	100	24	TRUE
8	0.037	27	100	25	TRUE
8	0.163	27	100	26	TRUE
8	0.163	24	100	27	TRUE
8	0.016	19	100	28	TRUE
8	0.193	26	100	3	TRUE
8	0.14	27	100	4	TRUE
8	0.176	27	100	5	TRUE
8	0.097	20	100	6	TRUE
8	0.092	22	100	7	TRUE
8	0.205	21	100	8	TRUE
8	0.14	19	100	9	TRUE
