# Supplementary material for: Experimental evidence for scale-induced category convergence across populations
Source: Nat Commun. 2021 Jan 12;12:327. doi: 10.1038/s41467-020-20037-y (PMC7804416; doi:10.1038/s41467-020-20037-y)
Supplement: Supplementary file 4 — Source Data [file 41467_2020_20037_MOESM4_ESM.zip › replication_data/n1_data.csv]

true_img	subject_id	label	N	plot
15	1	humans	1	FALSE
45	1	humans	1	FALSE
75	1	humans	1	FALSE
105	1	humans	1	FALSE
135	1	humans	1	FALSE
165	1	humans	1	FALSE
195	1	humans	1	FALSE
225	1	humans	1	FALSE
255	1	humans	1	FALSE
285	1	humans	1	FALSE
315	1	humans	1	FALSE
345	1	humans	1	FALSE
375	1	humans	1	FALSE
405	1	humans	1	FALSE
435	1	humans	1	FALSE
465	1	humans	1	FALSE
525	1	humans	1	FALSE
915	1	humans	1	FALSE
945	1	humans	1	FALSE
975	1	humans	1	FALSE
1005	1	humans	1	FALSE
1035	1	humans	1	FALSE
1065	1	humans	1	FALSE
1095	1	humans	1	FALSE
1125	1	humans	1	FALSE
1155	1	humans	1	FALSE
1185	1	humans	1	FALSE
1215	1	humans	1	FALSE
1245	1	humans	1	FALSE
1275	1	humans	1	FALSE
1305	1	humans	1	FALSE
1335	1	humans	1	FALSE
1365	1	humans	1	FALSE
1395	1	humans	1	FALSE
1425	1	humans	1	FALSE
1455	1	humans	1	FALSE
1485	1	humans	1	FALSE
495	1	crab	1	FALSE
555	1	crab	1	FALSE
585	1	crab	1	FALSE
615	1	crab	1	FALSE
645	1	crab	1	FALSE
675	1	crab	1	FALSE
705	1	crab	1	FALSE
735	1	crab	1	FALSE
765	1	crab	1	FALSE
795	1	crab	1	FALSE
825	1	crab	1	FALSE
855	1	crab	1	FALSE
885	1	crab	1	FALSE
555	2	arms	1	TRUE
585	2	arms	1	TRUE
615	2	arms	1	TRUE
645	2	arms	1	TRUE
675	2	arms	1	TRUE
705	2	arms	1	TRUE
735	2	arms	1	TRUE
765	2	arms	1	TRUE
795	2	arms	1	TRUE
825	2	arms	1	TRUE
915	2	closed	1	TRUE
1005	2	closed	1	TRUE
1065	2	closed	1	TRUE
1095	2	closed	1	TRUE
1125	2	closed	1	TRUE
1185	2	closed	1	TRUE
1275	2	closed	1	TRUE
1305	2	closed	1	TRUE
1335	2	closed	1	TRUE
15	2	circle	1	TRUE
75	2	circle	1	TRUE
195	2	circle	1	TRUE
255	2	circle	1	TRUE
285	2	circle	1	TRUE
315	2	circle	1	TRUE
375	2	circle	1	TRUE
405	2	circle	1	TRUE
435	2	circle	1	TRUE
45	2	circl2	1	TRUE
105	2	circl2	1	TRUE
135	2	circl2	1	TRUE
165	2	circl2	1	TRUE
225	2	circl2	1	TRUE
345	2	circl2	1	TRUE
465	2	circl2	1	TRUE
495	2	circl2	1	TRUE
525	2	circl2	1	TRUE
1365	2	bottom	1	TRUE
1395	2	bottom	1	TRUE
1425	2	bottom	1	TRUE
1455	2	bottom	1	TRUE
1485	2	bottom	1	TRUE
855	2	close2	1	TRUE
885	2	close2	1	TRUE
945	2	close2	1	TRUE
975	2	close2	1	TRUE
1035	2	close2	1	TRUE
1155	2	close2	1	TRUE
1215	2	close2	1	TRUE
1245	2	close2	1	TRUE
1155	3	skinny	1	FALSE
1185	3	skinny	1	FALSE
1215	3	skinny	1	FALSE
1245	3	skinny	1	FALSE
1275	3	skinny	1	FALSE
1305	3	skinny	1	FALSE
1335	3	skinny	1	FALSE
1365	3	skinny	1	FALSE
195	3	lotus	1	FALSE
225	3	lotus	1	FALSE
255	3	lotus	1	FALSE
285	3	lotus	1	FALSE
315	3	lotus	1	FALSE
345	3	lotus	1	FALSE
375	3	lotus	1	FALSE
405	3	lotus	1	FALSE
435	3	lotus	1	FALSE
465	3	lotus	1	FALSE
645	3	crab	1	FALSE
675	3	crab	1	FALSE
705	3	crab	1	FALSE
735	3	crab	1	FALSE
765	3	crab	1	FALSE
795	3	crab	1	FALSE
825	3	crab	1	FALSE
855	3	crab	1	FALSE
885	3	crab	1	FALSE
915	3	crab	1	FALSE
945	3	crab	1	FALSE
975	3	spin	1	FALSE
1005	3	spin	1	FALSE
1035	3	spin	1	FALSE
1065	3	spin	1	FALSE
1095	3	spin	1	FALSE
1125	3	spin	1	FALSE
15	3	dots	1	FALSE
45	3	dots	1	FALSE
75	3	dots	1	FALSE
105	3	dots	1	FALSE
135	3	dots	1	FALSE
165	3	dots	1	FALSE
1395	3	invert	1	FALSE
1425	3	invert	1	FALSE
1455	3	invert	1	FALSE
1485	3	invert	1	FALSE
495	3	squats	1	FALSE
525	3	squats	1	FALSE
555	3	squats	1	FALSE
585	3	squats	1	FALSE
615	3	squats	1	FALSE
675	4	jumpin	1	TRUE
705	4	jumpin	1	TRUE
795	4	jumpin	1	TRUE
825	4	jumpin	1	TRUE
855	4	jumpin	1	TRUE
885	4	jumpin	1	TRUE
915	4	jumpin	1	TRUE
945	4	jumpin	1	TRUE
975	4	jumpin	1	TRUE
1005	4	jumpin	1	TRUE
1035	4	jumpin	1	TRUE
1065	4	jumpin	1	TRUE
1095	4	jumpin	1	TRUE
1125	4	jumpin	1	TRUE
1155	4	jumpin	1	TRUE
1185	4	jumpin	1	TRUE
1215	4	jumpin	1	TRUE
1245	4	jumpin	1	TRUE
1275	4	jumpin	1	TRUE
1305	4	jumpin	1	TRUE
1335	4	jumpin	1	TRUE
1365	4	jumpin	1	TRUE
1395	4	jumpin	1	TRUE
1425	4	jumpin	1	TRUE
1455	4	jumpin	1	TRUE
1485	4	jumpin	1	TRUE
15	4	prayin	1	TRUE
45	4	prayin	1	TRUE
105	4	prayin	1	TRUE
135	4	prayin	1	TRUE
645	4	prayin	1	TRUE
735	4	prayin	1	TRUE
765	4	prayin	1	TRUE
75	4	flat	1	TRUE
165	4	flat	1	TRUE
195	4	flat	1	TRUE
225	4	flat	1	TRUE
255	4	flat	1	TRUE
285	4	flat	1	TRUE
315	4	flat	1	TRUE
345	4	flat	1	TRUE
375	4	flat	1	TRUE
405	4	flat	1	TRUE
435	4	flat	1	TRUE
465	4	flat	1	TRUE
495	4	flat	1	TRUE
525	4	flat	1	TRUE
555	4	flat	1	TRUE
585	4	flat	1	TRUE
615	4	flat	1	TRUE
15	5	gypsy	1	TRUE
45	5	gypsy	1	TRUE
75	5	gypsy	1	TRUE
105	5	gypsy	1	TRUE
135	5	gypsy	1	TRUE
615	5	gypsy	1	TRUE
645	5	gypsy	1	TRUE
675	5	gypsy	1	TRUE
705	5	gypsy	1	TRUE
735	5	gypsy	1	TRUE
765	5	gypsy	1	TRUE
795	5	gypsy	1	TRUE
825	5	gypsy	1	TRUE
855	5	gypsy	1	TRUE
885	5	gypsy	1	TRUE
915	5	gypsy	1	TRUE
945	5	gypsy	1	TRUE
975	5	gypsy	1	TRUE
1005	5	gypsy	1	TRUE
1275	5	gypsy	1	TRUE
1305	5	gypsy	1	TRUE
1335	5	gypsy	1	TRUE
1365	5	gypsy	1	TRUE
1395	5	gypsy	1	TRUE
1425	5	gypsy	1	TRUE
1455	5	gypsy	1	TRUE
1485	5	gypsy	1	TRUE
165	5	daisy	1	TRUE
195	5	daisy	1	TRUE
225	5	daisy	1	TRUE
255	5	daisy	1	TRUE
285	5	daisy	1	TRUE
315	5	daisy	1	TRUE
345	5	daisy	1	TRUE
375	5	daisy	1	TRUE
405	5	daisy	1	TRUE
435	5	daisy	1	TRUE
465	5	daisy	1	TRUE
495	5	daisy	1	TRUE
525	5	daisy	1	TRUE
555	5	daisy	1	TRUE
585	5	daisy	1	TRUE
1035	5	duke	1	TRUE
1065	5	duke	1	TRUE
1095	5	duke	1	TRUE
1125	5	duke	1	TRUE
1155	5	duke	1	TRUE
1185	5	duke	1	TRUE
1215	5	duke	1	TRUE
1245	5	duke	1	TRUE
255	6	fly	1	FALSE
285	6	fly	1	FALSE
315	6	fly	1	FALSE
345	6	fly	1	FALSE
375	6	fly	1	FALSE
405	6	fly	1	FALSE
435	6	fly	1	FALSE
465	6	fly	1	FALSE
495	6	fly	1	FALSE
15	6	body	1	FALSE
45	6	body	1	FALSE
75	6	body	1	FALSE
135	6	body	1	FALSE
1035	6	whale	1	FALSE
1065	6	whale	1	FALSE
1095	6	whale	1	FALSE
1125	6	whale	1	FALSE
105	6	lotus	1	FALSE
165	6	lotus	1	FALSE
195	6	lotus	1	FALSE
225	6	lotus	1	FALSE
525	6	lotus	1	FALSE
555	6	lotus	1	FALSE
1005	6	tall	1	FALSE
1155	6	tall	1	FALSE
1185	6	tall	1	FALSE
1215	6	tall	1	FALSE
1245	6	tall	1	FALSE
1275	6	tall	1	FALSE
1425	6	x + o	1	FALSE
1455	6	x + o	1	FALSE
1485	6	x + o	1	FALSE
585	6	x	1	FALSE
615	6	x	1	FALSE
645	6	x	1	FALSE
675	6	x	1	FALSE
705	6	x	1	FALSE
735	6	x	1	FALSE
765	6	x	1	FALSE
795	6	bug	1	FALSE
825	6	bug	1	FALSE
855	6	bug	1	FALSE
885	6	bug	1	FALSE
915	6	bug	1	FALSE
945	6	bug	1	FALSE
975	6	bug	1	FALSE
1305	6	alien	1	FALSE
1335	6	alien	1	FALSE
1365	6	alien	1	FALSE
1395	6	alien	1	FALSE
765	7	vertic	1	TRUE
795	7	vertic	1	TRUE
825	7	vertic	1	TRUE
855	7	vertic	1	TRUE
885	7	vertic	1	TRUE
915	7	vertic	1	TRUE
945	7	vertic	1	TRUE
975	7	vertic	1	TRUE
1005	7	vertic	1	TRUE
1035	7	vertic	1	TRUE
1065	7	vertic	1	TRUE
1095	7	vertic	1	TRUE
1125	7	vertic	1	TRUE
1155	7	vertic	1	TRUE
1185	7	vertic	1	TRUE
1215	7	vertic	1	TRUE
1245	7	vertic	1	TRUE
1275	7	vertic	1	TRUE
1305	7	vertic	1	TRUE
1335	7	vertic	1	TRUE
1365	7	vertic	1	TRUE
1395	7	vertic	1	TRUE
1425	7	vertic	1	TRUE
1455	7	vertic	1	TRUE
165	7	horiz	1	TRUE
195	7	horiz	1	TRUE
225	7	horiz	1	TRUE
255	7	horiz	1	TRUE
285	7	horiz	1	TRUE
315	7	horiz	1	TRUE
345	7	horiz	1	TRUE
375	7	horiz	1	TRUE
405	7	horiz	1	TRUE
435	7	horiz	1	TRUE
465	7	horiz	1	TRUE
495	7	horiz	1	TRUE
525	7	horiz	1	TRUE
555	7	horiz	1	TRUE
585	7	horiz	1	TRUE
15	7	spread	1	TRUE
45	7	spread	1	TRUE
75	7	spread	1	TRUE
105	7	spread	1	TRUE
135	7	spread	1	TRUE
615	7	spread	1	TRUE
645	7	spread	1	TRUE
675	7	spread	1	TRUE
705	7	spread	1	TRUE
735	7	spread	1	TRUE
1485	7	spread	1	TRUE
165	8	legs	1	FALSE
195	8	legs	1	FALSE
225	8	legs	1	FALSE
255	8	legs	1	FALSE
285	8	legs	1	FALSE
315	8	legs	1	FALSE
345	8	legs	1	FALSE
375	8	legs	1	FALSE
405	8	legs	1	FALSE
435	8	legs	1	FALSE
465	8	legs	1	FALSE
495	8	legs	1	FALSE
525	8	legs	1	FALSE
555	8	arms	1	FALSE
585	8	arms	1	FALSE
615	8	arms	1	FALSE
645	8	arms	1	FALSE
675	8	arms	1	FALSE
705	8	arms	1	FALSE
735	8	arms	1	FALSE
765	8	arms	1	FALSE
795	8	arms	1	FALSE
825	8	arms	1	FALSE
855	8	arms	1	FALSE
885	8	arms	1	FALSE
915	8	arms	1	FALSE
945	8	arms	1	FALSE
975	8	arms	1	FALSE
15	8	cross	1	FALSE
45	8	cross	1	FALSE
75	8	cross	1	FALSE
105	8	cross	1	FALSE
135	8	cross	1	FALSE
1005	8	clasp	1	FALSE
1035	8	clasp	1	FALSE
1065	8	clasp	1	FALSE
1095	8	clasp	1	FALSE
1125	8	clasp	1	FALSE
1155	8	clasp	1	FALSE
1185	8	clasp	1	FALSE
1215	8	clasp	1	FALSE
1245	8	clasp	1	FALSE
1275	8	down	1	FALSE
1305	8	down	1	FALSE
1335	8	down	1	FALSE
1365	8	down	1	FALSE
1395	8	down	1	FALSE
1425	8	down	1	FALSE
1455	8	down	1	FALSE
1485	8	down	1	FALSE
75	9	crab	1	FALSE
105	9	crab	1	FALSE
195	9	crab	1	FALSE
465	9	crab	1	FALSE
495	9	crab	1	FALSE
525	9	crab	1	FALSE
555	9	crab	1	FALSE
585	9	crab	1	FALSE
615	9	crab	1	FALSE
645	9	crab	1	FALSE
675	9	crab	1	FALSE
705	9	crab	1	FALSE
735	9	crab	1	FALSE
765	9	crab	1	FALSE
795	9	crab	1	FALSE
825	9	crab	1	FALSE
855	9	crab	1	FALSE
885	9	crab	1	FALSE
15	9	yoga	1	FALSE
45	9	yoga	1	FALSE
135	9	yoga	1	FALSE
165	9	yoga	1	FALSE
225	9	yoga	1	FALSE
915	9	yoga	1	FALSE
945	9	yoga	1	FALSE
975	9	yoga	1	FALSE
1455	9	yoga	1	FALSE
1485	9	yoga	1	FALSE
255	9	dragon	1	FALSE
285	9	dragon	1	FALSE
315	9	dragon	1	FALSE
345	9	dragon	1	FALSE
375	9	dragon	1	FALSE
405	9	dragon	1	FALSE
435	9	dragon	1	FALSE
1215	9	helico	1	FALSE
1275	9	helico	1	FALSE
1305	9	helico	1	FALSE
1335	9	helico	1	FALSE
1365	9	helico	1	FALSE
1395	9	helico	1	FALSE
1425	9	helico	1	FALSE
1005	9	whales	1	FALSE
1035	9	whales	1	FALSE
1065	9	whales	1	FALSE
1095	9	whales	1	FALSE
1125	9	whales	1	FALSE
1155	9	whales	1	FALSE
1185	9	whales	1	FALSE
1245	9	whales	1	FALSE
15	10	cross	1	TRUE
45	10	cross	1	TRUE
75	10	cross	1	TRUE
105	10	cross	1	TRUE
135	10	cross	1	TRUE
165	10	cross	1	TRUE
195	10	cross	1	TRUE
225	10	cross	1	TRUE
255	10	fly	1	TRUE
285	10	fly	1	TRUE
315	10	fly	1	TRUE
345	10	fly	1	TRUE
375	10	fly	1	TRUE
405	10	fly	1	TRUE
435	10	fly	1	TRUE
465	10	crab	1	TRUE
495	10	crab	1	TRUE
525	10	crab	1	TRUE
555	10	crab	1	TRUE
585	10	crab	1	TRUE
615	10	crab	1	TRUE
645	10	hands	1	TRUE
675	10	hands	1	TRUE
705	10	hands	1	TRUE
735	10	hands	1	TRUE
765	10	hands	1	TRUE
795	10	hands	1	TRUE
825	10	hands	1	TRUE
855	10	hands	1	TRUE
885	10	hands	1	TRUE
915	10	hands	1	TRUE
945	10	hands	1	TRUE
975	10	hands	1	TRUE
1215	10	ears	1	TRUE
1245	10	ears	1	TRUE
1275	10	ears	1	TRUE
1305	10	ears	1	TRUE
1335	10	ears	1	TRUE
1365	10	ears	1	TRUE
1395	10	ears	1	TRUE
1425	10	ears	1	TRUE
1005	10	closed	1	TRUE
1035	10	closed	1	TRUE
1065	10	closed	1	TRUE
1095	10	closed	1	TRUE
1125	10	closed	1	TRUE
1155	10	closed	1	TRUE
1185	10	closed	1	TRUE
1455	10	xmen	1	TRUE
1485	10	xmen	1	TRUE
975	11	reach	1	FALSE
1005	11	reach	1	FALSE
1035	11	reach	1	FALSE
1065	11	reach	1	FALSE
1095	11	reach	1	FALSE
1125	11	reach	1	FALSE
1155	11	reach	1	FALSE
1185	11	reach	1	FALSE
495	11	lifter	1	FALSE
525	11	lifter	1	FALSE
555	11	lifter	1	FALSE
585	11	lifter	1	FALSE
615	11	lifter	1	FALSE
645	11	lifter	1	FALSE
675	11	lifter	1	FALSE
705	11	lifter	1	FALSE
735	11	lifter	1	FALSE
765	11	lifter	1	FALSE
795	11	lifter	1	FALSE
825	11	lifter	1	FALSE
855	11	lifter	1	FALSE
885	11	lifter	1	FALSE
915	11	lifter	1	FALSE
945	11	lifter	1	FALSE
255	11	angel	1	FALSE
285	11	angel	1	FALSE
315	11	angel	1	FALSE
345	11	angel	1	FALSE
15	11	jump	1	FALSE
45	11	jump	1	FALSE
75	11	jump	1	FALSE
105	11	jump	1	FALSE
135	11	jump	1	FALSE
165	11	jump	1	FALSE
195	11	jump	1	FALSE
225	11	jump	1	FALSE
375	11	jump	1	FALSE
405	11	jump	1	FALSE
435	11	jump	1	FALSE
465	11	jump	1	FALSE
1215	11	onhead	1	FALSE
1245	11	onhead	1	FALSE
1275	11	onhead	1	FALSE
1305	11	onhead	1	FALSE
1335	11	onhead	1	FALSE
1365	11	onhead	1	FALSE
1395	11	onhead	1	FALSE
1425	11	onhead	1	FALSE
1455	11	onhead	1	FALSE
1485	11	onhead	1	FALSE
135	13	short	1	TRUE
165	13	short	1	TRUE
195	13	short	1	TRUE
225	13	short	1	TRUE
255	13	short	1	TRUE
285	13	short	1	TRUE
315	13	short	1	TRUE
345	13	short	1	TRUE
375	13	short	1	TRUE
405	13	short	1	TRUE
435	13	short	1	TRUE
465	13	short	1	TRUE
495	13	short	1	TRUE
525	13	short	1	TRUE
555	13	short	1	TRUE
585	13	short	1	TRUE
615	13	short	1	TRUE
645	13	short	1	TRUE
855	13	skinny	1	TRUE
915	13	skinny	1	TRUE
975	13	skinny	1	TRUE
1005	13	skinny	1	TRUE
1035	13	skinny	1	TRUE
1065	13	skinny	1	TRUE
1095	13	skinny	1	TRUE
1125	13	skinny	1	TRUE
1155	13	skinny	1	TRUE
1185	13	skinny	1	TRUE
1215	13	skinny	1	TRUE
1245	13	skinny	1	TRUE
1275	13	skinny	1	TRUE
1305	13	skinny	1	TRUE
885	13	wide	1	TRUE
945	13	wide	1	TRUE
1335	13	wide	1	TRUE
1365	13	wide	1	TRUE
1395	13	wide	1	TRUE
1425	13	wide	1	TRUE
15	13	cross	1	TRUE
45	13	cross	1	TRUE
75	13	cross	1	TRUE
105	13	cross	1	TRUE
675	13	cross	1	TRUE
705	13	cross	1	TRUE
735	13	cross	1	TRUE
765	13	cross	1	TRUE
795	13	cross	1	TRUE
825	13	cross	1	TRUE
1455	13	cross	1	TRUE
1485	13	cross	1	TRUE
15	14	dots	1	FALSE
45	14	dots	1	FALSE
75	14	dots	1	FALSE
105	14	dots	1	FALSE
135	14	dots	1	FALSE
165	14	dots	1	FALSE
195	14	dots	1	FALSE
225	14	dots	1	FALSE
255	14	dots	1	FALSE
285	14	dots	1	FALSE
315	14	dots	1	FALSE
345	14	dots	1	FALSE
375	14	dots	1	FALSE
405	14	dots	1	FALSE
435	14	dots	1	FALSE
465	14	dots	1	FALSE
495	14	dots	1	FALSE
525	14	dots	1	FALSE
1455	14	dots	1	FALSE
1485	14	dots	1	FALSE
555	14	open	1	FALSE
585	14	open	1	FALSE
615	14	open	1	FALSE
645	14	open	1	FALSE
675	14	open	1	FALSE
705	14	open	1	FALSE
735	14	open	1	FALSE
765	14	open	1	FALSE
795	14	open	1	FALSE
825	14	open	1	FALSE
855	14	open	1	FALSE
885	14	open	1	FALSE
915	14	open	1	FALSE
945	14	open	1	FALSE
1095	14	open	1	FALSE
975	14	closed	1	FALSE
1005	14	closed	1	FALSE
1035	14	closed	1	FALSE
1065	14	closed	1	FALSE
1125	14	closed	1	FALSE
1155	14	closed	1	FALSE
1185	14	closed	1	FALSE
1215	14	closed	1	FALSE
1245	14	closed	1	FALSE
1275	14	closed	1	FALSE
1305	14	closed	1	FALSE
1335	14	closed	1	FALSE
1365	14	closed	1	FALSE
1395	14	closed	1	FALSE
1425	14	closed	1	FALSE
15	15	ommm	1	FALSE
45	15	ommm	1	FALSE
75	15	ommm	1	FALSE
105	15	ommm	1	FALSE
135	15	ommm	1	FALSE
165	15	ommm	1	FALSE
195	15	ommm	1	FALSE
225	15	ommm	1	FALSE
255	15	ommm	1	FALSE
285	15	ommm	1	FALSE
315	15	ommm	1	FALSE
345	15	ommm	1	FALSE
375	15	ommm	1	FALSE
405	15	ommm	1	FALSE
435	15	ommm	1	FALSE
465	15	ommm	1	FALSE
495	15	ommm	1	FALSE
525	15	ommm	1	FALSE
555	15	ommm	1	FALSE
585	15	ommm	1	FALSE
615	15	ommm	1	FALSE
645	15	ommm	1	FALSE
675	15	ommm	1	FALSE
705	15	ommm	1	FALSE
735	15	ommm	1	FALSE
765	15	ommm	1	FALSE
795	15	ommm	1	FALSE
825	15	ommm	1	FALSE
1395	15	ommm	1	FALSE
1425	15	ommm	1	FALSE
1455	15	ommm	1	FALSE
1485	15	ommm	1	FALSE
855	15	tongs	1	FALSE
885	15	tongs	1	FALSE
915	15	tongs	1	FALSE
945	15	tongs	1	FALSE
975	15	tongs	1	FALSE
1005	15	tongs	1	FALSE
1035	15	tongs	1	FALSE
1065	15	tongs	1	FALSE
1095	15	tongs	1	FALSE
1125	15	tongs	1	FALSE
1155	15	tongs	1	FALSE
1185	15	tongs	1	FALSE
1215	15	tongs	1	FALSE
1245	15	tongs	1	FALSE
1275	15	tongs	1	FALSE
1305	15	tongs	1	FALSE
1335	15	tongs	1	FALSE
1365	15	tongs	1	FALSE
195	16	flat	1	FALSE
225	16	flat	1	FALSE
255	16	flat	1	FALSE
285	16	flat	1	FALSE
315	16	flat	1	FALSE
345	16	flat	1	FALSE
375	16	flat	1	FALSE
405	16	flat	1	FALSE
435	16	flat	1	FALSE
465	16	flat	1	FALSE
495	16	flat	1	FALSE
525	16	flat	1	FALSE
555	16	flat	1	FALSE
585	16	flat	1	FALSE
615	16	flat	1	FALSE
645	16	flat	1	FALSE
855	16	up	1	FALSE
915	16	up	1	FALSE
945	16	up	1	FALSE
975	16	up	1	FALSE
1005	16	up	1	FALSE
1035	16	up	1	FALSE
1065	16	up	1	FALSE
1095	16	up	1	FALSE
1125	16	up	1	FALSE
1155	16	up	1	FALSE
1185	16	up	1	FALSE
1215	16	up	1	FALSE
1245	16	up	1	FALSE
1275	16	up	1	FALSE
1305	16	up	1	FALSE
1335	16	up	1	FALSE
1365	16	up	1	FALSE
15	16	cross	1	FALSE
45	16	cross	1	FALSE
75	16	cross	1	FALSE
105	16	cross	1	FALSE
135	16	cross	1	FALSE
165	16	cross	1	FALSE
675	16	cross	1	FALSE
705	16	cross	1	FALSE
735	16	cross	1	FALSE
765	16	cross	1	FALSE
795	16	cross	1	FALSE
825	16	cross	1	FALSE
885	16	cross	1	FALSE
1395	16	cross	1	FALSE
1425	16	cross	1	FALSE
1455	16	cross	1	FALSE
1485	16	cross	1	FALSE
15	17	heads	1	TRUE
45	17	heads	1	TRUE
75	17	heads	1	TRUE
105	17	heads	1	TRUE
135	17	heads	1	TRUE
165	17	heads	1	TRUE
195	17	heads	1	TRUE
225	17	heads	1	TRUE
255	17	heads	1	TRUE
285	17	heads	1	TRUE
315	17	heads	1	TRUE
345	17	heads	1	TRUE
375	17	heads	1	TRUE
405	17	heads	1	TRUE
435	17	heads	1	TRUE
465	17	heads	1	TRUE
495	17	heads	1	TRUE
525	17	heads	1	TRUE
1485	17	heads	1	TRUE
555	17	frog	1	TRUE
585	17	frog	1	TRUE
615	17	frog	1	TRUE
645	17	frog	1	TRUE
675	17	frog	1	TRUE
705	17	frog	1	TRUE
735	17	frog	1	TRUE
765	17	frog	1	TRUE
795	17	frog	1	TRUE
825	17	frog	1	TRUE
855	17	frog	1	TRUE
885	17	twins	1	TRUE
915	17	twins	1	TRUE
945	17	twins	1	TRUE
975	17	twins	1	TRUE
1005	17	twins	1	TRUE
1035	17	twins	1	TRUE
1065	17	twins	1	TRUE
1095	17	twins	1	TRUE
1125	17	twins	1	TRUE
1155	17	twins	1	TRUE
1185	17	twins	1	TRUE
1215	17	twins	1	TRUE
1245	17	twins	1	TRUE
1275	17	twins	1	TRUE
1305	17	births	1	TRUE
1335	17	births	1	TRUE
1365	17	births	1	TRUE
1395	17	births	1	TRUE
1425	17	births	1	TRUE
1455	17	births	1	TRUE
15	18	yoga	1	TRUE
45	18	yoga	1	TRUE
75	18	yoga	1	TRUE
105	18	yoga	1	TRUE
135	18	yoga	1	TRUE
165	18	yoga	1	TRUE
195	18	yoga	1	TRUE
225	18	yoga	1	TRUE
255	18	drafly	1	TRUE
285	18	drafly	1	TRUE
315	18	drafly	1	TRUE
345	18	plane	1	TRUE
375	18	plane	1	TRUE
405	18	drone	1	TRUE
435	18	drone	1	TRUE
465	18	drone	1	TRUE
585	18	cheer	1	TRUE
615	18	cheer	1	TRUE
645	18	cheer	1	TRUE
675	18	cheer	1	TRUE
705	18	cheer	1	TRUE
735	18	cheer	1	TRUE
765	18	cheer	1	TRUE
795	18	cheer	1	TRUE
825	18	cheer	1	TRUE
855	18	cheer	1	TRUE
885	18	cheer	1	TRUE
1395	18	tumble	1	TRUE
1425	18	tumble	1	TRUE
1455	18	tumble	1	TRUE
1485	18	tumble	1	TRUE
915	18	forcep	1	TRUE
945	18	forcep	1	TRUE
975	18	forcep	1	TRUE
1005	18	forcep	1	TRUE
1035	18	forcep	1	TRUE
1215	18	forcep	1	TRUE
1245	18	forcep	1	TRUE
1065	18	jack	1	TRUE
1095	18	jack	1	TRUE
1125	18	jack	1	TRUE
1155	18	jack	1	TRUE
1185	18	jack	1	TRUE
495	18	mortar	1	TRUE
525	18	mortar	1	TRUE
555	18	mortar	1	TRUE
1275	18	extrac	1	TRUE
1305	18	extrac	1	TRUE
1335	18	extrac	1	TRUE
1365	18	extrac	1	TRUE
495	19	lobstr	1	FALSE
525	19	lobstr	1	FALSE
555	19	lobstr	1	FALSE
585	19	lobstr	1	FALSE
615	19	lobstr	1	FALSE
645	19	lobstr	1	FALSE
675	19	lobstr	1	FALSE
705	19	lobstr	1	FALSE
735	19	lobstr	1	FALSE
765	19	lobstr	1	FALSE
795	19	lobstr	1	FALSE
825	19	lobstr	1	FALSE
855	19	lobstr	1	FALSE
885	19	lobstr	1	FALSE
915	19	lobstr	1	FALSE
945	19	lobstr	1	FALSE
975	19	squish	1	FALSE
1005	19	squish	1	FALSE
1035	19	squish	1	FALSE
1065	19	squish	1	FALSE
1095	19	squish	1	FALSE
1125	19	squish	1	FALSE
1155	19	squish	1	FALSE
1185	19	squish	1	FALSE
1215	19	squish	1	FALSE
1245	19	squish	1	FALSE
1275	19	squish	1	FALSE
1305	19	squish	1	FALSE
1335	19	squish	1	FALSE
15	19	omm	1	FALSE
45	19	omm	1	FALSE
75	19	omm	1	FALSE
105	19	omm	1	FALSE
135	19	omm	1	FALSE
165	19	omm	1	FALSE
195	19	omm	1	FALSE
225	19	omm	1	FALSE
255	19	omm	1	FALSE
285	19	omm	1	FALSE
315	19	omm	1	FALSE
345	19	omm	1	FALSE
375	19	omm	1	FALSE
405	19	omm	1	FALSE
435	19	omm	1	FALSE
465	19	omm	1	FALSE
1365	19	topsy	1	FALSE
1395	19	topsy	1	FALSE
1425	19	topsy	1	FALSE
1455	19	topsy	1	FALSE
1485	19	topsy	1	FALSE
15	20	the xs	1	TRUE
45	20	the xs	1	TRUE
75	20	the xs	1	TRUE
105	20	the xs	1	TRUE
135	20	the xs	1	TRUE
165	20	the xs	1	TRUE
195	20	the xs	1	TRUE
525	20	the xs	1	TRUE
555	20	the xs	1	TRUE
585	20	nohead	1	TRUE
615	20	nohead	1	TRUE
645	20	nohead	1	TRUE
675	20	nohead	1	TRUE
705	20	nohead	1	TRUE
735	20	nohead	1	TRUE
765	20	nohead	1	TRUE
795	20	nohead	1	TRUE
825	20	nohead	1	TRUE
855	20	nohead	1	TRUE
885	20	nohead	1	TRUE
915	20	nohead	1	TRUE
225	20	flat	1	TRUE
255	20	flat	1	TRUE
285	20	flat	1	TRUE
315	20	flat	1	TRUE
345	20	flat	1	TRUE
375	20	flat	1	TRUE
405	20	flat	1	TRUE
435	20	flat	1	TRUE
465	20	flat	1	TRUE
495	20	flat	1	TRUE
1305	20	flip	1	TRUE
1335	20	flip	1	TRUE
1365	20	flip	1	TRUE
1395	20	flip	1	TRUE
1425	20	flip	1	TRUE
1455	20	flip	1	TRUE
1485	20	flip	1	TRUE
945	20	skinny	1	TRUE
975	20	skinny	1	TRUE
1005	20	skinny	1	TRUE
1035	20	skinny	1	TRUE
1065	20	skinny	1	TRUE
1095	20	skinny	1	TRUE
1125	20	skinny	1	TRUE
1155	20	skinny	1	TRUE
1185	20	skinny	1	TRUE
1215	20	skinny	1	TRUE
1245	20	skinny	1	TRUE
1275	20	skinny	1	TRUE
525	21	crab	1	FALSE
555	21	crab	1	FALSE
585	21	crab	1	FALSE
615	21	crab	1	FALSE
645	21	crab	1	FALSE
705	21	crab	1	FALSE
735	21	crab	1	FALSE
15	21	jumper	1	FALSE
45	21	jumper	1	FALSE
75	21	jumper	1	FALSE
105	21	jumper	1	FALSE
135	21	jumper	1	FALSE
165	21	jumper	1	FALSE
195	21	jumper	1	FALSE
225	21	jumper	1	FALSE
1335	21	upside	1	FALSE
1365	21	upside	1	FALSE
1395	21	upside	1	FALSE
1425	21	upside	1	FALSE
1455	21	upside	1	FALSE
1485	21	upside	1	FALSE
255	21	bat	1	FALSE
285	21	bat	1	FALSE
315	21	bat	1	FALSE
345	21	bat	1	FALSE
375	21	bat	1	FALSE
405	21	bat	1	FALSE
435	21	bat	1	FALSE
465	21	bat	1	FALSE
495	21	bat	1	FALSE
1005	21	dive	1	FALSE
1035	21	dive	1	FALSE
1065	21	dive	1	FALSE
1095	21	dive	1	FALSE
1125	21	dive	1	FALSE
1155	21	dive	1	FALSE
675	21	pray	1	FALSE
765	21	pray	1	FALSE
795	21	pray	1	FALSE
825	21	pray	1	FALSE
855	21	pray	1	FALSE
1185	21	barney	1	FALSE
1215	21	barney	1	FALSE
1245	21	barney	1	FALSE
1275	21	barney	1	FALSE
1305	21	barney	1	FALSE
885	21	bunny	1	FALSE
915	21	bunny	1	FALSE
945	21	bunny	1	FALSE
975	21	bunny	1	FALSE
45	22	vertic	1	FALSE
75	22	vertic	1	FALSE
675	22	vertic	1	FALSE
765	22	vertic	1	FALSE
795	22	vertic	1	FALSE
825	22	vertic	1	FALSE
855	22	vertic	1	FALSE
885	22	vertic	1	FALSE
915	22	vertic	1	FALSE
945	22	vertic	1	FALSE
975	22	vertic	1	FALSE
1005	22	vertic	1	FALSE
1035	22	vertic	1	FALSE
1065	22	vertic	1	FALSE
1095	22	vertic	1	FALSE
1125	22	vertic	1	FALSE
1155	22	vertic	1	FALSE
1185	22	vertic	1	FALSE
1215	22	vertic	1	FALSE
1245	22	vertic	1	FALSE
1275	22	vertic	1	FALSE
1305	22	vertic	1	FALSE
1335	22	vertic	1	FALSE
1365	22	vertic	1	FALSE
1395	22	vertic	1	FALSE
1425	22	vertic	1	FALSE
135	22	horizo	1	FALSE
195	22	horizo	1	FALSE
225	22	horizo	1	FALSE
255	22	horizo	1	FALSE
285	22	horizo	1	FALSE
315	22	horizo	1	FALSE
345	22	horizo	1	FALSE
375	22	horizo	1	FALSE
405	22	horizo	1	FALSE
435	22	horizo	1	FALSE
465	22	horizo	1	FALSE
495	22	horizo	1	FALSE
525	22	horizo	1	FALSE
555	22	horizo	1	FALSE
585	22	horizo	1	FALSE
615	22	horizo	1	FALSE
645	22	horizo	1	FALSE
735	22	horizo	1	FALSE
1455	22	horizo	1	FALSE
15	22	middle	1	FALSE
105	22	middle	1	FALSE
165	22	middle	1	FALSE
705	22	middle	1	FALSE
1485	22	middle	1	FALSE
15	23	flies	1	FALSE
45	23	flies	1	FALSE
75	23	flies	1	FALSE
105	23	flies	1	FALSE
135	23	flies	1	FALSE
165	23	flies	1	FALSE
195	23	flies	1	FALSE
225	23	flies	1	FALSE
255	23	flies	1	FALSE
285	23	flies	1	FALSE
315	23	flies	1	FALSE
345	23	flies	1	FALSE
375	23	flies	1	FALSE
405	23	flies	1	FALSE
435	23	flies	1	FALSE
465	23	flies	1	FALSE
495	23	flies	1	FALSE
1455	23	flies	1	FALSE
1485	23	flies	1	FALSE
525	23	crab	1	FALSE
555	23	crab	1	FALSE
585	23	crab	1	FALSE
615	23	crab	1	FALSE
645	23	crab	1	FALSE
675	23	crab	1	FALSE
705	23	crab	1	FALSE
735	23	crab	1	FALSE
765	23	crab	1	FALSE
795	23	crab	1	FALSE
825	23	crab	1	FALSE
855	23	crab	1	FALSE
885	23	crab	1	FALSE
915	23	crab	1	FALSE
945	23	crab	1	FALSE
975	23	crab	1	FALSE
1005	23	cross	1	FALSE
1035	23	cross	1	FALSE
1065	23	cross	1	FALSE
1095	23	cross	1	FALSE
1125	23	cross	1	FALSE
1155	23	cross	1	FALSE
1185	23	cross	1	FALSE
1215	23	cross	1	FALSE
1245	23	cross	1	FALSE
1275	23	cross	1	FALSE
1305	23	cross	1	FALSE
1335	23	cross	1	FALSE
1365	23	cross	1	FALSE
1395	23	cross	1	FALSE
1425	23	cross	1	FALSE
525	24	crab	1	TRUE
555	24	crab	1	TRUE
585	24	crab	1	TRUE
615	24	crab	1	TRUE
645	24	crab	1	TRUE
705	24	crab	1	TRUE
255	24	wings	1	TRUE
285	24	wings	1	TRUE
315	24	wings	1	TRUE
345	24	wings	1	TRUE
375	24	wings	1	TRUE
15	24	lotus	1	TRUE
75	24	lotus	1	TRUE
105	24	lotus	1	TRUE
135	24	lotus	1	TRUE
165	24	lotus	1	TRUE
195	24	lotus	1	TRUE
225	24	lotus	1	TRUE
765	24	reach	1	TRUE
795	24	reach	1	TRUE
825	24	reach	1	TRUE
855	24	reach	1	TRUE
885	24	reach	1	TRUE
915	24	reach	1	TRUE
945	24	reach	1	TRUE
975	24	reach	1	TRUE
45	24	x	1	TRUE
675	24	x	1	TRUE
735	24	x	1	TRUE
1005	24	tall	1	TRUE
1035	24	tall	1	TRUE
1065	24	tall	1	TRUE
1095	24	tall	1	TRUE
1125	24	tall	1	TRUE
1155	24	tall	1	TRUE
1185	24	tall	1	TRUE
1215	24	tall	1	TRUE
1245	24	tall	1	TRUE
1275	24	tall	1	TRUE
405	24	flat	1	TRUE
435	24	flat	1	TRUE
465	24	flat	1	TRUE
495	24	flat	1	TRUE
1305	24	down	1	TRUE
1335	24	down	1	TRUE
1365	24	down	1	TRUE
1395	24	down	1	TRUE
1425	24	down	1	TRUE
1455	24	down	1	TRUE
1485	24	down	1	TRUE
15	25	focus	1	FALSE
45	25	focus	1	FALSE
75	25	focus	1	FALSE
105	25	focus	1	FALSE
135	25	focus	1	FALSE
165	25	focus	1	FALSE
195	25	focus	1	FALSE
225	25	focus	1	FALSE
1455	25	focus	1	FALSE
1485	25	focus	1	FALSE
1005	25	key	1	FALSE
1035	25	key	1	FALSE
1065	25	key	1	FALSE
1095	25	key	1	FALSE
1125	25	key	1	FALSE
1155	25	key	1	FALSE
1185	25	key	1	FALSE
1215	25	key	1	FALSE
1245	25	key	1	FALSE
1275	25	key	1	FALSE
1305	25	key	1	FALSE
1335	25	key	1	FALSE
1365	25	key	1	FALSE
1395	25	key	1	FALSE
1425	25	key	1	FALSE
465	25	crab	1	FALSE
495	25	crab	1	FALSE
525	25	crab	1	FALSE
555	25	crab	1	FALSE
585	25	crab	1	FALSE
615	25	crab	1	FALSE
645	25	crab	1	FALSE
705	25	crab	1	FALSE
735	25	crab	1	FALSE
675	25	ears	1	FALSE
765	25	ears	1	FALSE
795	25	ears	1	FALSE
825	25	ears	1	FALSE
855	25	ears	1	FALSE
885	25	ears	1	FALSE
915	25	ears	1	FALSE
945	25	ears	1	FALSE
975	25	ears	1	FALSE
255	25	fly	1	FALSE
285	25	fly	1	FALSE
315	25	fly	1	FALSE
345	25	fly	1	FALSE
375	25	fly	1	FALSE
405	25	fly	1	FALSE
435	25	fly	1	FALSE
15	26	up	1	FALSE
45	26	up	1	FALSE
75	26	up	1	FALSE
105	26	up	1	FALSE
135	26	up	1	FALSE
165	26	up	1	FALSE
525	26	up	1	FALSE
585	26	up	1	FALSE
615	26	up	1	FALSE
645	26	up	1	FALSE
675	26	up	1	FALSE
705	26	up	1	FALSE
735	26	up	1	FALSE
765	26	up	1	FALSE
795	26	up	1	FALSE
825	26	up	1	FALSE
855	26	up	1	FALSE
885	26	up	1	FALSE
915	26	up	1	FALSE
945	26	up	1	FALSE
975	26	up	1	FALSE
195	26	flat	1	FALSE
225	26	flat	1	FALSE
255	26	flat	1	FALSE
285	26	flat	1	FALSE
315	26	flat	1	FALSE
345	26	flat	1	FALSE
375	26	flat	1	FALSE
405	26	flat	1	FALSE
435	26	flat	1	FALSE
465	26	flat	1	FALSE
495	26	flat	1	FALSE
555	26	flat	1	FALSE
1005	26	shut	1	FALSE
1035	26	shut	1	FALSE
1065	26	shut	1	FALSE
1095	26	shut	1	FALSE
1125	26	shut	1	FALSE
1155	26	shut	1	FALSE
1185	26	shut	1	FALSE
1215	26	shut	1	FALSE
1245	26	shut	1	FALSE
1275	26	shut	1	FALSE
1305	26	shut	1	FALSE
1335	26	shut	1	FALSE
1365	26	shut	1	FALSE
1395	26	shut	1	FALSE
1425	26	shut	1	FALSE
1455	26	down	1	FALSE
1485	26	down	1	FALSE
225	27	horiz	1	FALSE
255	27	horiz	1	FALSE
285	27	horiz	1	FALSE
315	27	horiz	1	FALSE
345	27	horiz	1	FALSE
375	27	horiz	1	FALSE
405	27	horiz	1	FALSE
435	27	horiz	1	FALSE
465	27	horiz	1	FALSE
495	27	horiz	1	FALSE
525	27	horiz	1	FALSE
555	27	horiz	1	FALSE
15	27	dot-x	1	FALSE
45	27	dot-x	1	FALSE
75	27	dot-x	1	FALSE
105	27	dot-x	1	FALSE
135	27	dot-x	1	FALSE
165	27	dot-x	1	FALSE
195	27	dot-x	1	FALSE
585	27	x	1	FALSE
615	27	x	1	FALSE
645	27	x	1	FALSE
675	27	x	1	FALSE
705	27	x	1	FALSE
735	27	x	1	FALSE
765	27	x	1	FALSE
795	27	x	1	FALSE
825	27	x	1	FALSE
855	27	x	1	FALSE
885	27	x	1	FALSE
1335	27	x-dot	1	FALSE
1365	27	x-dot	1	FALSE
1395	27	x-dot	1	FALSE
1425	27	x-dot	1	FALSE
1455	27	x-dot	1	FALSE
1485	27	x-dot	1	FALSE
915	27	vert	1	FALSE
945	27	vert	1	FALSE
975	27	vert	1	FALSE
1005	27	vert	1	FALSE
1035	27	vert	1	FALSE
1065	27	vert	1	FALSE
1095	27	vert	1	FALSE
1125	27	vert	1	FALSE
1155	27	vert	1	FALSE
1185	27	vert	1	FALSE
1215	27	vert	1	FALSE
1245	27	vert	1	FALSE
1275	27	vert	1	FALSE
1305	27	vert	1	FALSE
15	28	detach	1	FALSE
45	28	detach	1	FALSE
75	28	detach	1	FALSE
105	28	detach	1	FALSE
135	28	detach	1	FALSE
165	28	detach	1	FALSE
195	28	detach	1	FALSE
225	28	detach	1	FALSE
255	28	detach	1	FALSE
285	28	detach	1	FALSE
315	28	detach	1	FALSE
345	28	detach	1	FALSE
375	28	detach	1	FALSE
405	28	detach	1	FALSE
435	28	detach	1	FALSE
465	28	detach	1	FALSE
495	28	detach	1	FALSE
525	28	detach	1	FALSE
1365	28	detach	1	FALSE
1395	28	detach	1	FALSE
1425	28	detach	1	FALSE
1455	28	detach	1	FALSE
1485	28	detach	1	FALSE
675	28	apart	1	FALSE
705	28	apart	1	FALSE
765	28	apart	1	FALSE
795	28	apart	1	FALSE
825	28	apart	1	FALSE
855	28	apart	1	FALSE
885	28	apart	1	FALSE
915	28	apart	1	FALSE
945	28	apart	1	FALSE
975	28	apart	1	FALSE
1275	28	apart	1	FALSE
1005	28	close	1	FALSE
1035	28	close	1	FALSE
1065	28	close	1	FALSE
1095	28	close	1	FALSE
1125	28	close	1	FALSE
1155	28	close	1	FALSE
1185	28	close	1	FALSE
1215	28	close	1	FALSE
1245	28	close	1	FALSE
1305	28	close	1	FALSE
1335	28	close	1	FALSE
555	28	wide	1	FALSE
585	28	wide	1	FALSE
615	28	wide	1	FALSE
645	28	wide	1	FALSE
735	28	wide	1	FALSE
15	29	yoga	1	FALSE
45	29	yoga	1	FALSE
75	29	yoga	1	FALSE
105	29	yoga	1	FALSE
135	29	yoga	1	FALSE
165	29	yoga	1	FALSE
195	29	yoga	1	FALSE
225	29	double	1	FALSE
255	29	double	1	FALSE
285	29	double	1	FALSE
315	29	double	1	FALSE
435	29	double	1	FALSE
465	29	double	1	FALSE
495	29	double	1	FALSE
525	29	double	1	FALSE
1335	29	down	1	FALSE
1365	29	down	1	FALSE
1425	29	down	1	FALSE
1455	29	down	1	FALSE
1485	29	down	1	FALSE
345	29	single	1	FALSE
375	29	single	1	FALSE
405	29	single	1	FALSE
555	29	up	1	FALSE
585	29	up	1	FALSE
615	29	up	1	FALSE
645	29	up	1	FALSE
675	29	up	1	FALSE
705	29	up	1	FALSE
735	29	up	1	FALSE
765	29	up	1	FALSE
795	29	up	1	FALSE
1005	29	bald	1	FALSE
1035	29	bald	1	FALSE
1065	29	bald	1	FALSE
1095	29	bald	1	FALSE
1125	29	bald	1	FALSE
1155	29	tufts	1	FALSE
1185	29	tufts	1	FALSE
1215	29	tufts	1	FALSE
1245	29	tufts	1	FALSE
1275	29	tufts	1	FALSE
1305	29	tufts	1	FALSE
1395	29	tufts	1	FALSE
825	29	goal	1	FALSE
855	29	goal	1	FALSE
885	29	goal	1	FALSE
915	29	goal	1	FALSE
945	29	goal	1	FALSE
975	29	goal	1	FALSE
15	30	hover	1	FALSE
45	30	hover	1	FALSE
75	30	hover	1	FALSE
105	30	hover	1	FALSE
135	30	hover	1	FALSE
165	30	hover	1	FALSE
195	30	hover	1	FALSE
225	30	hover	1	FALSE
255	30	hover	1	FALSE
285	30	hover	1	FALSE
315	30	hover	1	FALSE
345	30	hover	1	FALSE
375	30	hover	1	FALSE
405	30	hover	1	FALSE
435	30	hover	1	FALSE
465	30	hover	1	FALSE
495	30	hover	1	FALSE
525	30	hover	1	FALSE
885	30	vert	1	FALSE
915	30	vert	1	FALSE
945	30	vert	1	FALSE
975	30	vert	1	FALSE
1005	30	vert	1	FALSE
1035	30	vert	1	FALSE
1065	30	vert	1	FALSE
1095	30	vert	1	FALSE
1125	30	vert	1	FALSE
1155	30	vert	1	FALSE
1185	30	vert	1	FALSE
1215	30	vert	1	FALSE
1245	30	vert	1	FALSE
1275	30	vert	1	FALSE
1305	30	vert	1	FALSE
555	30	crab	1	FALSE
585	30	crab	1	FALSE
615	30	crab	1	FALSE
645	30	crab	1	FALSE
675	30	crab	1	FALSE
705	30	crab	1	FALSE
735	30	crab	1	FALSE
765	30	crab	1	FALSE
795	30	crab	1	FALSE
825	30	crab	1	FALSE
855	30	crab	1	FALSE
1335	30	bows	1	FALSE
1365	30	bows	1	FALSE
1395	30	bows	1	FALSE
1425	30	bows	1	FALSE
1455	30	bows	1	FALSE
1485	30	bows	1	FALSE
405	31	crab	1	FALSE
435	31	crab	1	FALSE
465	31	crab	1	FALSE
495	31	crab	1	FALSE
525	31	crab	1	FALSE
555	31	crab	1	FALSE
585	31	crab	1	FALSE
615	31	crab	1	FALSE
645	31	crab	1	FALSE
675	31	crab	1	FALSE
705	31	crab	1	FALSE
735	31	crab	1	FALSE
765	31	crab	1	FALSE
795	31	crab	1	FALSE
825	31	crab	1	FALSE
855	31	crab	1	FALSE
915	31	crab	1	FALSE
15	31	bflies	1	FALSE
45	31	bflies	1	FALSE
75	31	bflies	1	FALSE
105	31	bflies	1	FALSE
135	31	bflies	1	FALSE
165	31	bflies	1	FALSE
195	31	bflies	1	FALSE
225	31	bflies	1	FALSE
255	31	bflies	1	FALSE
285	31	bflies	1	FALSE
315	31	bflies	1	FALSE
345	31	bflies	1	FALSE
375	31	bflies	1	FALSE
1425	31	bflies	1	FALSE
1455	31	bflies	1	FALSE
1485	31	bflies	1	FALSE
885	31	flower	1	FALSE
945	31	flower	1	FALSE
975	31	flower	1	FALSE
1005	31	flower	1	FALSE
1035	31	flower	1	FALSE
1065	31	flower	1	FALSE
1095	31	flower	1	FALSE
1125	31	flower	1	FALSE
1155	31	flower	1	FALSE
1185	31	flower	1	FALSE
1215	31	flower	1	FALSE
1245	31	flower	1	FALSE
1275	31	flower	1	FALSE
1305	31	flower	1	FALSE
1335	31	flower	1	FALSE
1365	31	flower	1	FALSE
1395	31	flower	1	FALSE
15	32	people	1	FALSE
45	32	people	1	FALSE
75	32	people	1	FALSE
105	32	people	1	FALSE
135	32	people	1	FALSE
615	32	people	1	FALSE
705	32	people	1	FALSE
795	32	people	1	FALSE
735	32	rabbit	1	FALSE
855	32	rabbit	1	FALSE
885	32	rabbit	1	FALSE
915	32	rabbit	1	FALSE
945	32	rabbit	1	FALSE
975	32	rabbit	1	FALSE
1005	32	rabbit	1	FALSE
1035	32	rabbit	1	FALSE
1065	32	rabbit	1	FALSE
1155	32	rabbit	1	FALSE
1245	32	rabbit	1	FALSE
1275	32	rabbit	1	FALSE
1095	32	stands	1	FALSE
1125	32	stands	1	FALSE
1185	32	stands	1	FALSE
1215	32	stands	1	FALSE
1305	32	stands	1	FALSE
1335	32	stands	1	FALSE
1365	32	stands	1	FALSE
1395	32	stands	1	FALSE
1425	32	stands	1	FALSE
1455	32	stands	1	FALSE
1485	32	stands	1	FALSE
165	32	yoga	1	FALSE
195	32	yoga	1	FALSE
225	32	yoga	1	FALSE
255	32	yoga	1	FALSE
285	32	yoga	1	FALSE
315	32	yoga	1	FALSE
345	32	yoga	1	FALSE
375	32	yoga	1	FALSE
405	32	yoga	1	FALSE
435	32	yoga	1	FALSE
465	32	yoga	1	FALSE
495	32	yoga	1	FALSE
525	32	yoga	1	FALSE
555	32	yoga	1	FALSE
585	32	yoga	1	FALSE
645	32	yoga	1	FALSE
675	32	yoga	1	FALSE
765	32	yoga	1	FALSE
825	32	yoga	1	FALSE
195	33	flat	1	FALSE
225	33	flat	1	FALSE
255	33	flat	1	FALSE
285	33	flat	1	FALSE
315	33	flat	1	FALSE
345	33	flat	1	FALSE
375	33	flat	1	FALSE
405	33	flat	1	FALSE
435	33	flat	1	FALSE
465	33	flat	1	FALSE
495	33	flat	1	FALSE
525	33	flat	1	FALSE
555	33	flat	1	FALSE
15	33	x	1	FALSE
45	33	x	1	FALSE
75	33	x	1	FALSE
105	33	x	1	FALSE
135	33	x	1	FALSE
165	33	x	1	FALSE
585	33	x	1	FALSE
615	33	x	1	FALSE
645	33	x	1	FALSE
675	33	x	1	FALSE
705	33	x	1	FALSE
735	33	x	1	FALSE
765	33	x	1	FALSE
795	33	x	1	FALSE
825	33	x	1	FALSE
855	33	x	1	FALSE
885	33	x	1	FALSE
915	33	x	1	FALSE
1395	33	x	1	FALSE
1425	33	x	1	FALSE
1455	33	x	1	FALSE
1485	33	x	1	FALSE
945	33	tall	1	FALSE
975	33	tall	1	FALSE
1005	33	tall	1	FALSE
1035	33	tall	1	FALSE
1065	33	tall	1	FALSE
1095	33	tall	1	FALSE
1125	33	tall	1	FALSE
1155	33	tall	1	FALSE
1185	33	tall	1	FALSE
1215	33	tall	1	FALSE
1245	33	tall	1	FALSE
1275	33	tall	1	FALSE
1305	33	tall	1	FALSE
1335	33	tall	1	FALSE
1365	33	tall	1	FALSE
15	34	dottie	1	FALSE
45	34	dottie	1	FALSE
75	34	dottie	1	FALSE
105	34	dottie	1	FALSE
135	34	dottie	1	FALSE
165	34	dottie	1	FALSE
195	34	dottie	1	FALSE
225	34	dottie	1	FALSE
255	34	dottie	1	FALSE
285	34	dottie	1	FALSE
315	34	dottie	1	FALSE
345	34	dottie	1	FALSE
375	34	dottie	1	FALSE
405	34	dottie	1	FALSE
435	34	dottie	1	FALSE
465	34	dottie	1	FALSE
495	34	dottie	1	FALSE
525	34	dottie	1	FALSE
555	34	dottie	1	FALSE
1395	34	dottie	1	FALSE
1455	34	dottie	1	FALSE
1485	34	dottie	1	FALSE
585	34	rabbit	1	FALSE
615	34	rabbit	1	FALSE
645	34	rabbit	1	FALSE
675	34	rabbit	1	FALSE
705	34	rabbit	1	FALSE
735	34	rabbit	1	FALSE
765	34	rabbit	1	FALSE
795	34	rabbit	1	FALSE
825	34	rabbit	1	FALSE
855	34	rabbit	1	FALSE
885	34	rabbit	1	FALSE
915	34	rabbit	1	FALSE
945	34	rabbit	1	FALSE
975	34	rabbit	1	FALSE
1005	34	rabbit	1	FALSE
1035	34	rabbit	1	FALSE
1065	34	rabbit	1	FALSE
1095	34	rabbit	1	FALSE
1125	34	rabbit	1	FALSE
1155	34	rabbit	1	FALSE
1185	34	rabbit	1	FALSE
1215	34	rabbit	1	FALSE
1245	34	rabbit	1	FALSE
1275	34	rabbit	1	FALSE
1305	34	rabbit	1	FALSE
1335	34	rabbit	1	FALSE
1365	34	rabbit	1	FALSE
1425	34	rabbit	1	FALSE
15	35	cross	1	FALSE
45	35	cross	1	FALSE
75	35	cross	1	FALSE
105	35	cross	1	FALSE
135	35	cross	1	FALSE
165	35	cross	1	FALSE
195	35	cross	1	FALSE
225	35	cross	1	FALSE
255	35	bird	1	FALSE
285	35	bird	1	FALSE
315	35	bird	1	FALSE
345	35	bird	1	FALSE
375	35	bird	1	FALSE
405	35	bird	1	FALSE
1455	35	down	1	FALSE
1485	35	down	1	FALSE
795	35	pinch	1	FALSE
825	35	pinch	1	FALSE
855	35	pinch	1	FALSE
885	35	pinch	1	FALSE
915	35	pinch	1	FALSE
945	35	pinch	1	FALSE
975	35	pinch	1	FALSE
495	35	crouch	1	FALSE
525	35	crouch	1	FALSE
555	35	crouch	1	FALSE
585	35	crouch	1	FALSE
1005	35	whale	1	FALSE
1035	35	whale	1	FALSE
1065	35	whale	1	FALSE
1095	35	whale	1	FALSE
1125	35	whale	1	FALSE
1155	35	cuttle	1	FALSE
1185	35	cuttle	1	FALSE
1215	35	cuttle	1	FALSE
1245	35	cuttle	1	FALSE
435	35	float	1	FALSE
465	35	float	1	FALSE
615	35	crab	1	FALSE
645	35	crab	1	FALSE
675	35	crab	1	FALSE
705	35	crab	1	FALSE
735	35	crab	1	FALSE
765	35	crab	1	FALSE
1275	35	sprout	1	FALSE
1305	35	sprout	1	FALSE
1335	35	sprout	1	FALSE
1365	35	sprout	1	FALSE
1395	35	sprout	1	FALSE
1425	35	sprout	1	FALSE
915	36	whale	1	FALSE
975	36	whale	1	FALSE
1005	36	whale	1	FALSE
1035	36	whale	1	FALSE
1065	36	whale	1	FALSE
1095	36	whale	1	FALSE
1125	36	whale	1	FALSE
1155	36	whale	1	FALSE
1185	36	whale	1	FALSE
1215	36	whale	1	FALSE
1245	36	whale	1	FALSE
585	36	frog	1	FALSE
615	36	frog	1	FALSE
645	36	frog	1	FALSE
675	36	frog	1	FALSE
705	36	frog	1	FALSE
735	36	frog	1	FALSE
765	36	frog	1	FALSE
795	36	frog	1	FALSE
825	36	frog	1	FALSE
855	36	frog	1	FALSE
885	36	frog	1	FALSE
945	36	frog	1	FALSE
15	36	medita	1	FALSE
45	36	medita	1	FALSE
75	36	medita	1	FALSE
105	36	medita	1	FALSE
135	36	medita	1	FALSE
165	36	medita	1	FALSE
195	36	medita	1	FALSE
495	36	medita	1	FALSE
555	36	medita	1	FALSE
1275	36	bend	1	FALSE
1305	36	bend	1	FALSE
1335	36	bend	1	FALSE
1365	36	bend	1	FALSE
1395	36	bend	1	FALSE
1425	36	bend	1	FALSE
1455	36	bend	1	FALSE
1485	36	bend	1	FALSE
225	36	rest	1	FALSE
255	36	rest	1	FALSE
285	36	rest	1	FALSE
315	36	rest	1	FALSE
345	36	rest	1	FALSE
375	36	rest	1	FALSE
405	36	rest	1	FALSE
435	36	rest	1	FALSE
465	36	rest	1	FALSE
525	36	rest	1	FALSE
495	37	crab	1	FALSE
525	37	crab	1	FALSE
555	37	crab	1	FALSE
585	37	crab	1	FALSE
615	37	crab	1	FALSE
645	37	crab	1	FALSE
675	37	crab	1	FALSE
705	37	crab	1	FALSE
735	37	crab	1	FALSE
765	37	crab	1	FALSE
795	37	crab	1	FALSE
825	37	crab	1	FALSE
855	37	crab	1	FALSE
885	37	crab	1	FALSE
915	37	crab	1	FALSE
225	37	moth	1	FALSE
255	37	moth	1	FALSE
285	37	moth	1	FALSE
315	37	moth	1	FALSE
345	37	moth	1	FALSE
375	37	moth	1	FALSE
405	37	moth	1	FALSE
435	37	moth	1	FALSE
465	37	moth	1	FALSE
945	37	plant	1	FALSE
975	37	plant	1	FALSE
1005	37	plant	1	FALSE
1035	37	plant	1	FALSE
1065	37	plant	1	FALSE
1095	37	plant	1	FALSE
1125	37	plant	1	FALSE
1155	37	plant	1	FALSE
1185	37	plant	1	FALSE
1215	37	plant	1	FALSE
1245	37	plant	1	FALSE
15	37	gators	1	FALSE
45	37	gators	1	FALSE
75	37	gators	1	FALSE
105	37	gators	1	FALSE
135	37	gators	1	FALSE
165	37	gators	1	FALSE
195	37	gators	1	FALSE
1275	37	flower	1	FALSE
1305	37	flower	1	FALSE
1335	37	flower	1	FALSE
1365	37	flower	1	FALSE
1395	37	flower	1	FALSE
1425	37	flower	1	FALSE
1455	37	flower	1	FALSE
1485	37	flower	1	FALSE
15	38	ballup	1	FALSE
45	38	ballup	1	FALSE
75	38	ballup	1	FALSE
105	38	ballup	1	FALSE
135	38	ballup	1	FALSE
165	38	ballup	1	FALSE
195	38	ballup	1	FALSE
225	38	ballup	1	FALSE
255	38	ballup	1	FALSE
285	38	ballup	1	FALSE
315	38	ballup	1	FALSE
345	38	ballup	1	FALSE
375	38	ballup	1	FALSE
405	38	ballup	1	FALSE
435	38	ballup	1	FALSE
465	38	ballup	1	FALSE
495	38	ballup	1	FALSE
525	38	ballup	1	FALSE
555	38	wide	1	FALSE
585	38	wide	1	FALSE
615	38	wide	1	FALSE
645	38	wide	1	FALSE
675	38	wide	1	FALSE
705	38	wide	1	FALSE
735	38	wide	1	FALSE
765	38	wide	1	FALSE
795	38	wide	1	FALSE
825	38	wide	1	FALSE
855	38	tall	1	FALSE
885	38	tall	1	FALSE
915	38	tall	1	FALSE
945	38	tall	1	FALSE
975	38	tall	1	FALSE
1005	38	tall	1	FALSE
1035	38	tall	1	FALSE
1065	38	tall	1	FALSE
1095	38	tall	1	FALSE
1125	38	tall	1	FALSE
1155	38	tall	1	FALSE
1185	38	tall	1	FALSE
1215	38	tall	1	FALSE
1245	38	tall	1	FALSE
1275	38	tall	1	FALSE
1305	38	tall	1	FALSE
1335	38	tall	1	FALSE
1365	38	tall	1	FALSE
1395	38	down	1	FALSE
1425	38	down	1	FALSE
1455	38	down	1	FALSE
1485	38	down	1	FALSE
855	39	facing	1	FALSE
885	39	facing	1	FALSE
915	39	facing	1	FALSE
945	39	facing	1	FALSE
975	39	facing	1	FALSE
1005	39	facing	1	FALSE
1035	39	facing	1	FALSE
1065	39	facing	1	FALSE
1095	39	facing	1	FALSE
1125	39	facing	1	FALSE
15	39	square	1	FALSE
45	39	square	1	FALSE
75	39	square	1	FALSE
105	39	square	1	FALSE
135	39	square	1	FALSE
555	39	no dot	1	FALSE
585	39	no dot	1	FALSE
615	39	no dot	1	FALSE
645	39	no dot	1	FALSE
675	39	no dot	1	FALSE
705	39	no dot	1	FALSE
735	39	no dot	1	FALSE
765	39	no dot	1	FALSE
795	39	no dot	1	FALSE
825	39	no dot	1	FALSE
1155	39	revers	1	FALSE
1185	39	revers	1	FALSE
1215	39	revers	1	FALSE
1245	39	revers	1	FALSE
1275	39	revers	1	FALSE
1305	39	revers	1	FALSE
1335	39	revers	1	FALSE
1365	39	revers	1	FALSE
165	39	wide d	1	FALSE
195	39	wide d	1	FALSE
225	39	wide d	1	FALSE
255	39	wide d	1	FALSE
285	39	wide d	1	FALSE
315	39	wide d	1	FALSE
345	39	wide d	1	FALSE
375	39	wide d	1	FALSE
405	39	wide d	1	FALSE
435	39	wide d	1	FALSE
465	39	wide d	1	FALSE
495	39	wide d	1	FALSE
525	39	wide d	1	FALSE
1395	39	lowdot	1	FALSE
1425	39	lowdot	1	FALSE
1455	39	lowdot	1	FALSE
1485	39	lowdot	1	FALSE
495	40	active	1	FALSE
525	40	active	1	FALSE
555	40	active	1	FALSE
585	40	active	1	FALSE
615	40	active	1	FALSE
645	40	active	1	FALSE
675	40	active	1	FALSE
705	40	active	1	FALSE
735	40	active	1	FALSE
765	40	active	1	FALSE
795	40	active	1	FALSE
825	40	active	1	FALSE
855	40	active	1	FALSE
885	40	active	1	FALSE
915	40	active	1	FALSE
945	40	active	1	FALSE
975	40	active	1	FALSE
1005	40	active	1	FALSE
1035	40	active	1	FALSE
1065	40	active	1	FALSE
1095	40	active	1	FALSE
1125	40	active	1	FALSE
1155	40	active	1	FALSE
1185	40	active	1	FALSE
1215	40	active	1	FALSE
1245	40	active	1	FALSE
1275	40	active	1	FALSE
1305	40	active	1	FALSE
1335	40	active	1	FALSE
1365	40	active	1	FALSE
1395	40	active	1	FALSE
1425	40	active	1	FALSE
1455	40	active	1	FALSE
1485	40	active	1	FALSE
15	40	peace	1	FALSE
45	40	peace	1	FALSE
75	40	peace	1	FALSE
105	40	peace	1	FALSE
135	40	peace	1	FALSE
165	40	peace	1	FALSE
195	40	peace	1	FALSE
225	40	peace	1	FALSE
255	40	peace	1	FALSE
285	40	peace	1	FALSE
315	40	peace	1	FALSE
345	40	peace	1	FALSE
375	40	peace	1	FALSE
405	40	peace	1	FALSE
435	40	peace	1	FALSE
465	40	peace	1	FALSE
975	41	tall	1	FALSE
1005	41	tall	1	FALSE
1035	41	tall	1	FALSE
1065	41	tall	1	FALSE
1095	41	tall	1	FALSE
1125	41	tall	1	FALSE
1155	41	tall	1	FALSE
1185	41	tall	1	FALSE
1215	41	tall	1	FALSE
1245	41	tall	1	FALSE
1275	41	tall	1	FALSE
615	41	jump	1	FALSE
645	41	jump	1	FALSE
675	41	jump	1	FALSE
705	41	jump	1	FALSE
735	41	jump	1	FALSE
765	41	jump	1	FALSE
795	41	jump	1	FALSE
825	41	jump	1	FALSE
855	41	jump	1	FALSE
885	41	jump	1	FALSE
915	41	jump	1	FALSE
945	41	jump	1	FALSE
1305	41	bell	1	FALSE
1335	41	bell	1	FALSE
1365	41	bell	1	FALSE
1395	41	bell	1	FALSE
1425	41	bell	1	FALSE
1455	41	bell	1	FALSE
1485	41	bell	1	FALSE
15	41	wings	1	FALSE
45	41	wings	1	FALSE
75	41	wings	1	FALSE
105	41	wings	1	FALSE
135	41	wings	1	FALSE
165	41	wings	1	FALSE
285	41	zoom	1	FALSE
345	41	zoom	1	FALSE
375	41	zoom	1	FALSE
405	41	zoom	1	FALSE
435	41	zoom	1	FALSE
495	41	zoom	1	FALSE
195	41	fly	1	FALSE
225	41	fly	1	FALSE
255	41	fly	1	FALSE
315	41	fly	1	FALSE
465	41	fly	1	FALSE
525	41	fly	1	FALSE
555	41	fly	1	FALSE
[truncated: 901 more rows]
