# Supplementary material for: Experimental evidence for scale-induced category convergence across populations
Source: Nat Commun. 2021 Jan 12;12:327. doi: 10.1038/s41467-020-20037-y (PMC7804416; doi:10.1038/s41467-020-20037-y)
Supplement: Supplementary file 4 — Source Data [file 41467_2020_20037_MOESM4_ESM.zip › replication_data/network_size_survey.csv]

instance_id	node_id	guess	N
222	23226	20	24
222	22468	3	24
222	22516	32	24
222	24017	20	24
222	22793	50	24
222	23586	5	24
222	22657	20	24
222	22879	10	24
222	23614	7	24
222	23933	4	24
222	23208	6	24
222	23912	8	24
222	23594	10	24
222	23239	10	24
222	22841	6	24
222	23329	5	24
222	24284	2	24
222	23821	4	24
222	23988	10	24
222	24207	2	24
222	22817	10	24
222	22633	5	24
223	23028	60	24
223	23515	7	24
223	24195	1	24
223	24046	NA	24
223	23916	12	24
223	23393	50	24
223	22470	10	24
223	22828	4	24
223	23362	3	24
223	23000	20	24
223	22567	2	24
223	23495	15	24
223	23199	5	24
223	22577	18	24
223	24211	5	24
223	23442	180	24
223	22463	10	24
223	22435	50	24
223	22730	6	24
223	23417	40	24
223	23617	4	24
223	23317	7	24
224	23178	50	24
224	24200	NA	24
224	23835	10	24
224	23649	10	24
224	22756	6	24
224	23303	45	24
224	22497	20	24
224	22812	20	24
224	24338	10	24
224	23246	3	24
224	22936	30	24
224	22401	50	24
224	24280	12	24
224	23065	15	24
224	23176	4	24
224	24099	10	24
224	24363	4	24
224	24023	10	24
224	23237	4	24
225	24303	3	24
225	22944	6	24
225	23473	15	24
225	23321	8	24
225	23450	8	24
225	23886	50	24
225	23925	20	24
225	24016	15	24
225	22778	100	24
225	22467	100	24
225	22440	10	24
225	22642	3	24
225	22736	10	24
225	22546	6	24
225	23823	5	24
225	22615	10	24
225	22712	10	24
225	23353	4	24
225	24135	8	24
225	23078	2	24
225	23607	6	24
225	22680	3	24
225	24168	2	24
226	24256	19	24
226	22574	20	24
226	22568	10	24
226	22682	6	24
226	22399	5	24
226	22519	5	24
226	22829	50	24
226	23994	10	24
226	23887	8	24
226	24071	12	24
226	22913	5	24
226	22429	5	24
226	23432	200	24
226	23774	20	24
226	24335	20	24
226	22748	20	24
226	24118	10	24
226	23528	40	24
226	23733	2	24
226	23711	10	24
226	24065	10	24
227	23798	3	24
227	22390	12	24
227	22453	6	24
227	22890	10	24
227	22855	25	24
227	23553	6	24
227	23964	4	24
227	22636	10	24
227	24176	2	24
227	23387	25	24
227	23163	25	24
227	23714	500	24
227	23367	10	24
227	24350	15	24
227	22565	20	24
227	23573	4	24
227	23878	1	24
227	22438	6	24
227	24289	10	24
227	23005	10	24
227	23708	3	24
229	23934	10	24
229	23521	3	24
229	24201	50	24
229	23255	5	24
229	23300	4	24
229	23257	5	24
229	23396	12	24
229	22471	100	24
229	24012	5	24
229	23534	1	24
229	23546	6	24
229	23907	3	24
229	24291	4	24
229	23544	3	24
229	23773	4	24
229	23587	10	24
229	23077	6	24
229	23623	10	24
229	23539	6	24
229	22543	4	24
229	23971	4	24
229	24068	NA	24
230	23251	4	24
230	23411	10	24
230	23198	1	24
230	22995	2	24
230	23083	10	24
230	22396	6	24
230	22864	3	24
230	22623	5	24
230	23349	20	24
230	23437	10	24
230	22480	10	24
230	22473	5	24
230	23785	10	24
230	22466	5	24
230	23356	50	24
230	23211	20	24
230	22408	15	24
230	23354	25	24
230	23183	20	24
230	23117	5	24
230	22979	200	24
230	22609	6	24
231	23803	6	24
231	22929	10	24
231	23207	50	24
231	23810	100	24
231	23960	4	24
231	24027	50	24
231	23369	8	24
231	24105	5	24
231	23658	5	24
231	23215	3	24
231	24033	25	24
231	22738	5	24
231	23633	50	24
231	23426	6	24
231	22652	20	24
231	22580	10	24
231	23946	10	24
231	24339	20	24
231	23342	6	24
231	23980	4	24
231	22618	20	24
231	23397	5	24
234	25059	1	2
234	25586	3	2
237	23717	NA	2
237	23107	4	2
238	24206	4	2
238	23066	5	2
239	23921	3	2
239	23953	4	2
240	23295	NA	2
240	23551	10	2
241	23567	5	2
241	22520	6	2
242	23070	2	2
242	24208	1	2
243	22686	5	2
243	23541	100	2
244	23576	NA	2
244	23517	4	2
245	24288	15	2
245	23555	10	2
247	22914	20	2
247	23816	20	2
248	24304	10	2
249	24087	20	2
249	23582	3	2
250	23458	2	2
250	23895	20	2
251	24691	NA	2
251	25867	4	2
253	32742	4	2
253	32917	3	2
260	27048	NA	2
260	27292	10	2
261	25965	6	2
261	25088	3	2
262	21303	6	2
262	21303	6	2
262	25967	2	2
263	24745	3	2
263	24387	30	2
264	25983	4	2
264	25999	2	2
265	25948	10	2
265	25391	100	2
266	21360	5	2
266	21374	1	2
267	25559	16	2
267	25341	4	2
268	25115	20	2
268	25177	10	2
269	25413	40	2
269	25425	1	2
272	27707	2	2
272	27104	5	2
273	27781	2	2
273	27865	2	2
274	32529	1	2
274	32531	15	2
275	28541	45	2
275	32353	10	2
276	32240	6	2
276	8010	5	2
277	7909	1	2
277	7986	2	2
278	32247	28	2
278	8181	1	2
280	27520	2	2
280	27089	20	2
281	27738	2	2
281	27101	5	2
283	27194	10	2
283	27548	4	2
284	27265	3	2
284	27850	20	2
285	27760	4	2
285	27872	NA	2
286	27688	NA	2
286	27042	10	2
287	27789	1	2
287	27000	4	2
292	32549	10	50
292	32344	NA	50
292	7414	120	50
292	7489	20	50
292	7495	25	50
292	33034	NA	50
292	32394	10	50
292	33096	10	50
292	32507	50	50
292	7248	20	50
292	32203	10	50
292	32533	10	50
292	32472	15	50
292	7637	2	50
292	32380	10	50
292	7114	5	50
292	7101	10	50
292	32767	100	50
292	7227	4	50
292	7890	6	50
292	33126	20	50
292	32332	50	50
292	32702	25	50
292	32429	NA	50
292	28236	20	50
292	28659	10	50
292	28204	25	50
292	7100	10	50
292	7361	6	50
292	28750	20	50
292	7540	20	50
292	7016	NA	50
292	7888	3	50
292	32687	5	50
292	32689	5	50
292	32982	20	50
292	7939	3	50
292	32365	100	50
292	7281	10	50
292	32976	6	50
292	33132	20	50
292	32493	4	50
292	33055	25	50
292	32239	3	50
292	32665	10	50
292	7429	6	50
292	28402	24	50
292	8094	20	50
293	7014	50	50
293	28334	20	50
293	33008	2	50
293	33027	10	50
293	7650	5	50
293	7976	15	50
293	27929	10	50
293	33078	8	50
293	28432	10	50
293	7991	20	50
293	33115	20	50
293	7135	4	50
293	7138	25	50
293	7591	NA	50
293	7607	63	50
293	33142	3	50
293	7152	5	50
293	21183	100	50
293	28134	6	50
293	28271	4	50
293	32555	50	50
293	8394	8	50
293	33275	25	50
293	28175	20	50
293	7870	8	50
293	28305	5	50
293	7954	50	50
293	7893	5	50
293	7896	30	50
293	32201	NA	50
293	32364	10	50
293	28266	10	50
293	7961	25	50
293	32210	32	50
293	32872	NA	50
293	32331	5	50
293	28498	2	50
293	32415	7	50
293	7574	100	50
293	28043	NA	50
293	32404	10	50
293	28329	15	50
293	27959	10	50
293	32473	24	50
293	32407	9	50
293	21179	50	50
294	7926	20	50
294	28805	50	50
294	7393	5	50
294	7197	6	50
294	7721	4	50
294	32219	10	50
294	32389	4	50
294	7199	30	50
294	7226	10	50
294	7686	50	50
294	28140	20	50
294	28741	6	50
294	33204	10	50
294	7920	4	50
294	32226	10	50
294	32235	5	50
294	7915	6	50
294	32999	10	50
294	33001	10	50
294	32244	15	50
294	28192	3	50
294	7095	5	50
294	7970	6	50
294	32536	20	50
294	27921	3	50
294	7273	15	50
294	33081	8	50
294	32505	5	50
294	7990	NA	50
294	7147	25	50
294	7421	5	50
294	8012	12	50
294	7968	2	50
294	28712	16	50
294	28667	10	50
294	33180	10	50
294	33236	5	50
294	7420	30	50
294	28028	15	50
294	28171	15	50
294	28028	15	50
294	7966	20	50
294	7452	4	50
294	7044	7	50
294	7343	8	50
294	28072	5	50
294	32401	5	50
294	7459	3	50
295	32973	20	50
295	7351	10	50
295	28144	30	50
295	7560	6	50
295	28286	5	50
295	7088	1	50
295	28358	100	50
295	33202	5	50
295	7512	4	50
295	28210	4	50
295	7042	12	50
295	32945	10	50
295	28536	50	50
295	28830	10	50
295	28648	20	50
295	21182	1	50
295	32206	10	50
295	28669	5	50
295	8367	10	50
295	32209	100	50
295	7921	6	50
295	28273	8	50
295	7509	4	50
295	28020	20	50
295	28521	4	50
295	32347	3	50
295	33124	10	50
295	7279	2	50
295	32248	5	50
295	28349	4	50
295	32366	5	50
295	7904	NA	50
295	28217	10	50
295	32377	4	50
295	33116	37	50
295	8185	40	50
295	7590	1	50
295	28442	30	50
295	32525	NA	50
295	32434	NA	50
295	32652	9	50
295	8026	10	50
295	7787	2	50
295	32346	20	50
295	33194	NA	50
295	21174	10	50
295	28198	50	50
295	32725	4	50
295	32420	20	50
296	33207	4	50
296	28422	25	50
296	32200	5	50
296	7275	10	50
296	28322	3	50
296	32635	6	50
296	32825	10	50
296	7354	200	50
296	7364	30	50
296	7144	50	50
296	28291	6	50
296	28057	20	50
296	28177	100	50
296	7973	10	50
296	7142	6	50
296	7178	10	50
296	32483	25	50
296	32225	10	50
296	32368	10	50
296	7119	10	50
296	7126	10	50
296	28399	3	50
296	32497	10	50
296	7992	4	50
296	7449	50	50
296	21173	10	50
296	28184	20	50
296	8020	NA	50
296	7206	10	50
296	7187	50	50
296	8559	12	50
296	32575	12	50
296	28440	6	50
296	8416	NA	50
296	7807	20	50
296	28299	10	50
296	32737	100	50
296	7978	6	50
296	7905	NA	50
296	28077	20	50
296	7785	4	50
296	28114	30	50
296	28159	10	50
296	28387	10	50
296	28026	3	50
297	8138	6	2
297	7696	4	2
298	32398	5	2
298	32516	5	2
299	32521	1	2
299	8183	2	2
300	21178	4	2
300	28295	3	2
301	7646	6	2
301	8305	2	2
302	7160	1	2
302	7502	25	2
303	32583	2	2
303	7346	5	2
304	32524	0	2
304	32350	5	2
305	7924	6	2
305	7922	3	2
317	8327	11	2
317	8355	1	2
319	8225	4	2
319	8269	4	2
321	8295	5	2
321	8366	6	2
322	8335	3	2
322	8077	3	2
331	8149	100	2
331	8170	2	2
332	8136	4	2
332	8126	4	2
333	8096	2	2
333	8071	NA	2
335	8360	15	2
335	8386	25	2
337	8169	1	2
337	8391	4	2
338	8286	2	2
338	8308	10	2
339	8261	1	2
339	8267	500	2
341	8061	3	2
341	8053	6	2
343	8348	5	2
343	8388	20	2
345	8177	1	2
345	8049	50	2
349	9460	10	50
349	9755	20	50
349	8566	100	50
349	36048	NA	50
349	29837	20	50
349	35350	10	50
349	10341	40	50
349	33925	20	50
349	9476	1	50
349	35985	5	50
349	34139	10	50
349	9499	5	50
349	32298	20	50
349	30077	2	50
349	21229	5	50
349	35069	10	50
349	9575	5	50
349	9920	3	50
349	35277	NA	50
349	10361	NA	50
349	8466	20	50
349	33671	12	50
349	9479	20	50
349	21220	5	50
349	30022	NA	50
349	29496	100	50
349	36196	30	50
349	28977	28	50
349	8699	NA	50
349	10206	40	50
349	9011	6	50
349	35709	10	50
349	32295	5	50
349	9666	200	50
349	10046	10	50
349	34531	12	50
349	29729	30	50
349	36116	4	50
349	35353	3	50
349	8745	6	50
349	21203	20	50
349	8454	3	50
349	9149	5	50
349	9388	100	50
349	8816	50	50
349	9523	30	50
349	34457	5	50
349	9913	20	50
350	32260	50	50
350	8894	4	50
350	29277	10	50
350	9923	30	50
350	34921	6	50
350	9066	10	50
350	34816	6	50
350	8761	30	50
350	29041	7	50
350	34915	20	50
350	10126	NA	50
350	35123	10	50
350	35824	20	50
350	35702	20	50
350	29372	NA	50
350	32311	20	50
350	28951	10	50
350	29441	20	50
350	9761	1	50
350	8764	50	50
350	9082	20	50
350	33659	1	50
350	8733	10	50
350	35869	7	50
350	29646	12	50
350	8715	30	50
350	35442	50	50
350	10074	10	50
350	9408	NA	50
350	35026	5	50
350	9710	20	50
350	9201	3	50
350	21202	5	50
350	9478	15	50
350	8625	20	50
350	8835	30	50
350	35370	1	50
350	21221	15	50
350	34733	5	50
350	35028	30	50
350	28949	15	50
350	8744	3	50
350	36486	5	50
350	9173	6	50
350	29998	20	50
350	8861	1	50
350	35621	NA	50
351	9472	10	50
351	35309	40	50
351	10108	10	50
351	34062	NA	50
351	32252	10	50
351	33956	6	50
351	36132	10	50
351	10383	6	50
351	9110	0	50
351	29507	10	50
351	29760	NA	50
351	9573	100	50
351	8768	NA	50
351	9242	20	50
351	8907	10	50
351	35315	1	50
351	9887	9	50
351	34449	20	50
351	10230	10	50
351	36359	20	50
351	36378	100	50
351	9133	10	50
351	29503	5	50
351	29538	50	50
351	36172	15	50
351	29303	6	50
351	8823	5	50
351	35675	6	50
351	35414	10	50
351	9727	10	50
351	9870	20	50
351	10371	10	50
351	29878	10	50
351	8778	6	50
351	8629	15	50
351	35408	50	50
351	29964	4	50
351	34521	25	50
351	9406	100	50
351	36278	NA	50
351	8868	5	50
351	36296	12	50
351	9307	5	50
351	21194	55	50
351	21195	10	50
351	34536	30	50
351	32293	30	50
352	8562	3	50
352	29785	10	50
352	8542	5	50
352	8607	6	50
352	32310	15	50
352	8800	2	50
352	35500	10	50
352	9469	25	50
352	34758	5	50
352	8962	100	50
352	36188	10	50
352	8903	20	50
352	36143	50	50
352	36073	3	50
352	9209	5	50
352	32283	50	50
352	8932	20	50
352	9418	50	50
352	9587	50	50
352	35118	15	50
352	35499	20	50
352	10133	NA	50
352	9136	10	50
352	9095	10	50
352	9841	NA	50
352	32306	10	50
352	36326	50	50
352	35701	8	50
352	35800	8	50
352	10252	2	50
352	9014	20	50
352	10410	5	50
352	34151	1	50
352	10151	20	50
352	9401	20	50
352	9184	5	50
352	21227	NA	50
352	8854	10	50
352	35596	2	50
352	35976	5	50
352	29406	50	50
352	34999	10	50
352	9167	10	50
352	8623	3	50
352	8756	10	50
352	29354	15	50
353	8573	50	50
353	34021	10	50
353	10146	7	50
353	32297	5	50
353	34556	50	50
353	9212	6	50
353	9837	4	50
353	32305	10	50
353	8635	40	50
353	30118	10	50
353	36412	10	50
353	10262	10	50
353	33735	5	50
353	29912	7	50
353	10194	20	50
353	10277	4	50
353	35653	10	50
353	8951	5	50
353	29639	15	50
353	9234	5	50
353	33920	5	50
353	36503	5	50
353	32312	15	50
353	36461	NA	50
353	8931	12	50
353	8653	25	50
353	34891	20	50
353	10207	3	50
353	9495	6	50
353	9172	100	50
353	28914	20	50
353	8511	1	50
353	9602	10	50
353	8638	100	50
353	36433	25	50
353	9648	10	50
353	35646	35	50
353	35747	52	50
353	34968	4	50
353	32286	8	50
353	35918	3	50
353	35007	10	50
353	9347	50	50
353	9363	4	50
353	9613	3	50
357	34890	NA	2
357	33897	3	2
359	10484	1	2
359	11636	4	2
360	36390	6	2
360	36305	10	2
363	9397	5	2
363	9677	NA	2
366	33661	35	50
366	8874	5	50
366	29938	5	50
366	9966	NA	50
366	28880	20	50
366	8869	NA	50
366	9548	20	50
366	8690	5	50
366	10315	5	50
366	32265	20	50
366	36410	5	50
366	9127	2	50
366	36184	25	50
366	34579	5	50
366	34247	4	50
366	34259	10	50
366	21211	20	50
366	28965	25	50
366	34365	4	50
366	35080	10	50
366	9405	12	50
366	29269	10	50
366	8736	NA	50
366	34124	10	50
366	8423	NA	50
366	29914	15	50
366	9278	2	50
366	29624	4	50
366	8760	5	50
366	8972	4	50
366	34339	10	50
366	36520	20	50
366	9037	25	50
366	21190	5	50
366	32266	2	50
366	36507	10	50
366	32269	100	50
366	36428	10	50
366	34736	25	50
366	34848	6	50
366	35935	6	50
366	29621	10	50
366	9036	100	50
366	35402	10	50
366	29443	20	50
366	36365	20	50
366	35532	1	50
366	29229	14	50
366	34488	30	50
366	36482	4	50
370	11931	20	50
370	11064	10	50
370	11911	10	50
370	11983	5	50
370	10517	1	50
370	10646	1	50
370	11295	6	50
370	12145	20	50
370	11889	20	50
370	12302	3	50
370	10716	10	50
370	11892	50	50
370	11894	1	50
370	11924	100	50
370	10765	1	50
370	11910	15	50
370	10451	5	50
370	11127	4	50
370	12157	7	50
370	11049	10	50
370	10521	50	50
370	11306	50	50
370	12324	10	50
370	11965	6	50
370	11066	6	50
370	11376	1	50
370	11514	25	50
370	10944	20	50
370	10590	20	50
370	11901	14	50
370	10447	5	50
370	11604	5	50
370	12146	100	50
370	12185	NA	50
370	11843	10	50
370	12105	10	50
370	12106	5	50
370	12036	0	50
370	10559	25	50
370	12338	100	50
370	12003	10	50
370	12046	4	50
370	11212	NA	50
370	11005	10	50
370	11028	100	50
371	12010	50	50
371	12268	100	50
371	10459	10	50
371	12221	3	50
371	11923	2	50
371	10928	15	50
371	11150	NA	50
371	11379	8	50
371	11074	3	50
371	11110	4	50
371	11102	40	50
371	12067	10	50
371	11472	50	50
371	10802	10	50
371	11466	200	50
371	11293	20	50
371	12307	100	50
371	10912	3	50
371	11143	6	50
371	11929	5	50
371	10621	25	50
371	11087	20	50
371	11745	4	50
371	11724	100	50
371	10971	2	50
371	12391	NA	50
371	12091	2	50
371	11123	20	50
371	11418	10	50
371	12434	100	50
371	11315	2	50
371	10994	5	50
371	12237	20	50
371	12133	12	50
371	11898	NA	50
371	11365	5	50
371	11755	10	50
371	11771	10	50
371	10604	12	50
371	10622	50	50
371	12369	7	50
371	11921	20	50
371	12027	10	50
371	12062	6	50
371	12376	NA	50
371	11820	20	50
372	11500	10	50
372	10735	10	50
372	12250	6	50
372	11627	10	50
372	12241	1	50
372	11527	3	50
372	11891	20	50
372	11535	5	50
372	10744	15	50
372	12274	50	50
372	11912	5	50
372	11647	5	50
372	11947	4	50
372	12310	200	50
372	11336	NA	50
372	12280	20	50
372	11976	NA	50
372	11012	8	50
372	11188	50	50
372	10807	9	50
372	12009	20	50
372	11055	3	50
372	11136	4	50
372	10791	20	50
372	10997	1	50
372	11492	NA	50
372	11943	6	50
372	10489	4	50
372	10939	25	50
372	11900	10	50
372	12296	100	50
372	12326	NA	50
372	10642	3	50
372	12103	15	50
372	11044	6	50
372	11404	20	50
372	11413	7	50
372	11065	50	50
372	10916	50	50
372	12429	7	50
372	12421	10	50
372	11154	8	50
372	11164	1	50
372	10953	10	50
374	10573	7	2
374	10948	1	2
380	12323	1	2
380	12230	20	2
383	11133	50	50
383	12104	4	50
383	10645	20	50
383	11272	10	50
383	11042	20	50
383	11471	20	50
383	11487	30	50
383	12290	20	50
383	11395	5	50
383	10958	2	50
383	12300	2	50
383	12162	30	50
383	10471	20	50
383	10830	1	50
383	10880	5	50
383	10679	10	50
383	10687	15	50
383	12117	3	50
383	11893	5	50
383	11081	10	50
383	10437	10	50
383	11751	5	50
383	11189	150	50
383	11551	24	50
383	10460	3	50
383	12299	10	50
383	11268	5	50
383	10988	15	50
383	12015	20	50
383	11480	5	50
383	11925	2	50
383	11356	NA	50
383	10930	10	50
383	12038	0	50
383	11016	50	50
383	12021	100	50
383	11747	8	50
383	11034	20	50
383	12330	10	50
383	11002	20	50
383	11131	10	50
383	10667	100	50
383	11984	10	50
383	11004	NA	50
383	10546	20	50
383	11819	5	50
392	46420	30	8
392	38019	8	8
392	46990	3	8
392	46079	10	8
392	38761	1	8
392	42804	10	8
392	42840	8	8
393	46128	NA	8
393	46897	5	8
393	42833	50	8
393	38339	6	8
393	37995	5	8
393	46923	50	8
393	42838	1	8
393	46909	10	8
394	46369	10	8
394	38277	NA	8
394	46661	100	8
394	38173	0	8
394	38062	NA	8
394	42824	6	8
394	42797	10	8
394	38765	3	8
395	37950	100	8
395	46394	NA	8
395	46455	5	8
395	38468	5	8
395	46739	25	8
395	47016	NA	8
395	38472	5	8
396	46937	12	8
396	38379	50	8
396	42830	10	8
396	37986	15	8
396	38006	10	8
396	46333	100	8
396	38166	3	8
396	42839	5	8
397	42809	100	8
397	38038	NA	8
397	46216	30	8
397	38337	5	8
397	42828	4	8
397	38106	10	8
397	38046	NA	8
397	46892	6	8
398	13485	50	8
398	14283	NA	8
398	14148	10	8
398	14225	5	8
398	15318	6	8
398	13935	4	8
398	14789	100	8
399	14834	10	8
399	13474	15	8
399	14214	100	8
399	13750	12	8
399	15680	100	8
399	14775	NA	8
399	14952	10	8
400	15245	10	2
400	15414	2	2
401	38378	1	2
401	38732	2	2
402	14147	2	2
402	14798	1	2
403	38067	8	2
403	38078	2	2
405	15006	100	2
405	14733	10	2
406	14774	6	2
406	14221	4	2
407	14930	4	2
407	14961	4	2
409	38205	2	2
409	38168	6	2
410	13947	2	6
410	15326	4	6
410	15764	3	6
410	13495	15	6
410	14933	4	6
410	15211	25	6
411	14787	4	6
411	15521	12	6
411	14665	20	6
411	14188	4	6
411	15451	6	6
411	14710	NA	6
412	14289	15	6
412	14026	8	6
412	14343	4	6
412	13567	1	6
412	15024	NA	6
412	15333	10	6
413	14192	1	6
413	13513	8	6
413	15859	NA	6
413	15789	NA	6
413	15859	NA	6
413	13534	NA	6
413	14656	1	6
414	15138	10	6
414	15726	4	6
414	13769	1	6
414	15316	10	6
414	15317	NA	6
415	15552	100	6
415	14090	10	6
415	14772	30	6
415	14847	4	6
415	15557	10	6
415	13909	65	6
416	13544	200	6
416	14688	10	6
416	13488	10	6
416	13676	5	6
416	15661	20	6
416	13503	7	6
417	15826	100	6
417	13690	2	6
417	14458	20	6
417	13563	12	6
417	15798	5	6
417	14661	6	6
418	14205	30	6
418	15294	25	6
418	13508	0	6
418	14129	4	6
418	13825	10	6
418	14936	20	6
419	13604	5	6
419	14014	30	6
419	13919	20	6
419	13884	3	6
419	15430	4	6
420	13452	6	6
420	15881	3	6
420	13872	10	6
420	15288	6	6
420	14520	2	6
420	15753	6	6
421	15277	10	6
421	15853	25	6
421	14779	4	6
421	15092	NA	6
421	15219	3	6
422	13473	100	6
422	14176	10	6
422	14533	30	6
422	15884	20	6
422	14049	50	6
422	15177	25	6
425	13932	7	8
425	13765	3	8
425	15637	10	8
425	15229	3	8
425	14523	4	8
425	14352	1	8
425	15750	25	8
425	14902	5	8
426	15769	30	8
426	14053	2	8
426	15540	2	8
426	15457	5	8
426	14076	10	8
426	14395	NA	8
426	13867	NA	8
426	15504	10	8
427	15135	5	8
427	15808	2	8
427	15252	4	8
427	15243	20	8
427	15319	10	8
427	14871	20	8
427	15601	100	8
428	13881	20	8
428	15785	2	8
428	15606	3	8
428	14906	4	8
428	15579	15	8
428	15468	10	8
428	15875	3	8
428	14448	3	8
429	14549	20	8
429	14115	10	8
429	15129	4	8
429	14880	20	8
429	13688	10	8
429	13573	10	8
429	14204	NA	8
430	14718	6	8
430	15445	10	8
430	15477	2	8
430	14495	12	8
430	14180	2	8
430	13802	10	8
430	14696	4	8
430	15469	50	8
431	15250	50	8
431	15094	4	8
431	14963	4	8
431	14075	5	8
431	15888	10	8
431	14802	5	8
431	14218	NA	8
431	13806	5	8
432	14222	50	8
432	13451	100	8
432	15435	10	8
432	14717	0	8
432	14357	3	8
432	14732	50	8
432	14231	NA	8
432	13928	3	8
433	13689	10	8
433	14804	2	8
433	13758	5	8
433	14314	5	8
433	15331	6	8
433	15505	10	8
433	14444	20	8
434	15688	2	6
434	14820	20	6
434	14031	3	6
434	14248	20	6
434	14801	20	6
434	14564	20	6
435	14926	1	6
435	15595	2	6
435	14702	20	6
435	14412	NA	6
435	15463	19	6
436	13972	5	6
436	15751	5	6
436	15085	NA	6
436	14946	NA	6
436	14447	15	6
436	14476	5	6
437	15770	20	6
437	13863	4	6
437	15209	50	6
437	14876	6	6
437	15572	5	6
438	14971	6	6
438	13481	4	6
438	13531	7	6
438	15805	20	6
438	14806	1	6
